# Supplementary material for: Application of Supervised SOM Algorithms in Predicting the Hepatotoxic Potential of Drugs
Source: Int J Mol Sci. 2021 Apr 24;22(9):4443. doi: 10.3390/ijms22094443 (PMC8123051; doi:10.3390/ijms22094443)
Supplement: Supplementary file 1 [file ijms-22-04443-s001.zip]

Archive with 13 entries (13 files):
- initial_distribution_of_compound_IDs.png
- initial_distribution_of_livertox_classes.png
- internal_set_selection.png
- internal_test_and_internal_validation_set.png
- level_plots.zip
- model_weights_and_predictions.xlsx
- optimization_rezults.zip
- results_for_additional_sets.zip
- Supplementary_File_1.xlsx
- Supplementary_File_2.xlsx
- Supplementary_File_3.xlsx
- top-maps.zip
- validation_set_selection.png
