# Supplementary material for: Application of Supervised SOM Algorithms in Predicting the Hepatotoxic Potential of Drugs
Source: Int J Mol Sci. 2021 Apr 24;22(9):4443. doi: 10.3390/ijms22094443 (PMC8123051; doi:10.3390/ijms22094443)
Supplement: Supplementary file 1 [file ijms-22-04443-s001.zip › model_weights_and_predictions.xlsx]

## Sheet: CPANN
The table shows results of predictions for CPANN model.
0 = non-hepatotoxic class
1 = hepatotoxic class
SET	compound ID	actual class	predicted class
train	927	0	0
train	917	1	1
train	915	1	1
train	913	1	1
train	912	0	1
train	905	0	0
train	903	0	0
train	899	0	0
train	894	0	0
train	893	0	0
train	890	1	1
train	887	1	1
train	886	0	0
train	875	0	0
train	874	0	0
train	873	0	0
train	871	0	0
train	870	0	0
train	865	1	1
train	862	1	1
train	857	1	1
train	855	1	1
train	854	0	0
train	841	0	0
train	840	0	0
train	839	0	0
train	838	0	0
train	835	0	0
train	834	0	0
train	833	0	0
train	832	0	0
train	831	0	0
train	822	0	0
train	821	0	0
train	818	0	0
train	814	1	1
train	813	0	0
train	806	1	1
train	805	1	1
train	804	0	0
train	803	0	0
train	785	0	0
train	771	1	1
train	770	1	1
train	767	0	1
train	763	0	0
train	761	1	1
train	757	1	1
train	756	1	1
train	755	1	1
train	753	0	1
train	751	0	0
train	748	0	0
train	747	1	1
train	746	1	1
train	741	0	0
train	739	0	0
train	738	1	1
train	726	1	1
train	723	0	0
train	716	0	0
train	715	1	1
train	713	1	1
train	705	1	1
train	699	0	0
train	681	1	1
train	661	1	1
train	635	0	0
train	625	1	1
train	624	1	1
train	620	0	0
train	615	0	0
train	611	1	1
train	608	0	0
train	607	0	0
train	598	0	0
train	597	0	0
train	594	1	1
train	593	0	0
train	591	1	1
train	588	0	1
train	563	0	0
train	562	0	0
train	550	0	0
train	549	0	0
train	544	1	1
train	539	0	0
train	536	1	1
train	535	0	1
train	534	1	1
train	531	0	0
train	518	1	1
train	515	1	1
train	510	1	1
train	505	0	0
train	500	0	0
train	496	0	0
train	482	0	0
train	480	0	1
train	477	0	0
train	476	0	0
train	471	0	0
train	465	1	1
train	463	0	0
train	458	0	0
train	455	0	0
train	440	1	1
train	432	1	1
train	430	0	0
train	427	0	0
train	422	1	1
train	421	0	1
train	403	1	1
train	398	1	1
train	369	1	1
train	367	0	0
train	357	0	0
train	355	0	0
train	354	1	1
train	348	0	0
train	340	0	0
train	339	0	0
train	338	0	0
train	335	0	0
train	334	0	0
train	329	0	0
train	322	0	0
train	320	1	0
train	319	1	1
train	317	1	1
train	313	0	1
train	312	0	1
train	311	0	0
train	300	0	0
train	289	0	1
train	284	0	0
train	283	0	0
train	277	0	0
train	276	0	0
train	270	0	0
train	269	0	1
train	268	0	0
train	266	0	0
train	261	0	0
train	259	1	1
train	258	0	0
train	257	0	0
train	255	0	0
train	253	0	0
train	252	0	0
train	251	1	1
train	249	1	1
train	239	1	1
train	237	0	0
train	236	1	1
train	235	0	0
train	233	0	0
train	232	0	0
train	229	0	0
train	201	1	0
train	168	0	0
train	166	0	0
train	162	1	0
train	158	0	0
train	157	0	0
train	154	0	0
train	152	1	1
train	146	0	1
train	142	0	0
train	131	0	0
train	130	0	0
train	129	0	0
train	119	1	1
train	103	0	0
train	100	0	0
train	97	1	1
train	95	1	1
train	94	0	0
train	70	0	0
train	56	0	0
train	55	1	1
train	54	0	0
train	51	1	1
train	50	0	0
train	46	0	0
train	44	0	0
train	39	1	1
train	32	0	0
train	29	0	0
train	26	0	0
train	24	1	1
train	20	0	0
train	16	0	0
train	11	1	1
train	8	0	0
train	6	1	1
train	5	0	0
train	3	0	0
train	1	0	0
internal test	900	1	0
internal test	888	0	0
internal test	836	1	1
internal test	819	0	0
internal test	787	0	0
internal test	704	0	0
internal test	619	0	0
internal test	609	0	0
internal test	582	1	1
internal test	579	0	0
internal test	551	0	0
internal test	517	1	1
internal test	456	1	1
internal test	380	0	0
internal test	376	1	1
internal test	350	0	0
internal test	291	0	0
internal test	272	0	0
internal test	96	0	0
internal test	71	1	1
internal test	17	0	0
internal validation	876	0	0
internal validation	815	0	0
internal validation	737	0	1
internal validation	671	1	0
internal validation	622	0	0
internal validation	618	0	0
internal validation	595	0	0
internal validation	568	0	0
internal validation	560	1	1
internal validation	509	1	1
internal validation	461	1	1
internal validation	429	0	0
internal validation	371	0	1
internal validation	336	1	1
internal validation	330	0	0
internal validation	282	0	0
internal validation	271	0	0
internal validation	52	0	0
internal validation	18	1	1
internal validation	7	0	0
external validation	910	0	1
external validation	906	1	1
external validation	895	0	0
external validation	885	1	1
external validation	812	0	0
external validation	760	0	0
external validation	754	0	0
external validation	725	0	0
external validation	677	0	0
external validation	662	1	1
external validation	623	1	0
external validation	613	0	0
external validation	590	0	0
external validation	587	0	1
external validation	583	1	0
external validation	558	1	1
external validation	555	0	0
external validation	540	0	1
external validation	532	0	0
external validation	521	0	0
external validation	475	1	1
external validation	451	0	0
external validation	441	0	0
external validation	438	1	1
external validation	431	1	0
external validation	381	0	0
external validation	379	0	0
external validation	365	0	0
external validation	351	0	0
external validation	328	0	1
external validation	316	0	0
external validation	288	0	1
external validation	287	0	0
external validation	254	0	0
external validation	165	0	0
external validation	128	1	1
external validation	104	1	1
external validation	90	0	1
external validation	47	1	1
external validation	40	1	1
external validation	36	0	1

## Sheet: CPANN_model_weights
Weights of CPANN model with descriptor normalization factors.
Normalization factors:
Averages:
Mp	ARR	SRW08	IDMT	SIC5	MATS1i	GATS3m	GATS7m	GATS2i	GATS5i	SpMax3_Bh(m)	H-052	CATS2D_04_DL	CATS2D_02_AA	CATS2D_09_AA	CATS2D_06_LL	F04[C-N]	F05[N-O]
0.649638	0.318126	8.30624	18658.8	0.862176	-0.100492	1.00502	0.996879	1.09142	0.937754	3.54511	3.26633	1.97487	1.39196	0.879397	6.55276	4.61809	0.753769
Standard deviations:
Mp	ARR	SRW08	IDMT	SIC5	MATS1i	GATS3m	GATS7m	GATS2i	GATS5i	SpMax3_Bh(m)	H-052	CATS2D_04_DL	CATS2D_02_AA	CATS2D_09_AA	CATS2D_06_LL	F04[C-N]	F05[N-O]
0.0413442	0.204162	0.566879	25082.9	0.117098	0.171476	0.145728	0.357693	0.183964	0.181797	0.270352	3.87747	2.37078	1.72244	1.8547	7.55692	4.31639	1.42654
Model weights:
Mp	ARR	SRW08	IDMT	SIC5	MATS1i	GATS3m	GATS7m	GATS2i	GATS5i	SpMax3_Bh(m)	H-052	CATS2D_04_DL	CATS2D_02_AA	CATS2D_09_AA	CATS2D_06_LL	F04[C-N]	F05[N-O]	model_prediction
-1.5902	-1.5582	1.80724	3.01945	0.29699	-0.48436	0.96329	0.02164	0.41582	1.06245	0.84954	4.43844	1.00987	0.93358	5.31552	1.53527	-0.58172	-0.01097	1
-0.66302	-0.7406	1.82321	3.49321	0.20356	0.19935	-0.67177	0.182	-0.70298	-0.36434	0.72688	0.96765	1.37854	0.14142	2.84402	0.73195	-0.66286	-0.32696	0
-0.38944	-0.50119	2.03854	4.68528	0.54562	0.19806	-0.41961	0.00259	-0.02566	0.99606	0.98553	-0.58449	3.16154	0.66062	1.65036	1.91968	1.64275	2.68883	0.47017
-0.05879	0.4859	1.17356	1.37323	-0.30915	0.73194	-0.0736	-0.09836	-0.06986	0.28147	0.68885	1.20279	2.56902	-0.18517	-0.24588	1.14843	-0.38243	0.95699	0.08742
-0.16054	-0.72044	1.50778	0.07798	0.48514	1.50152	-1.06358	0.46155	-0.67625	0.54588	0.07735	0.18939	3.3849	-0.80805	0.60405	-0.46992	0.32003	2.2754	0.99986
1.65345	0.07286	1.22206	0.07329	0.18637	0.51023	1.73596	0.78591	0.23144	0.35889	1.00568	0.70501	1.27602	0.35299	-0.47414	-0.33778	0.55183	0.17262	0.99999
0.48768	0.4523	0.67401	0.12993	0.36014	0.54365	0.76951	-0.44884	-0.25175	-0.12192	0.8386	0.9983	0.21966	-0.66172	-0.13295	0.40286	-0.60967	-0.52839	0.63282
0.61343	0.7047	0.16541	-0.19963	-0.5395	0.16616	0.50083	-1.44782	-0.14906	1.4755	0.44346	2.2524	-0.833	-0.22756	0.60418	0.05919	-1.06989	-0.52839	0.99999
0.18477	0.8392	0.54662	0.30839	-0.84452	0.36719	0.83667	0.38944	-0.02723	-1.05022	0.93142	1.12098	0.08135	0.03089	-0.47414	1.77946	-0.73509	-0.52839	0
-0.33273	-0.84697	0.91085	0.34898	0.04933	0.70728	0.43296	0.20617	-0.32842	0.02174	0.69937	-0.43132	-0.24139	-0.80813	-0.20566	3.37992	-0.95453	-0.52839	0
0.20225	-1.5582	1.40552	-0.29099	0.49381	1.33834	-1.04314	1.05431	-0.26865	0.00135	0.74306	-0.32659	0.0106	-0.80813	-0.47414	1.38247	-1.0699	-0.52839	1
-1.75691	-1.5582	1.52371	2.09798	0.82686	0.89512	-0.47358	-0.00805	2.34055	-0.03715	0.76156	-0.06866	0.43241	0.93358	4.37836	-0.73478	-0.37486	1.5746	0.99999
-1.6296	-1.55255	0.01826	2.22615	-0.45984	-0.10935	-0.08882	0.30576	2.16187	0.01264	0.34207	2.23638	2.52692	0.93176	0.6229	0.32678	1.24158	2.27471	0.00498
-0.31488	-0.34973	1.52635	3.27042	0.3442	0.00177	-0.13528	0.29126	-0.02392	0.43568	0.89789	-0.09405	1.87559	1.56091	0.91704	1.20569	1.28693	1.04243	0.66873
0.25058	1.00338	1.06686	1.29047	0.28886	0.66767	-0.06192	0.08698	0.24763	0.08379	0.90212	-0.84235	1.69784	-0.22756	-0.47412	3.89656	1.01518	-0.52835	0.99994
1.41152	0.40102	0.41062	0.05717	0.80119	0.7376	0.69295	-0.24286	0.57928	-0.29567	0.82813	-0.84235	1.69779	0.35299	0.06499	0.72081	1.4785	1.57447	0.99996
-0.38358	-0.73854	1.4771	0.75567	0.45529	0.58648	-1.14849	-0.45357	-2.00699	-1.47423	0.87896	-0.3509	2.03693	-0.75176	-0.474	1.79462	0.78383	-0.52746	0.00089
2.03824	0.82151	0.94436	0.32289	0.22057	-0.08432	-0.24662	-0.78408	1.34328	0.66565	1.36684	0.70419	-0.83059	-0.80756	-0.47385	0.71925	1.47631	-0.52777	0.00116
0.89844	0.25513	0.10774	-0.22992	-0.13538	0.56107	-0.70233	-0.71098	-0.85324	0.28368	0.87535	0.19569	-0.40404	-0.23153	-0.47108	0.06399	-0.83461	-0.52713	0.00611
-0.25731	-0.42674	-0.10626	-0.07321	0.25469	0.07286	0.69296	0.05066	-1.40474	0.23238	0.09577	-0.06868	-0.833	-0.22756	-0.47414	1.64713	-1.0699	-0.52839	1
-1.09834	-0.64329	0.5524	0.41876	-0.30467	0.62742	1.04267	0.35145	0.35608	0.1643	0.33378	0.95583	0.01256	-0.80203	-0.46904	2.8274	-1.06898	-0.52838	0.00453
-0.96229	-1.5582	0.52822	0.08596	0.50281	0.76616	0.39356	-0.0301	0.8161	0.10999	0.38815	0.2158	0.53461	0.35301	1.14336	1.5813	-1.0699	-0.52839	1
-1.90135	-1.55797	1.21799	1.2069	0.88582	1.20868	-0.47278	0.02584	2.73055	-0.16868	0.6801	-0.83912	-0.40976	0.35404	3.29729	-0.8667	1.01484	5.0764	0.00011
0.03293	-0.53941	1.56958	2.40882	0.51089	-0.41701	-0.36379	0.49238	1.19903	0.3754	1.56791	0.70501	-0.833	1.51415	1.68253	-0.86712	3.33192	4.37857	1
0.61337	0.48915	1.596	4.0195	0.17785	-0.98845	-0.302	0.19606	0.01403	0.39738	1.19799	0.44713	-0.83282	3.25575	0.06501	-0.33774	3.10017	1.57448	0.99994
-0.16051	0.17087	0.67523	0.39218	0.21199	-0.21294	0.45962	0.91162	-0.29584	0.04534	0.732	-0.84232	0.85422	3.25552	-0.47413	0.5885	1.47861	-0.52833	0.99994
0.51668	1.30717	0.87278	1.18471	0.36571	-0.83106	0.62434	-0.12826	-0.52957	-0.33968	1.06487	-0.84239	1.69781	-0.22756	-0.47414	0.5885	2.86858	-0.52839	1
0.34112	0.43142	0.30579	-0.05193	0.14008	-0.64915	0.21223	0.0365	-0.38265	-0.56528	0.58978	-0.75746	0.35301	-0.39668	-0.26959	0.23853	1.47252	-0.52839	0.67068
0.73437	1.52754	0.21305	-0.2406	0.21201	-0.13126	-0.2883	0.07303	0.38907	-0.6697	0.39539	0.70499	0.01058	-0.80813	0.60415	0.3238	0.55182	0.17261	0.99995
-0.20465	0.28017	0.57069	0.15357	-0.57663	0.63709	0.09327	-0.06869	-0.11997	-0.1953	0.27489	0.18785	0.85105	-0.80761	-0.47316	-0.86227	-0.60302	-0.52643	0.0016
-0.69073	-0.68193	0.27009	-0.22365	0.24738	0.75337	0.61536	0.70502	0.55506	0.31629	0.15491	0.9084	1.02719	-0.56944	-0.47414	1.0475	-0.97137	-0.52839	0
-0.81361	-1.5582	0.38591	-0.13873	0.52797	0.00871	-0.18538	0.30506	1.46538	0.49641	0.90951	0.70501	0.0106	-0.80813	0.06503	-0.3378	0.55182	0.1726	0.99999
-0.76739	-1.55777	-1.55767	-0.04822	-0.39891	0.15041	-0.15433	-0.18708	1.21374	0.24497	0.12896	-0.06477	-0.82532	-0.22634	-0.47174	0.98317	-1.06919	-0.52823	0.00153
0.15367	-0.71572	0.86394	-0.0476	0.27176	-0.43449	-0.19222	0.01154	0.90006	-0.14714	0.77262	1.47852	-0.41111	3.83591	2.76052	-0.86707	0.0887	2.27572	2e-05
-0.74758	-0.98121	0.79614	0.61714	0.63525	-0.14147	-0.0635	0.15873	1.14699	-0.05328	0.51515	0.28145	0.72979	1.17203	0.22404	-0.45482	1.76385	3.4709	2e-05
0.35495	0.09715	1.79796	1.52343	0.65223	-0.25243	-0.0797	0.25728	0.17131	0.30864	0.96005	1.12459	1.51228	2.09371	0.10108	-0.0733	2.86182	0.96802	0.00357
0.33228	0.1534	0.77835	0.31192	0.53198	-0.19026	-0.35011	-0.02729	0.29361	0.48402	0.9711	-0.27353	0.06882	0.83034	-0.33354	0.07701	0.89788	0.8736	0
0.22677	-0.3554	1.25386	0.70737	0.00917	-0.52015	-0.70186	-0.42332	-0.07116	-0.89564	0.95541	-0.327	-0.82	0.92828	-0.47412	0.58504	2.8582	-0.52363	0.00653
0.95202	0.95938	0.72107	0.59099	0.87807	0.07866	-0.46672	-0.84112	-1.46447	-0.63121	0.96868	-0.84235	0.4324	-0.80812	-0.47414	-0.60244	1.24685	0.87355	0.99998
0.25778	0.27925	0.55553	0.43659	0.42085	-0.28768	-0.61494	0.14577	0.05795	-0.40477	0.76981	-0.37041	-0.18239	-0.80813	-0.47414	-0.67425	0.13109	-0.20767	0
0.03295	-0.27979	-0.10801	-0.38778	-0.20646	0.13118	-0.27458	2.39901	0.17708	-0.4057	0.71717	0.1892	1.27598	-0.22757	0.06503	-0.86711	0.32013	-0.52837	1
-0.25243	0.71542	-0.07548	0.09264	0.51536	0.74191	0.05704	-0.05034	0.38704	0.47176	0.14201	0.34258	2.21613	-0.8071	-0.47319	-0.13391	0.15753	-0.2147	0
-1.04563	-1.55725	-0.09052	-0.69258	-1.59219	1.79359	1.89402	-2.75739	0.50155	-0.08736	-1.8498	-0.07142	0.43216	-0.8	-0.4741	-0.86647	-0.37822	-0.52837	1e-05
-1.6393	-1.5582	-1.04337	-0.58153	-0.0954	-0.51353	0.53967	-0.32535	0.43462	1.897	-0.70048	0.45303	-0.12678	0.16392	-0.47414	-0.60246	-0.45564	-0.30008	0
0.46813	1.37996	0.58178	-0.13889	-0.76958	-0.1203	-0.45975	0.00596	-0.56738	0.35303	0.68016	-0.84196	0.01027	1.51442	-0.47338	0.19096	0.32064	3.67676	0.00015
-0.77783	-0.18697	-0.01377	-0.26781	-0.06992	-1.6715	-0.02143	-0.00954	-0.20982	-0.11139	-0.14735	-0.55254	-0.83301	1.58607	2.08529	-0.584	0.3252	0.8736	0
-0.35291	-0.53602	0.63452	-0.18251	0.7265	-0.31783	-0.65793	-0.07167	0.48547	-0.04914	0.34766	-0.83274	-0.8279	0.36071	1.13335	-0.86239	1.48105	1.57674	8e-05
-0.01985	0.33465	0.64644	0.4412	0.0788	-0.09469	-0.54363	-0.00905	0.521	-0.4571	0.58589	1.78128	-0.83301	0.48549	-0.47414	0.28356	2.10107	0.17261	0
-0.0374	0.32471	0.53434	-0.15832	0.44402	-0.12036	-0.09121	0.11271	-0.06223	-0.38297	-0.04269	0.5591	0.19376	-0.80813	-0.47414	-0.1132	0.59148	0.8736	1
-0.2573	-0.08877	1.1091	0.81801	0.11806	0.17776	-0.83033	0.11775	-2.13297	-0.27366	0.74304	-0.06866	-0.83295	0.35292	-0.47411	-0.07318	0.7835	0.17259	7e-05
0.49246	0.54304	0.29591	-0.09095	-0.12958	0.39354	-0.11674	1.01235	-0.16541	-0.76318	0.71345	-0.32659	0.01059	-0.80811	0.065	-0.47015	-0.6065	0.17257	0.99999
0.25106	0.11698	-0.70905	-0.569	0.04551	-0.29518	-0.1112	1.126	-0.36757	0.12123	-0.00194	-0.32659	0.6642	-0.22756	-0.47414	-0.86712	-0.01588	-0.52839	1
-0.5644	-0.55729	-1.09187	-0.52177	0.34632	0.93092	0.23378	-0.12247	1.45614	-0.22538	-0.19119	-0.66002	0.70511	-0.60299	-0.12555	-0.43931	-0.45671	-0.52839	0
-0.48422	0.58579	-0.61257	-0.54866	0.12496	0.06612	-0.27708	0.22105	0.82606	0.42837	-0.38065	0.7733	0.45823	-0.5865	-0.47414	-0.26971	0.09091	-0.19802	0
-1.04442	-0.19809	-0.54412	-0.38183	-0.39255	0.1839	1.41225	-0.1407	0.96244	0.81785	0.00886	1.62355	-0.64289	-0.80813	-0.27227	-0.54063	-1.03162	-0.52839	0
0.71018	0.52348	0.99097	0.94222	0.31447	-1.44923	0.08224	0.40851	-0.11101	0.03986	1.15364	-0.84239	-0.83301	0.93359	0.06503	-0.86712	0.78351	2.27559	1
0.30887	0.78358	0.71369	0.13905	0.28791	-1.01004	-0.49541	-0.21598	-0.22217	-0.62775	0.56834	-0.01081	-0.65992	1.89246	0.41636	-0.44815	2.5923	2.23215	1e-05
-0.84104	-0.43382	-0.34812	-0.4183	-0.77662	-2.26977	-0.43025	-0.08601	0.1642	0.57764	0.21766	1.42219	-0.82177	0.93426	0.08398	-0.85495	0.54976	0.87982	0.00502
0.299	0.70437	0.14637	-0.28016	0.39137	0.73122	-1.3034	0.83018	0.42151	0.59535	0.76539	-0.32633	0.43194	0.35325	-0.47411	0.3237	0.3203	2.2747	4e-05
-0.27214	0.02274	1.44758	1.40507	0.20411	-0.16806	-0.61928	0.00597	-1.37022	0.01157	1.04853	1.1612	0.17272	-0.09352	-0.14237	0.82242	0.60531	0.17265	7e-05
-0.50834	0.12476	0.75719	0.60531	-0.37265	-0.77809	-0.06912	-0.18046	-1.48967	0.65758	0.34009	0.10559	-0.83301	-0.61988	-0.1098	-0.3378	0.48302	-0.52839	0.67575
-0.11218	0.40081	0.13513	-0.35593	-0.27463	-0.99414	1.66678	0.22138	-0.60574	-0.54285	0.07732	0.70449	-0.41113	0.93301	1.14271	-0.33797	0.32006	-0.52835	0.0004
-0.24079	-0.23756	-1.14767	-0.48376	0.21552	-1.1545	1.12762	0.60831	-0.57352	0.05404	0.30058	-0.84239	-0.59481	-0.55542	-0.23946	-0.86712	0.05849	-0.52839	1
0.25062	0.70471	-1.33227	-0.68396	0.73292	0.41692	0.51455	1.49323	0.01401	1.19499	-1.18775	-0.84239	0.0106	0.35301	-0.47414	-0.73479	-1.0699	-0.52839	1
0.17338	0.41629	-1.19627	-0.66654	0.35542	0.29142	0.87014	-0.21691	0.18721	-0.05087	-1.02078	0.09179	-0.13111	-0.80813	-0.47414	-0.38334	-0.47477	-0.52839	0
-0.88638	0.27844	-0.58797	-0.62569	0.6717	3.06167	0.15961	-0.02716	0.92699	0.28764	-1.9779	0.4484	2.11932	-0.22832	-0.47414	-0.86611	-0.37517	-0.52839	0
1.58091	1.93901	-0.14859	-0.54936	0.7073	-1.85161	0.12341	-0.57837	-1.56238	0.99146	-0.06329	-0.84239	-0.83301	2.09472	-0.47414	-0.86712	0.7835	-0.52838	1
0.56478	0.51483	0.18362	-0.27655	0.74153	-1.30947	-1.45247	0.59048	-0.05115	-0.09774	0.32792	-0.84239	-0.15802	1.51415	0.28056	-0.78769	0.22754	0.17261	0.39975
0.15561	0.40096	0.20822	0.27705	-0.34798	-0.83495	-0.34647	-0.65653	0.51778	0.0094	1.13514	-0.32676	-0.41069	0.35388	0.60171	-0.86538	0.08933	0.17331	0.00213
0.08132	-0.47083	0.55173	-0.35503	0.04973	-0.30038	-1.5029	1.04033	0.21514	1.62404	0.314	0.18922	-0.4112	-0.22756	-0.47414	-0.86712	-0.37487	-0.52838	1
-0.01438	0.13091	0.56734	-0.21755	-0.08664	0.40476	-0.76324	0.38355	-0.31811	0.96959	-0.02275	2.25136	-0.41121	0.93283	-0.47414	0.19133	0.31873	-0.52836	3e-05
0.05167	-0.3963	0.05054	-0.17921	-0.50704	-0.15366	-1.24319	0.21991	-0.91633	0.83803	0.01598	0.64158	-0.66525	-0.02295	-0.31668	-0.33498	-0.06606	-0.41982	0.67802
-0.05345	-0.46901	0.81568	-0.37552	0.54034	-0.21204	0.06567	0.28629	-0.87846	0.59405	-0.14459	0.05526	-0.61942	-0.23489	-0.208	-0.27757	-0.14319	0.17244	0.00024
-0.57206	0.17082	-1.16992	-0.58901	-0.7091	0.93501	0.67222	0.2679	-1.10523	0.79367	-0.4743	-0.84239	0.00975	0.35243	-0.4736	-0.86712	-0.60678	-0.52769	0.999
0.22579	1.27361	-0.49879	-0.56444	0.34042	-0.34477	0.86097	0.07317	-0.10664	-0.14432	-1.01705	-0.84117	0.00852	-0.22821	0.59901	-0.86655	-0.60735	0.16973	0.00266
0.90293	1.70782	-0.74189	-0.58533	0.08447	1.92537	1.19963	-0.48641	0.37235	-0.41075	-1.11072	-0.842	1.27419	-0.80763	-0.47395	-0.20614	-1.06964	-0.52814	0.00046
-0.03962	1.11125	-1.83502	-0.70703	-0.0869	0.6327	2.34672	-1.38633	1.34579	0.23788	-2.56373	-0.84239	-0.833	-0.80813	-0.47414	-0.86712	-0.83822	0.1726	1
0.32319	1.52758	0.41766	-0.30787	0.89517	-0.16626	0.00677	0.00593	-0.85573	-0.16916	0.89471	-0.84239	0.01059	0.93357	0.06502	-0.86711	1.24684	0.1726	0.99999
1.02616	1.57207	0.19041	-0.38131	0.68013	-0.52676	-0.65029	-0.01113	0.37524	0.38974	-0.14014	-0.07298	-0.83153	0.3511	0.59945	-0.46779	0.78014	-0.52633	0.00274
0.95205	1.11124	-0.19975	-0.4635	0.31447	0.60936	-0.59024	0.06185	1.10118	0.16637	0.90951	-0.84239	-0.83301	0.35301	-0.47414	-0.20548	-0.37487	-0.52839	1
1.03581	-0.18445	-0.07323	-0.41307	-0.30849	-0.37121	-1.45632	1.29948	-0.4036	1.31796	0.26463	0.30893	-0.54788	-0.31311	-0.40265	-0.57033	-0.16744	-0.46516	0.49453
1.38742	-1.5582	-1.36931	-0.61007	-2.99898	-0.9477	-3.239	1.42614	-0.52414	2.92769	-0.33331	2.25241	-0.83301	-0.80813	-0.47414	-0.86712	-0.60655	-0.52839	1
-0.07573	-0.46623	0.40338	-0.26599	-0.34101	0.47432	-1.3985	0.34815	-0.70511	1.38157	-0.11916	0.84998	-0.4112	0.8898	-0.47414	-0.08566	-0.19561	-0.52839	0.58874
-0.23875	-0.16441	-0.01132	-0.4709	-0.11817	0.69693	-1.61329	-0.60153	-1.83139	-0.45748	-0.09881	-0.84239	-0.83301	-0.22756	-0.47414	-0.27477	-0.37487	-0.52839	0.52363
-0.2815	-0.33368	0.14421	-0.43279	0.31447	-0.55696	-0.11676	-0.06677	-0.09472	-0.80172	-0.44429	0.18919	-0.833	0.353	-0.47414	-0.07316	-1.06989	-0.52838	0.99999
-0.80744	0.88437	-1.21431	-0.6997	0.45968	0.63904	-1.31149	-0.94376	0.0868	-1.03055	-1.76195	-0.84125	-0.83081	-0.80507	-0.4721	-0.86629	-0.83844	0.16922	0.00287
1.50295	0.54369	-0.71351	-0.69055	0.5547	0.81987	-0.97485	-1.02122	-1.02489	0.58322	-1.60093	-0.84215	-0.83107	-0.80634	-0.47307	-0.73535	-1.06886	-0.52708	0.00297
1.9157	1.14524	-1.53147	-0.71639	1.0967	0.13623	1.07831	-2.78697	-0.15733	-1.33119	-2.33092	-0.84239	-0.09164	-0.22756	-0.47414	-0.86712	-0.91028	-0.52839	0.93137
0.23699	1.08211	-0.31113	-0.43931	-0.09296	-0.74041	0.53247	-0.18896	-0.55828	-0.22158	0.15584	-0.40896	-0.83301	-0.79248	-0.40346	-0.11973	0.00148	-0.51172	0
1.44208	0.98685	0.18118	-0.39494	0.47017	0.14616	-0.24733	0.27142	-1.15131	-0.87679	0.33339	-0.84239	-0.56094	-0.22756	-0.47414	0.23419	0.23038	-0.52839	1
1.99518	1.35609	0.3996	-0.27927	0.79416	-0.13752	-0.8282	0.50986	-0.14778	0.58991	0.85356	-0.84239	-0.83301	-0.22756	-0.47414	0.80572	0.90639	-0.52839	0
1.33905	-0.27978	0.46697	-0.50109	0.32304	0.5044	-1.48924	1.31161	-2.34496	1.91546	0.36943	-0.84239	-0.41124	-0.22756	-0.47405	-0.20549	-0.37493	-0.52839	0.99991
1.30856	0.00587	-0.44183	-0.53007	0.51325	0.44862	-2.12801	2.21553	-0.26937	0.69248	-0.1639	-0.78148	-0.78986	-0.21932	0.52343	-0.34201	-0.9978	-0.52839	0.0448
-0.28138	-0.26999	-0.65305	-0.52807	0.22038	-0.11371	-1.70873	0.59575	-0.18725	1.15648	-0.72535	0.44702	-0.83288	-0.22753	-0.47413	-0.60242	-0.60647	-0.52837	0.00017
-1.14232	-1.5426	0.04837	-0.51599	0.68141	-0.45069	-1.10814	0.91092	-1.82961	0.17642	-0.67576	-0.83201	0.00197	0.34986	0.05868	-0.86176	-0.6049	0.16436	0.0093
-0.87317	0.121	-1.09402	-0.58007	0.4866	-0.00799	0.45595	-0.56684	-0.55639	0.94043	-0.92223	-0.8333	-0.81962	-0.22781	0.04313	-0.85651	-0.83213	0.14919	0.03282
-0.32253	-1.5582	-1.57919	-0.71603	0.44278	-0.81884	0.79249	-2.48236	0.47395	-0.78644	-2.21732	-0.50627	-0.83301	-0.70017	-0.47414	-0.86712	-1.00951	-0.52839	0.55338
0.48609	0.33972	-1.96687	-0.71312	-0.06901	0.20106	-0.19617	-2.36868	-0.26483	-1.21084	-2.40117	-0.83102	-0.52152	-0.52413	-0.44723	-0.8546	-1.00943	-0.44412	0.40115
2.71757	0.67037	-1.39583	-0.72148	1.17686	-1.52493	-1.63316	-2.78695	-1.32315	-0.35629	-1.60577	-0.84239	-0.83299	-0.80812	-0.47414	-0.86712	-0.60658	-0.52839	0.99997
0.93932	1.48007	0.20521	-0.11059	-0.8066	-0.00813	1.27183	-0.61263	0.05586	0.87545	0.67784	-0.8342	-0.83301	0.34222	0.58035	0.96787	-0.1326	-0.51911	0
1.43579	0.99859	0.02957	-0.47562	0.23761	-0.52781	0.26066	0.29668	-1.19275	0.92546	0.05138	-0.84239	-0.83301	-0.80813	-0.47414	0.19151	-0.60655	-0.52839	1
1.73994	0.58287	0.33544	-0.24961	0.55633	0.11145	-0.40044	1.03032	-1.75115	0.59846	0.92791	-0.72413	-0.63958	-0.80811	-0.22692	0.03725	0.02065	-0.20695	2e-05
1.82767	0.60583	-0.63647	-0.61022	0.31491	-0.3614	-0.69353	3.04895	-0.39087	0.53566	0.2011	-0.84239	-0.26664	-0.41018	-0.47414	-0.54965	0.24728	-0.52839	1e-05
1.40007	1.13946	-0.13032	-0.53086	0.24994	0.83115	-0.75988	0.32043	-0.21892	0.93266	0.19435	-0.84239	1.26959	0.05831	0.05682	-0.20145	0.20608	-0.52839	0.50761
0.46828	0.17079	-0.28267	-0.63949	0.4938	0.64434	-1.5921	-0.40781	0.24232	0.36989	-0.93622	-0.32659	0.85419	-0.80812	-0.47414	-0.20549	-0.37487	-0.52839	0.99998
-0.60291	-1.5582	-0.84309	-0.64784	0.57258	-0.70635	-1.10697	0.91106	0.76417	-0.40375	-1.15845	-0.1528	-0.27136	0.35301	-0.29539	-0.86712	-0.91628	-0.29598	1
-1.10384	-1.5582	-2.19085	-0.70187	0.06671	-0.78414	0.50055	0.76588	1.78565	-1.46147	-1.45015	-0.84219	-0.83291	0.93356	-0.47384	-0.86712	-1.06981	1.57375	0.00023
-2.55682	-1.55819	-1.8053	-0.63432	-1.62419	3.19239	0.51391	-2.72914	2.29421	-2.69028	0.33902	-0.84002	-0.83288	4.38369	-0.46717	-0.86709	-0.60984	0.86154	0.00364
1.19376	-1.55663	-4.09777	-0.73886	-2.50886	0.21185	-0.18135	-2.78365	0.16834	-3.22681	-2.38955	-0.83977	-0.83298	-0.79662	-0.46921	-0.86712	-1.06927	-0.52764	0.00739
-1.51504	-1.5582	-1.85443	-0.71778	-4.43368	-0.91854	0.52142	-2.78697	-2.20381	-3.28802	-1.53175	-0.84239	-0.83301	-0.80813	-0.47414	-0.86712	-1.0699	-0.52839	1
1.29055	1.70873	-0.32128	-0.60242	-1.73475	2.27057	2.29146	-0.4191	-0.07291	-0.70213	0.45094	-0.84239	-0.83301	-0.22735	-0.47375	-0.33732	-0.60638	-0.52839	0.99963
0.36864	0.93003	-0.17252	-0.43585	-0.50859	0.05897	0.76209	0.1414	-1.46516	1.07648	-0.01597	-0.51534	-0.83301	-0.80813	-0.47414	0.22919	-0.61712	-0.52839	0.95218
1.19184	1.81924	-0.19962	-0.43729	0.7688	0.67491	0.03328	0.88569	-0.75418	0.44977	-0.13492	-0.79799	-0.83301	-0.80813	-0.47414	0.82767	-0.85816	-0.52839	0.91393
2.1856	1.38064	-0.4132	-0.54075	0.59629	1.08174	-0.39811	2.24528	1.00334	-0.75223	0.13645	-0.84239	0.4324	-0.22756	-0.47414	0.98548	-0.37487	0.8736	1
0.58924	-0.08878	-0.48024	-0.48649	0.42549	1.44914	-3.01255	0.7356	1.40559	0.55142	0.24371	-0.84239	1.276	-0.22756	1.14336	-0.60246	-0.37487	-0.52839	1
-1.08864	-1.5582	-0.35354	-0.65167	-0.24297	-0.25641	-1.48101	0.16727	-0.14802	-0.61664	-1.21219	-0.84239	1.69781	-0.80813	-0.47414	-0.824	0.32015	-0.52839	0
-1.54474	-1.5582	-1.13653	-0.6921	0.90686	1.04225	-1.22564	0.13522	2.19034	0.25074	-2.5681	-0.76282	-0.83295	-0.31689	-0.47414	-0.86712	-1.03422	-0.52839	0.00013
-1.48262	-1.5582	-0.4328	-0.24641	-0.93775	0.89681	-0.39463	1.43468	0.97748	-0.66411	0.2412	-0.55562	-0.83298	2.35239	0.48367	-0.42585	-0.86411	-0.52835	9e-05
-0.71686	-1.5582	-1.49986	-0.64614	-1.96567	-1.62417	0.62434	-1.44224	0.65001	-0.65323	-0.31482	0.18921	-0.83301	2.67529	1.68253	-0.86712	-1.0699	-0.52839	1
3.07262	-1.5582	-2.45092	-0.73666	-7.35468	0.77959	0.4063	-2.7864	2.11766	-5.15353	-2.19715	-0.84195	-0.83301	-0.22657	-0.47323	-0.86712	-1.06985	-0.52824	0.00077
-2.49823	-1.5582	-2.85637	-0.7354	-4.33611	-4.87418	3.49343	-2.78697	-2.5882	-4.04412	-3.86944	-0.84239	-0.83301	-0.71549	-0.47414	-0.86712	-1.0699	-0.52839	0

## Sheet: CPANN-v1
The table shows results of predictions for CPANN-v1 model.
0 = non-hepatotoxic class
1 = hepatotoxic class
SET	compound ID	actual class	predicted class
train	927	0	0
train	917	1	1
train	915	1	1
train	913	1	1
train	912	0	0
train	905	0	0
train	903	0	0
train	899	0	0
train	894	0	0
train	893	0	1
train	890	1	0
train	887	1	1
train	886	0	1
train	875	0	0
train	874	0	0
train	873	0	0
train	871	0	1
train	870	0	0
train	865	1	1
train	862	1	1
train	857	1	1
train	855	1	1
train	854	0	0
train	841	0	1
train	840	0	0
train	839	0	0
train	838	0	0
train	835	0	0
train	834	0	0
train	833	0	0
train	832	0	0
train	831	0	0
train	822	0	0
train	821	0	0
train	818	0	0
train	814	1	0
train	813	0	0
train	806	1	0
train	805	1	1
train	804	0	0
train	803	0	0
train	785	0	0
train	771	1	1
train	770	1	0
train	767	0	0
train	763	0	1
train	761	1	1
train	757	1	1
train	756	1	1
train	755	1	1
train	753	0	0
train	751	0	0
train	748	0	0
train	747	1	1
train	746	1	1
train	741	0	0
train	739	0	1
train	738	1	1
train	726	1	1
train	723	0	0
train	716	0	1
train	715	1	1
train	713	1	1
train	705	1	1
train	699	0	0
train	681	1	0
train	661	1	1
train	635	0	0
train	625	1	1
train	624	1	1
train	620	0	0
train	615	0	0
train	611	1	1
train	608	0	1
train	607	0	0
train	598	0	0
train	597	0	0
train	594	1	0
train	593	0	0
train	591	1	1
train	588	0	1
train	563	0	0
train	562	0	0
train	550	0	0
train	549	0	1
train	544	1	1
train	539	0	0
train	536	1	1
train	535	0	1
train	534	1	1
train	531	0	0
train	518	1	1
train	515	1	1
train	510	1	1
train	505	0	0
train	500	0	0
train	496	0	0
train	482	0	0
train	480	0	0
train	477	0	0
train	476	0	1
train	471	0	0
train	465	1	1
train	463	0	0
train	458	0	0
train	455	0	0
train	440	1	1
train	432	1	1
train	430	0	0
train	427	0	0
train	422	1	1
train	421	0	1
train	403	1	1
train	398	1	1
train	369	1	1
train	367	0	0
train	357	0	1
train	355	0	0
train	354	1	1
train	348	0	0
train	340	0	0
train	339	0	0
train	338	0	0
train	335	0	0
train	334	0	0
train	329	0	0
train	322	0	1
train	320	1	1
train	319	1	1
train	317	1	1
train	313	0	0
train	312	0	0
train	311	0	1
train	300	0	0
train	289	0	0
train	284	0	0
train	283	0	0
train	277	0	0
train	276	0	0
train	270	0	0
train	269	0	1
train	268	0	0
train	266	0	0
train	261	0	0
train	259	1	1
train	258	0	0
train	257	0	0
train	255	0	0
train	253	0	0
train	252	0	0
train	251	1	0
train	249	1	1
train	239	1	1
train	237	0	0
train	236	1	1
train	235	0	0
train	233	0	0
train	232	0	1
train	229	0	0
train	201	1	1
train	168	0	0
train	166	0	0
train	162	1	1
train	158	0	0
train	157	0	0
train	154	0	0
train	152	1	1
train	146	0	0
train	142	0	0
train	131	0	0
train	130	0	0
train	129	0	0
train	119	1	1
train	103	0	0
train	100	0	0
train	97	1	1
train	95	1	1
train	94	0	0
train	70	0	0
train	56	0	0
train	55	1	1
train	54	0	0
train	51	1	1
train	50	0	0
train	46	0	0
train	44	0	1
train	39	1	1
train	32	0	0
train	29	0	0
train	26	0	0
train	24	1	1
train	20	0	0
train	16	0	0
train	11	1	1
train	8	0	0
train	6	1	1
train	5	0	0
train	3	0	0
train	1	0	0
internal test	900	1	1
internal test	888	0	0
internal test	836	1	1
internal test	819	0	0
internal test	787	0	0
internal test	704	0	0
internal test	619	0	0
internal test	609	0	0
internal test	582	1	1
internal test	579	0	1
internal test	551	0	0
internal test	517	1	1
internal test	456	1	0
internal test	380	0	0
internal test	376	1	1
internal test	350	0	0
internal test	291	0	0
internal test	272	0	0
internal test	96	0	0
internal test	71	1	1
internal test	17	0	0
internal validation	876	0	0
internal validation	815	0	0
internal validation	737	0	0
internal validation	671	1	1
internal validation	622	0	0
internal validation	618	0	0
internal validation	595	0	0
internal validation	568	0	0
internal validation	560	1	1
internal validation	509	1	0
internal validation	461	1	1
internal validation	429	0	0
internal validation	371	0	0
internal validation	336	1	1
internal validation	330	0	0
internal validation	282	0	0
internal validation	271	0	0
internal validation	52	0	0
internal validation	18	1	1
internal validation	7	0	1
external validation	910	0	0
external validation	906	1	1
external validation	895	0	0
external validation	885	1	0
external validation	812	0	1
external validation	760	0	0
external validation	754	0	0
external validation	725	0	1
external validation	677	0	0
external validation	662	1	1
external validation	623	1	1
external validation	613	0	0
external validation	590	0	0
external validation	587	0	0
external validation	583	1	1
external validation	558	1	1
external validation	555	0	0
external validation	540	0	0
external validation	532	0	1
external validation	521	0	0
external validation	475	1	1
external validation	451	0	0
external validation	441	0	0
external validation	438	1	0
external validation	431	1	1
external validation	381	0	0
external validation	379	0	0
external validation	365	0	0
external validation	351	0	0
external validation	328	0	0
external validation	316	0	0
external validation	288	0	0
external validation	287	0	1
external validation	254	0	0
external validation	165	0	1
external validation	128	1	1
external validation	104	1	1
external validation	90	0	0
external validation	47	1	1
external validation	40	1	1
external validation	36	0	0

## Sheet: CPANN-v1_model_weights
Weights of CPANN-v1 model with descriptor normalization factors.
Normalization factors:
Averages:
H%	D/Dtr05	Wap	PCD	ATSC8p	MATS5i	GATS1m	GATS6m	CATS2D_03_DA
46.8231	36.0791	32787.1	1.77821	8.49003	-0.00827136	0.811005	1.0082	1.11558
Standard deviations:
H%	D/Dtr05	Wap	PCD	ATSC8p	MATS5i	GATS1m	GATS6m	CATS2D_03_DA
8.20799	65.0871	111658	1.03208	7.67904	0.118325	0.171621	0.269828	2.40826
Model weights:
H%	D/Dtr05	Wap	PCD	ATSC8p	MATS5i	GATS1m	GATS6m	CATS2D_03_DA	model_prediction
0.35913	-0.55425	0.26849	-1.50726	1.02329	0.73802	0.62265	-0.19133	7.01057	0.97866
1.16625	-0.45138	-0.09416	-1.68422	0.93409	-0.05034	1.22505	-0.30555	4.23216	0.32798
0.96158	0.94176	-0.20644	-0.79618	0.4797	0.06021	0.60571	0.12963	0.16022	0.07704
0.54074	1.23786	-0.20792	-0.41772	0.33973	0.43198	0.14949	0.57555	-0.46323	0
0.62748	0.30816	-0.21546	-0.28212	0.33614	2.31543	0.6098	0.5121	-0.4631	0.00045
-0.43773	0.18675	-0.24472	0.09433	-0.17521	1.43123	-1.14626	0.64312	-0.46319	0.99255
-0.17219	-0.55432	-0.16099	1.54476	-0.05271	1.60282	-0.9348	-0.46129	-0.22396	0.9886
-0.14885	-0.55386	0.3195	2.54963	0.32023	0.68004	-0.0184	0.25057	-0.46262	0.9997
-0.12967	0.22666	1.97409	1.09645	1.72632	0.02575	-0.32302	0.16924	0.20838	0.04879
0.33398	0.72521	3.40359	1.68993	3.82013	-0.60145	0.30893	-0.04594	-0.04445	0.99695
0.59668	2.70984	8.42849	2.98458	3.14041	-0.21572	0.45383	-0.24895	0.88185	0.01164
1.31696	-0.55432	0.20475	-1.68009	5.275	-0.51331	1.21595	0.01768	2.88957	1
0.99638	0.78857	-0.23799	-1.67227	0.63116	-0.06456	-0.13189	0.07281	2.03224	0.9987
1.19965	1.08831	-0.23695	-0.86899	0.51221	-0.04865	1.34509	0.07917	-0.45977	0.00031
0.67997	0.71828	-0.23498	0.1735	0.13183	0.29237	0.49066	-0.3717	-0.46323	0
0.05256	0.59315	-0.13845	0.45035	-0.31422	1.04337	-0.12299	0.53773	-0.4632	1e-05
0.2767	-0.55375	-0.2574	0.26659	-0.11105	1.54944	-0.60192	-0.28929	-0.46282	0.00042
0.13692	-0.55428	-0.08302	1.09387	0.42834	1.63696	0.00965	0.48758	-0.04807	0.41499
0.086	-0.49871	-0.11968	1.15933	1.02349	1.01795	0.15475	-0.24276	-0.0619	0.17019
-0.08762	1.4458	-0.0536	1.12071	2.74781	-0.08916	0.09265	0.01804	-0.4627	0.99948
-0.2037	3.04798	4.06122	1.40883	1.46604	-0.08168	-0.26506	0.00988	0.71885	0.23614
-0.37856	7.32233	2.6685	1.81146	0.97131	-0.35936	-1.17824	-0.40702	-0.45932	0.99934
1.28244	-0.23532	-0.11129	-1.65896	1.57513	0.51607	1.07336	-0.86966	1.49331	0.59052
1.03276	-0.5279	-0.21804	-1.49151	0.36164	0.31894	1.03247	-0.31849	0.75907	0.05869
0.99089	0.28603	-0.1227	-0.48492	0.52492	0.17992	1.04002	-0.3299	-0.06108	0.04838
0.75465	0.48202	1.20725	-0.25551	1.17246	0.10315	0.57135	-0.10427	0.1478	0.00031
0.77419	-0.55391	-0.2735	-0.15969	-0.38766	0.66464	0.95729	0.38817	-0.46314	2e-05
-0.27647	-0.54688	-0.24316	0.61245	0.2226	0.5537	0.2715	0.96135	-0.05272	0.00158
-0.01197	0.42856	0.18853	0.99187	0.17191	1.0978	-0.25591	0.10957	0.29437	0.02475
-0.00095	0.62463	-0.0382	1.13867	0.62814	0.74619	-0.10326	0.01697	-0.22425	0.31799
-0.58201	1.72702	0.12149	1.94711	0.64876	1.37774	-1.15373	-0.50825	-0.46154	0.02445
0.4425	4.00133	1.3653	0.26934	1.14657	1.89805	-0.16278	0.48842	-0.44573	0.17625
-0.82969	4.00812	0.30152	0.20466	1.13794	0.23946	-0.51356	-0.34141	2.848	0.99989
1.68339	-0.55432	-0.29319	-1.65546	-1.10561	2.14286	1.93752	-3.73643	-0.33864	0
1.26017	-0.51639	-0.22032	-1.02121	0.28104	0.81482	1.34542	-0.78463	-0.35129	0.14967
1.05689	-0.55432	-0.1666	-0.949	1.13739	0.51654	0.97102	-0.06211	-0.46323	0.99832
1.59403	-0.27559	-0.16288	-0.15325	1.40976	0.24494	2.134	-0.40608	-0.46321	0.00031
0.55661	-0.45954	-0.01642	0.30894	0.93315	0.02031	0.75302	-0.2869	-0.40343	0.03437
0.38573	-0.55277	-0.12528	0.61527	-0.02282	0.30597	0.367	-0.1182	-0.04955	0.99509
0.04491	0.41031	-0.0808	1.32051	0.03727	-0.04644	-0.15236	0.27663	-0.46323	0.48491
-0.02746	0.9571	-0.00198	0.67042	0.30314	0.12215	-0.23361	-0.15494	-0.46269	0.93311
0.21978	1.69511	-0.13157	1.07726	0.18652	0.52329	0.26179	-0.39171	-0.24506	0.91538
-0.47035	2.59128	0.21582	0.458	0.54074	0.1995	-0.82971	-0.40053	0.18894	0.82536
-0.36886	2.97805	0.12113	0.42748	0.28864	0.07826	-1.32756	-0.64854	-0.46128	0.99981
1.47597	-0.55301	-0.28324	-1.7167	-0.91514	0.18266	1.77426	-0.09527	1.14981	0
1.03237	-0.54207	-0.26766	-0.59537	-0.12165	0.1866	1.10123	-0.03065	-0.06064	0.01113
1.28964	-0.55432	-0.2411	0.13656	0.09224	-0.1452	1.68423	-0.34528	-0.41011	2e-05
0.70163	-0.55432	-0.09264	0.19599	0.73618	-0.50361	0.57958	0.03729	-0.46323	0.71206
0.82498	-0.55422	-0.25712	1.33337	0.29726	0.04307	0.94305	-0.34505	-0.46315	0.99961
-0.1072	-0.55195	-0.19805	0.89915	1.36862	-0.02375	0.19203	-0.29309	-0.46234	0.99296
-0.4622	0.52822	-0.13306	0.59876	0.64951	0.19548	-0.08959	-0.23513	-0.45751	0.01474
-0.13821	0.46213	-0.18305	1.24935	-0.005	-0.75096	-0.01836	-0.28425	-0.19779	0.00102
-0.51941	0.7643	-0.14835	0.51957	-0.07347	-0.35991	-0.47244	-0.17495	0.01475	0.23769
-1.14104	1.1228	-0.04288	0.05465	0.63614	-1.46635	-1.27774	-0.12778	0.28185	0.01658
-1.21198	1.97613	-0.05847	0.37577	-0.09394	-0.29192	-1.39169	-0.97062	0.50853	0.99999
1.25139	-0.53331	-0.28734	-1.53775	-0.46826	-2.60526	1.17988	1.15757	-0.44608	0
1.13738	-0.55432	-0.26905	-0.61376	-0.2965	-0.83999	1.31163	0.49074	0.54493	0
0.68023	-0.55369	-0.2286	0.82421	-0.19237	-0.61525	0.90077	0.22388	-0.32654	0.31698
0.7702	-0.55431	-0.24683	1.41533	-0.1831	-2.07414	1.13138	0.03497	-0.46315	0.9996
0.18814	-0.55273	-0.19621	0.52177	0.13214	-0.30716	0.4363	-0.98675	-0.46037	0.07606
-0.03328	0.09153	0.38008	-0.21568	0.77003	0.29561	-0.71274	-0.93043	-0.35857	0.00871
0.23474	-0.55235	-0.16759	-0.02286	0.38518	0.18348	-0.59698	-0.43574	-0.0491	0.00158
-0.28388	-0.55412	0.03677	0.38942	0.16601	-0.32308	-0.11242	0.10186	0.72979	0.56344
-1.09496	0.93474	-0.24702	-0.59463	0.12015	0.25617	-0.26439	-0.88097	1.19023	0.00082
-1.20032	0.64658	-0.24463	0.33051	-0.63062	-0.01298	-1.19158	0.07739	0.2364	0.72999
-1.50691	0.38592	-0.26678	-1.2221	-0.95376	-1.29743	-1.40647	-0.29075	-0.03811	0.03118
1.04012	-0.45488	-0.28113	-0.57194	-0.52602	-0.5904	1.40586	0.95399	0.0032	0
1.35835	-0.05582	-0.28229	-1.45736	-0.84467	-0.96826	1.44607	0.09956	-0.12977	0
0.69956	0.00577	-0.26764	0.23716	-0.61912	-0.89186	0.87954	0.50005	0.32745	0.00801
0.29585	-0.52835	-0.23691	0.30018	-0.16141	-0.63784	0.52974	0.12609	0.28936	0.02091
0.21661	0.08079	-0.25844	0.31446	-0.67502	-0.17372	0.16152	-0.34356	-0.46303	0.00279
-0.19106	-0.55431	-0.22151	0.12122	0.04581	-0.60706	-1.10201	-1.08033	-0.46321	0.9205
0.16672	-0.24625	0.11221	-0.12399	0.02801	-0.09803	-0.7701	0.40962	-0.32297	0.03534
-0.35163	-0.55351	-0.23365	0.36459	0.17744	0.22262	-0.20885	0.25995	-0.03218	0.00325
-0.68973	-0.54315	-0.08924	0.27144	-0.12351	0.40494	-0.21069	0.04843	1.5915	9e-05
-1.48815	0.40799	-0.25484	0.40189	-0.54094	-0.85444	-0.61233	0.13865	-0.00284	0.03939
-2.42075	0.73366	-0.2441	1.35571	-0.7959	-1.28762	-1.0893	-0.92862	0.36594	0.99705
0.32444	-0.55419	-0.28422	-0.5536	-0.85621	0.27758	0.64513	0.20171	-0.05232	9e-05
0.59	-0.21697	-0.28072	-0.46663	-0.88452	-0.2944	0.60467	-0.72904	-0.41941	0.00015
-0.00346	-0.55233	-0.28371	-0.51833	-0.88014	-0.85952	0.42826	-0.01841	0.61317	0.00142
0.3232	0.34553	-0.28144	-0.63278	-0.63052	-0.84292	0.05672	0.17038	-0.32322	0.78419
-0.47247	-0.55243	-0.18969	-0.03681	-0.26708	-0.66761	-0.574	0.38468	-0.05049	0.99875
-0.15638	-0.55432	-0.23136	0.50857	-0.23155	-1.27908	-0.87522	-0.36529	-0.46323	1
-0.46113	-0.55431	-0.22469	0.65752	-0.02528	-0.76812	-0.52488	0.1465	-0.40294	0.00121
-0.92621	-0.54231	-0.14367	0.88007	-0.14901	-0.06112	-0.57759	0.08204	0.00872	0.22092
-1.09593	-0.55431	-0.26431	0.80136	-0.52295	0.38116	-0.11698	-0.33654	-0.16532	0.91914
-1.09717	-0.55347	-0.17117	0.85748	-0.43532	-0.52103	-0.9661	-0.09186	0.71101	0.00352
-1.14877	0.19595	-0.09726	1.76376	-0.04521	-0.44113	-0.80128	-1.10096	-0.3492	0.27625
0.42074	-0.55432	-0.28994	-1.32168	-0.90677	0.76002	0.44028	-0.22887	-0.46323	0.28434
0.54316	-0.54581	-0.28404	-1.29921	-0.89464	-0.19704	0.41388	0.33092	-0.46067	0.0116
-0.22079	-0.55331	-0.28993	-0.44102	-1.06559	-0.7828	0.14015	0.50298	-0.46305	0.99892
0.41697	-0.34861	-0.17752	-0.38802	-0.21813	-0.59774	0.20224	0.53146	-0.46241	0.14247
-0.3104	-0.55432	-0.28391	-0.5108	-0.76551	-1.05783	-0.257	0.09154	-0.46323	1
-0.48178	-0.55312	-0.22181	0.14555	-0.3177	-1.32288	-0.80423	0.33285	-0.35537	0.91647
-0.61472	-0.5543	0.06478	0.94338	0.03278	-0.98999	-0.71244	0.31115	-0.46208	0.02441
-1.33284	-0.31277	-0.15954	1.56331	-0.21757	-0.79481	-1.18962	-0.08739	-0.46081	0.01084
-1.80286	-0.55432	-0.12671	1.48675	-0.27359	0.83097	-1.07458	0.07793	-0.19988	0.99998
-1.15765	0.00334	-0.16482	0.42801	-0.26042	0.83305	-1.57489	-1.02154	-0.46168	0.02293
-2.21851	-0.32729	-0.2872	-0.27801	-1.10403	-1.36196	-1.82799	-3.73054	-0.04896	0.99584
0.76812	0.10743	-0.27871	-1.58452	-0.9415	0.31411	0.22472	0.40562	-0.32393	0.16209
0.1299	-0.3055	-0.26012	-0.7559	-0.75813	0.42665	0.18186	0.81233	-0.39921	0.85185
-0.65998	-0.55417	-0.27617	0.37546	-0.86536	0.32339	0.48868	1.38924	-0.46319	0.99995
0.38295	-0.55415	-0.27866	-0.52642	-0.94898	-0.54634	-0.90364	1.70373	-0.04895	0.99969
1.06566	-0.55426	-0.28912	-1.52302	-0.2963	-2.45525	-1.37325	1.47801	-0.46277	0.99994
-1.06236	-0.55429	-0.28794	-0.26445	-1.04426	-1.75518	-0.65276	0.56698	-0.46297	0.99979
-1.91856	-0.5513	-0.20002	0.71487	-0.34316	-1.92796	-1.91312	0.24119	-0.45859	0.07333
-1.45375	-0.48981	-0.22829	0.42028	-0.58764	-0.16592	-1.37585	0.66915	-0.3855	0.72647
-1.23446	-0.55417	-0.26512	0.69782	-0.57794	1.59625	-1.65449	0.27019	-0.46315	0.99966
-2.03786	-0.54773	-0.25254	-0.1864	-0.64023	0.80121	-1.70625	-0.47964	-0.4538	0.49969
-2.48814	-0.55431	-0.29197	-1.23083	-1.10559	1.07123	-1.27325	-3.73637	-0.46322	0.97391
-0.78794	0.09518	-0.26828	-0.90304	-0.9167	0.42689	-0.49461	0.0446	0.49995	0.98242
0.45521	0.40667	-0.25284	-0.63339	-0.33128	0.56794	-0.03141	1.3223	0.0187	0.99655
-0.04225	-0.55432	-0.27517	-0.45568	-0.61443	0.84828	0.19471	1.83812	-0.46323	0.99035
-1.35213	-0.55424	-0.29149	-0.40658	-1.10517	0.52443	-0.63938	3.18442	-0.46264	0.99978
-0.41052	-0.27701	-0.29088	-1.33419	-1.10246	-1.5205	0.45818	2.05236	1.23077	0.00422
-0.8312	-0.55419	-0.23658	1.24285	-0.87647	-1.9151	-0.39747	1.60707	-0.46244	0.99921
-1.06779	-0.41672	-0.27979	-0.25713	-0.83812	-0.75705	-1.46422	1.01453	-0.04614	0.69439
-1.97362	-0.52013	-0.25287	0.01133	-0.71848	-0.57553	-1.87675	1.40455	-0.46319	0.95518
-2.23462	-0.42989	-0.28562	-0.5723	-1.03144	0.98971	-1.87801	0.85336	-0.46323	0.99502
-2.34847	-0.51363	-0.28312	-0.72877	-0.96249	1.65792	-1.55224	-1.03941	-0.45779	0.92343
-3.66928	-0.55431	-0.29253	-1.7225	-1.10555	5.93299	-1.3286	-3.73619	-0.46321	0.99991

## Sheet: CPANN-v2
The table shows results of predictions for CPANN-v2 model.
0 = non-hepatotoxic class
1 = hepatotoxic class
SET	compound ID	actual class	predicted class
train	927	0	0
train	917	1	1
train	915	1	1
train	913	1	1
train	912	0	0
train	905	0	0
train	903	0	0
train	899	0	0
train	894	0	0
train	893	0	1
train	890	1	1
train	887	1	1
train	886	0	0
train	875	0	0
train	874	0	1
train	873	0	1
train	871	0	0
train	870	0	1
train	865	1	1
train	862	1	1
train	857	1	1
train	855	1	1
train	854	0	0
train	841	0	1
train	840	0	0
train	839	0	0
train	838	0	0
train	835	0	0
train	834	0	0
train	833	0	1
train	832	0	0
train	831	0	0
train	822	0	1
train	821	0	0
train	818	0	0
train	814	1	1
train	813	0	0
train	806	1	1
train	805	1	1
train	804	0	0
train	803	0	0
train	785	0	0
train	771	1	1
train	770	1	1
train	767	0	0
train	763	0	0
train	761	1	1
train	757	1	1
train	756	1	1
train	755	1	1
train	753	0	0
train	751	0	0
train	748	0	0
train	747	1	1
train	746	1	1
train	741	0	1
train	739	0	0
train	738	1	1
train	726	1	0
train	723	0	0
train	716	0	0
train	715	1	1
train	713	1	1
train	705	1	1
train	699	0	0
train	681	1	0
train	661	1	1
train	635	0	0
train	625	1	1
train	624	1	1
train	620	0	0
train	615	0	0
train	611	1	1
train	608	0	0
train	607	0	0
train	598	0	0
train	597	0	0
train	594	1	1
train	593	0	0
train	591	1	1
train	588	0	0
train	563	0	0
train	562	0	0
train	550	0	0
train	549	0	0
train	544	1	1
train	539	0	0
train	536	1	1
train	535	0	1
train	534	1	1
train	531	0	0
train	518	1	1
train	515	1	1
train	510	1	1
train	505	0	0
train	500	0	0
train	496	0	0
train	482	0	1
train	480	0	0
train	477	0	0
train	476	0	0
train	471	0	0
train	465	1	1
train	463	0	0
train	458	0	0
train	455	0	0
train	440	1	1
train	432	1	1
train	430	0	0
train	427	0	0
train	422	1	1
train	421	0	1
train	403	1	1
train	398	1	1
train	369	1	1
train	367	0	0
train	357	0	0
train	355	0	0
train	354	1	1
train	348	0	1
train	340	0	0
train	339	0	0
train	338	0	0
train	335	0	0
train	334	0	0
train	329	0	0
train	322	0	0
train	320	1	1
train	319	1	1
train	317	1	1
train	313	0	1
train	312	0	0
train	311	0	0
train	300	0	0
train	289	0	0
train	284	0	0
train	283	0	0
train	277	0	0
train	276	0	0
train	270	0	0
train	269	0	0
train	268	0	0
train	266	0	0
train	261	0	0
train	259	1	1
train	258	0	0
train	257	0	0
train	255	0	0
train	253	0	0
train	252	0	0
train	251	1	1
train	249	1	1
train	239	1	1
train	237	0	1
train	236	1	1
train	235	0	0
train	233	0	0
train	232	0	0
train	229	0	0
train	201	1	0
train	168	0	0
train	166	0	0
train	162	1	1
train	158	0	0
train	157	0	0
train	154	0	0
train	152	1	1
train	146	0	0
train	142	0	0
train	131	0	0
train	130	0	0
train	129	0	0
train	119	1	1
train	103	0	0
train	100	0	0
train	97	1	1
train	95	1	1
train	94	0	0
train	70	0	0
train	56	0	1
train	55	1	1
train	54	0	0
train	51	1	1
train	50	0	1
train	46	0	0
train	44	0	0
train	39	1	1
train	32	0	0
train	29	0	0
train	26	0	0
train	24	1	1
train	20	0	0
train	16	0	1
train	11	1	1
train	8	0	0
train	6	1	1
train	5	0	0
train	3	0	0
train	1	0	0
internal test	900	1	1
internal test	888	0	0
internal test	836	1	1
internal test	819	0	0
internal test	787	0	0
internal test	704	0	1
internal test	619	0	0
internal test	609	0	0
internal test	582	1	1
internal test	579	0	0
internal test	551	0	0
internal test	517	1	1
internal test	456	1	1
internal test	380	0	0
internal test	376	1	1
internal test	350	0	0
internal test	291	0	0
internal test	272	0	0
internal test	96	0	0
internal test	71	1	1
internal test	17	0	0
internal validation	876	0	0
internal validation	815	0	0
internal validation	737	0	0
internal validation	671	1	1
internal validation	622	0	0
internal validation	618	0	0
internal validation	595	0	0
internal validation	568	0	0
internal validation	560	1	1
internal validation	509	1	1
internal validation	461	1	1
internal validation	429	0	1
internal validation	371	0	0
internal validation	336	1	1
internal validation	330	0	0
internal validation	282	0	0
internal validation	271	0	0
internal validation	52	0	1
internal validation	18	1	1
internal validation	7	0	1
external validation	910	0	0
external validation	906	1	1
external validation	895	0	0
external validation	885	1	1
external validation	812	0	0
external validation	760	0	0
external validation	754	0	0
external validation	725	0	0
external validation	677	0	0
external validation	662	1	1
external validation	623	1	1
external validation	613	0	0
external validation	590	0	0
external validation	587	0	0
external validation	583	1	0
external validation	558	1	1
external validation	555	0	0
external validation	540	0	1
external validation	532	0	0
external validation	521	0	0
external validation	475	1	1
external validation	451	0	1
external validation	441	0	0
external validation	438	1	1
external validation	431	1	1
external validation	381	0	0
external validation	379	0	0
external validation	365	0	0
external validation	351	0	0
external validation	328	0	0
external validation	316	0	1
external validation	288	0	0
external validation	287	0	0
external validation	254	0	0
external validation	165	0	0
external validation	128	1	1
external validation	104	1	1
external validation	90	0	0
external validation	47	1	1
external validation	40	1	1
external validation	36	0	1

## Sheet: CPANN-v2_model_weights
Weights of CPANN-v2 model with descriptor normalization factors.
Normalization factors:
Averages:
nN	H%	nCIR	MCD	SIC3	GATS3m	GATS2i	GATS5i	nCs	CATS2D_09_AA
2.24121	46.8231	3.90955	0.542362	0.851447	1.00502	1.09142	0.937754	3.30151	0.879397
Standard deviations:
nN	H%	nCIR	MCD	SIC3	GATS3m	GATS2i	GATS5i	nCs	CATS2D_09_AA
1.81801	8.20799	4.16113	0.22106	0.0799234	0.145728	0.183964	0.181797	3.69405	1.8547
Model weights:
nN	H%	nCIR	MCD	SIC3	GATS3m	GATS2i	GATS5i	nCs	CATS2D_09_AA	model_prediction
-0.68272	-2.04959	0.02174	0.34669	0.60749	-1.48916	-2.34513	1.91556	-0.35233	-0.47414	1
0.23209	-0.59181	0.34393	1.19252	-0.07826	-1.2917	-0.00828	1.54996	-0.35336	-0.47414	0.99998
0.00855	-0.15101	-0.16919	0.38418	-1.47742	-1.98954	-0.37421	1.94858	-0.64353	-0.45219	0.96907
-0.13268	1.0693	-0.93954	-2.45344	-4.25965	-3.23899	-0.52414	2.92768	-0.89373	-0.47414	1
-0.2851	0.44465	-0.48359	-0.71174	-1.03085	0.63374	-1.36447	1.0651	-0.60691	-0.27658	1
-1.23238	0.8256	-0.69886	-1.40762	-0.43135	0.69403	-1.4048	0.23434	-0.89374	-0.47414	1
-0.30518	0.84096	-0.43078	-0.19084	-0.17582	1.6632	-0.48976	-0.52975	-0.25024	0.12952	0
-0.45251	1.04857	0.07061	1.53877	-1.7298	1.01801	0.08663	-0.45617	-0.15104	-0.47414	0
-0.13295	-0.65977	-0.45884	0.73987	-2.4079	2.29102	-0.07304	-0.70367	-0.89355	-0.47409	0.99633
-0.68273	1.84448	-0.93954	-2.45346	-3.42673	3.32533	-2.83997	-4.62201	-0.89374	-0.47414	0
-0.58889	-1.55248	-0.08151	0.79451	0.67422	-0.32309	-1.51701	0.78331	-0.88217	-0.47314	0.15317
-0.25858	-1.34164	-0.30728	0.11806	0.5051	-1.14664	-1.85278	-0.28045	-0.03614	-0.17895	0.00195
-0.13799	-0.59417	-0.4589	-0.28375	-0.75684	-1.5042	-0.87771	1.3524	-0.89373	-0.47414	0.99925
-0.31953	0.03824	-0.64245	-0.97528	-0.99816	-1.15549	-0.43695	1.29598	-0.64509	-0.03378	0.96104
-1.22947	-0.14025	-0.45744	-0.27718	-0.94482	0.50547	-0.14752	1.47131	-0.62479	0.60419	0.99987
-0.60161	0.57402	0.50237	0.74441	-0.81751	0.17367	-1.43752	0.75418	-0.17108	-0.47414	0.99998
-0.66199	1.29643	-0.447	0.02513	-1.26567	1.45837	-1.21985	0.11955	-0.09499	-0.47414	0
-0.93925	-0.26818	-0.33754	0.34537	-0.93851	0.99419	0.10142	-0.64167	-0.74881	-0.47414	0
-1.22864	0.38783	-0.93622	-2.43126	-2.7409	0.62847	0.64505	-0.6617	-0.35316	1.66586	0.95571
-0.45651	-2.35154	-0.93954	-2.45346	-2.53649	0.45878	2.21478	-4.02928	-0.76136	-0.47414	0
0.42116	-1.43582	-0.21533	0.50292	0.11964	-0.52669	-1.59742	-0.87413	-0.88507	-0.47414	0.9987
-0.13268	-1.23333	-0.69922	-1.02398	-0.36844	-1.76366	-1.66567	0.05086	-0.89374	-0.47414	1
-0.13268	-1.13585	-0.69922	-1.09636	0.75763	-3.01255	1.40557	0.55142	-0.35233	1.14335	1
-0.13576	-0.42677	-0.69848	-0.85608	0.26922	-0.01813	-0.35624	0.74544	-0.62303	-0.47148	0.99981
0.38928	-0.35004	0.01017	0.05495	-0.28451	-0.74767	-0.32552	0.95739	-0.61857	-0.47113	0.0607
-1.05939	0.05513	-0.21861	0.52555	-0.57773	-0.80584	-0.55965	0.71882	-0.45544	-0.47414	0
-0.13268	-0.17412	-0.21858	0.49937	-1.09441	-0.38442	-0.4241	0.2813	-0.62303	-0.3718	0
-0.13368	-1.63168	-0.22033	-0.19329	-1.77096	0.25354	0.85551	-0.87754	0.18426	1.6694	5e-05
-0.67986	-0.198	-0.69722	-0.0196	-0.01963	2.27825	1.33446	0.22781	-0.88065	-0.46846	0.76041
-1.19528	1.19004	-0.93953	-2.45342	0.87405	-0.14688	0.31131	-3.10249	-0.62303	-0.47414	0
-1.23278	-3.66997	-0.93954	-2.45344	-0.10569	0.52141	-2.20381	-3.288	-0.89374	-0.47414	1
-1.03383	-1.16269	-0.67808	0.40183	-0.07873	-0.59561	-0.0562	-1.12826	-0.84328	-0.41741	0.7352
-0.13268	-1.26987	-0.4589	0.12954	0.24465	-0.59025	1.10117	0.16637	-0.89373	-0.47414	1
-0.68518	0.58918	-0.69922	-0.83726	0.72372	-1.48864	1.10542	-0.37981	-0.08296	-0.47414	0.99986
-0.36948	0.38623	-0.69922	-0.44966	-0.51099	-1.43891	-0.06378	-0.89368	-0.58	-0.47414	0
-0.13268	0.06788	-0.5676	-0.67189	0.49996	-1.45074	0.18608	0.76986	-0.33574	-0.47414	0
0.92026	0.46613	-0.35503	-0.10131	-0.7693	-0.56008	0.36662	0.29626	-0.37646	-0.1861	1e-05
-0.68267	0.24596	-0.93952	-2.45322	0.48704	0.18246	1.84052	-0.72765	-0.62303	-0.47414	0
-0.13286	1.12735	-0.69922	-0.94708	-0.10108	-0.13637	1.35116	0.83821	0.27577	-0.47412	0
-0.56853	1.11105	-0.69922	-1.04471	-0.54247	1.62386	0.99168	0.56599	-0.37023	0.02623	0
-0.47727	-2.53194	-0.41693	0.99622	1.85869	1.50342	-0.13166	-1.29653	-0.89374	-0.47414	1
-0.68272	-1.35518	-0.69922	0.56381	1.85868	-0.35005	0.03032	-1.34628	-0.89373	-0.47414	1
-0.50362	-1.12708	-0.4589	0.42864	0.8983	-0.37719	0.71505	-0.6463	-0.44781	-0.29677	1
-0.63481	-1.2548	-0.57904	-0.47622	1.19	-1.3265	-0.07348	0.54315	-0.76169	0.60193	0.00026
-0.66034	0.37946	-0.44459	0.93743	0.70638	-1.58915	0.25088	0.35809	0.18909	-0.47414	0.99899
-0.00621	0.44542	-0.4589	-0.45887	-0.52575	-0.35092	0.36484	0.76322	-0.00841	1.42605	0
0.14028	-0.01115	-0.10461	-0.16051	0.80565	-0.22357	0.28051	0.55694	-0.39857	-0.47414	0
-0.13268	0.37513	-0.68834	-0.7428	0.65835	0.14614	0.96872	0.24118	-0.51791	-0.47414	0
-0.38565	1.23467	-0.4589	0.01771	-0.38005	0.64868	0.79533	0.78435	0.45979	-0.47414	0
-0.13285	1.25198	-0.93946	-2.45274	-0.51861	0.83016	-0.01777	2.35461	-0.08147	-0.47414	0
0.45143	-1.97784	-0.29169	0.77331	1.56765	0.3314	-0.307	-0.64801	-0.8639	-0.314	1
0.96742	-1.64753	-0.21859	0.45524	1.30816	0.69296	0.57931	-0.29568	-0.89373	0.06502	1
0.41738	-1.29424	0.26205	0.26073	0.4073	1.736	0.23145	0.35889	-0.35233	-0.47414	1
-1.23274	-1.06272	-0.69922	-0.36354	0.94529	0.51453	0.014	1.19496	-0.89373	-0.47414	1
-0.12915	-0.08683	0.01991	0.08435	0.04868	-0.06409	0.24489	0.07809	0.45764	-0.47414	0.99981
-0.37876	0.05719	-0.3569	0.32106	-0.40379	-0.20575	0.03064	-0.56579	0.48099	0.06503	1
-0.08972	0.52327	-0.12434	0.60621	-0.30954	0.64112	-0.37762	-0.16366	-0.27495	-0.46379	0
0.09893	0.62025	-0.21859	0.0926	0.74256	0.90322	1.00572	0.04771	0.75758	-0.47414	0
-0.32299	0.81046	-0.69921	-0.89066	-0.12655	-0.2352	1.90742	-0.35682	0.73051	-0.1176	0
2.0235	1.02326	-0.93954	-2.45345	-1.71929	-0.09173	2.17076	0.00599	2.6098	0.59675	0
0.96743	-2.21948	-0.21858	1.61449	1.85765	-1.63071	-1.3235	-0.35688	-0.89374	-0.47414	1
1.1782	-1.66889	-0.21858	0.26759	1.31717	-0.28267	-1.21302	-0.46223	-0.89374	-0.26133	1
1.59711	0.33504	-0.69922	-1.22517	0.42857	1.12842	-0.58314	0.05271	-0.89374	-0.25442	1
0.18796	0.08232	-0.55624	-0.8608	0.32912	0.20472	-0.32749	-0.13421	-0.03962	-0.47414	1
-0.68273	0.01647	0.15914	0.67824	0.14812	0.45225	-0.54825	0.14082	-0.03733	-0.15081	0.99998
-0.68272	0.24085	0.02174	0.42359	0.23213	-0.11676	-0.09471	-0.80172	0.73048	-0.47414	1
-0.82765	1.10795	0.26104	0.93177	0.0513	0.77228	0.33876	0.28735	0.7709	-0.47414	0
1.51724	0.76639	0.02149	0.59446	0.21356	0.09351	1.374	0.21701	2.34701	0.05323	0
-1.10305	1.26782	-0.51528	-1.17486	0.2475	0.371	1.04252	0.32389	2.03423	-0.46767	0.0006
-1.23278	1.3793	-0.9393	-2.45287	-1.66228	-0.51458	1.14991	-0.11187	1.51469	-0.47414	0
2.61758	-2.42728	0.02174	0.88048	1.17053	0.12341	-1.56238	0.99146	-0.89374	-0.47414	1
1.71118	-0.49707	-0.19349	0.36489	0.61723	0.19064	-0.62523	-0.04338	-0.72629	-0.19493	0.99318
1.09395	0.14952	-0.31474	0.16349	0.4789	0.69391	-0.25486	-0.18193	-0.67963	0.13444	0.90002
0.96724	0.16773	0.02166	-0.26842	0.28225	-0.28141	-0.15454	-0.6257	-0.89357	-0.47414	0.99997
-0.68273	-0.44141	0.02174	0.77643	1.0329	-0.11676	-0.9427	-0.87324	-0.35232	-0.47414	1
-0.13395	0.27795	0.26382	0.89823	0.64347	1.07994	-0.04093	-0.42013	0.46026	-0.47385	0.00012
-0.68261	0.25774	0.21254	0.56995	-0.92154	0.04124	-0.06533	0.03144	0.80038	-0.47401	0
-0.56225	0.71854	0.83704	0.68374	-0.05946	0.31032	0.36672	0.15381	1.8721	-0.17001	0.00929
-1.23277	1.63805	-0.21243	-1.00231	-1.56217	0.64015	0.26436	0.04528	1.95135	-0.47414	0
-1.23278	1.03428	-0.05328	-0.23091	0.50192	0.45497	0.70853	0.0645	1.61491	1.14336	1
3.16763	-0.3805	0.74269	1.14737	0.0945	-0.30203	0.01401	0.3974	0.18908	0.06503	1
2.61754	-0.14905	0.26206	1.21521	0.19461	0.62428	-0.52954	-0.33967	-0.89372	-0.4741	0.99999
0.68611	-0.58356	0.13869	0.96934	0.4514	-0.23519	-0.09042	-0.02894	-0.52034	0.34188	0.99999
0.82287	-0.1061	0.74172	1.53192	0.32974	-0.25087	-0.17486	-0.86526	-0.893	-0.33782	0.99992
-0.11275	0.37541	0.50814	0.9432	1.15907	0.05058	0.00707	-0.19299	0.17695	-0.47414	0.9976
0.6372	-0.02955	1.15221	1.02009	0.38519	-0.80523	-0.41741	-1.29755	0.84924	-0.47414	0
-0.6282	0.47011	1.96274	0.92321	0.51204	0.0792	-1.0147	0.39596	0.60218	-0.16172	8e-05
-1.21956	0.88268	2.40643	0.8827	-0.49472	0.58268	0.68949	0.18819	4.99023	0.61291	0.00033
-0.82165	0.82309	0.22102	-0.11968	0.29086	0.17786	0.95501	0.26793	2.34379	2.68397	0.97913
-0.93889	0.90963	-0.05749	-0.16889	0.30564	0.27687	1.12539	0.25188	2.41437	2.84029	0.99486
5.36784	-0.83128	0.26206	-0.64399	0.88275	-0.36379	1.19902	0.3754	-0.62303	1.68253	1
1.75427	-0.14715	-0.26651	-0.3234	0.06295	-0.01623	0.16164	-0.2176	-0.34436	2.37896	0
1.97428	-1.00176	0.04742	0.38646	1.0813	-0.59863	0.48907	0.06662	-0.40901	0.34532	0
0.66726	-0.81095	0.5071	1.38256	0.14135	-0.70948	0.28746	0.39172	-0.65334	-0.47414	0
-0.13512	-0.47875	1.46461	0.08729	0.84564	-1.06479	-0.67872	0.54034	-0.34646	0.61111	0.99995
1.42298	-0.15822	3.45636	1.02938	0.79592	-0.0828	0.14247	0.46016	1.14314	0.28751	0.01639
-0.22694	-0.03099	5.67826	0.5261	0.63142	-0.08671	-0.33648	0.7532	0.45981	0.55219	0
-0.68269	0.50313	3.96265	-0.61007	-1.27638	-0.118	-0.2806	-0.0667	1.15038	3.62749	1e-05
-0.67594	0.31551	0.02039	0.00994	0.20864	-0.47359	2.34269	-0.03791	3.43755	4.3733	0.99984
-0.33359	1.32499	-0.21858	-0.13559	-0.05421	1.03325	0.46936	1.08592	2.7962	5.65885	1

## Sheet: X-Y fused network
The table shows results of predictions for X-Y fused network model.
0 = non-hepatotoxic class
1 = hepatotoxic class
SET	compound ID	actual class	predicted class
train	927	0	0
train	917	1	1
train	915	1	1
train	913	1	1
train	912	0	0
train	905	0	0
train	903	0	0
train	899	0	0
train	894	0	0
train	893	0	0
train	890	1	1
train	887	1	1
train	886	0	0
train	875	0	0
train	874	0	0
train	873	0	0
train	871	0	0
train	870	0	0
train	865	1	1
train	862	1	1
train	857	1	1
train	855	1	1
train	854	0	0
train	841	0	0
train	840	0	0
train	839	0	0
train	838	0	0
train	835	0	0
train	834	0	0
train	833	0	0
train	832	0	0
train	831	0	0
train	822	0	0
train	821	0	1
train	818	0	0
train	814	1	1
train	813	0	0
train	806	1	1
train	805	1	1
train	804	0	0
train	803	0	0
train	785	0	0
train	771	1	1
train	770	1	1
train	767	0	0
train	763	0	0
train	761	1	1
train	757	1	1
train	756	1	1
train	755	1	1
train	753	0	0
train	751	0	0
train	748	0	0
train	747	1	1
train	746	1	1
train	741	0	0
train	739	0	0
train	738	1	1
train	726	1	1
train	723	0	0
train	716	0	0
train	715	1	1
train	713	1	1
train	705	1	1
train	699	0	0
train	681	1	1
train	661	1	1
train	635	0	0
train	625	1	1
train	624	1	1
train	620	0	0
train	615	0	0
train	611	1	1
train	608	0	0
train	607	0	0
train	598	0	0
train	597	0	0
train	594	1	1
train	593	0	0
train	591	1	1
train	588	0	0
train	563	0	0
train	562	0	0
train	550	0	0
train	549	0	0
train	544	1	1
train	539	0	0
train	536	1	1
train	535	0	0
train	534	1	1
train	531	0	0
train	518	1	1
train	515	1	1
train	510	1	1
train	505	0	0
train	500	0	0
train	496	0	0
train	482	0	0
train	480	0	0
train	477	0	0
train	476	0	0
train	471	0	0
train	465	1	1
train	463	0	0
train	458	0	1
train	455	0	0
train	440	1	1
train	432	1	1
train	430	0	0
train	427	0	0
train	422	1	1
train	421	0	0
train	403	1	1
train	398	1	1
train	369	1	1
train	367	0	0
train	357	0	0
train	355	0	0
train	354	1	1
train	348	0	0
train	340	0	0
train	339	0	0
train	338	0	0
train	335	0	0
train	334	0	0
train	329	0	0
train	322	0	0
train	320	1	1
train	319	1	1
train	317	1	1
train	313	0	0
train	312	0	0
train	311	0	0
train	300	0	0
train	289	0	0
train	284	0	0
train	283	0	0
train	277	0	0
train	276	0	0
train	270	0	0
train	269	0	0
train	268	0	0
train	266	0	0
train	261	0	0
train	259	1	0
train	258	0	0
train	257	0	0
train	255	0	0
train	253	0	0
train	252	0	0
train	251	1	1
train	249	1	1
train	239	1	1
train	237	0	0
train	236	1	1
train	235	0	0
train	233	0	0
train	232	0	0
train	229	0	0
train	201	1	1
train	168	0	0
train	166	0	0
train	162	1	1
train	158	0	1
train	157	0	0
train	154	0	0
train	152	1	1
train	146	0	0
train	142	0	0
train	131	0	0
train	130	0	1
train	129	0	0
train	119	1	1
train	103	0	0
train	100	0	0
train	97	1	1
train	95	1	1
train	94	0	0
train	70	0	0
train	56	0	0
train	55	1	1
train	54	0	0
train	51	1	1
train	50	0	0
train	46	0	0
train	44	0	0
train	39	1	1
train	32	0	0
train	29	0	0
train	26	0	0
train	24	1	1
train	20	0	0
train	16	0	0
train	11	1	1
train	8	0	0
train	6	1	1
train	5	0	0
train	3	0	0
train	1	0	0
internal test	900	1	1
internal test	888	0	0
internal test	836	1	1
internal test	819	0	0
internal test	787	0	0
internal test	704	0	0
internal test	619	0	0
internal test	609	0	0
internal test	582	1	1
internal test	579	0	0
internal test	551	0	0
internal test	517	1	1
internal test	456	1	1
internal test	380	0	0
internal test	376	1	1
internal test	350	0	0
internal test	291	0	0
internal test	272	0	0
internal test	96	0	0
internal test	71	1	1
internal test	17	0	0
internal validation	876	0	1
internal validation	815	0	0
internal validation	737	0	0
internal validation	671	1	1
internal validation	622	0	0
internal validation	618	0	0
internal validation	595	0	0
internal validation	568	0	0
internal validation	560	1	1
internal validation	509	1	0
internal validation	461	1	1
internal validation	429	0	1
internal validation	371	0	0
internal validation	336	1	1
internal validation	330	0	0
internal validation	282	0	0
internal validation	271	0	0
internal validation	52	0	0
internal validation	18	1	1
internal validation	7	0	0
external validation	910	0	0
external validation	906	1	1
external validation	895	0	0
external validation	885	1	1
external validation	812	0	1
external validation	760	0	0
external validation	754	0	0
external validation	725	0	0
external validation	677	0	0
external validation	662	1	1
external validation	623	1	0
external validation	613	0	0
external validation	590	0	0
external validation	587	0	0
external validation	583	1	1
external validation	558	1	1
external validation	555	0	0
external validation	540	0	1
external validation	532	0	0
external validation	521	0	0
external validation	475	1	1
external validation	451	0	0
external validation	441	0	0
external validation	438	1	1
external validation	431	1	0
external validation	381	0	0
external validation	379	0	0
external validation	365	0	0
external validation	351	0	1
external validation	328	0	0
external validation	316	0	0
external validation	288	0	0
external validation	287	0	0
external validation	254	0	0
external validation	165	0	0
external validation	128	1	1
external validation	104	1	1
external validation	90	0	0
external validation	47	1	1
external validation	40	1	1
external validation	36	0	1

## Sheet: X-Y_fused_network_model_weights
Weights of CPANN-v2 model with descriptor normalization factors.
Normalization factors:
Averages:
H%	MCD	NNRS	PW2	MAXDN	SRW05	GATS3p	JGI8	P_VSA_MR_2	NssCH2	CATS2D_05_DL	CATS2D_09_AA	B06[N-O]	F06[C-N]	F07[N-O]
46.8231	0.542362	0.731533	0.580955	2.5495	1.14704	1.06957	0.0101608	98.9537	3.90955	1.86432	0.879397	0.386935	3.92965	0.698492
Standard deviations:
H%	MCD	NNRS	PW2	MAXDN	SRW05	GATS3p	JGI8	P_VSA_MR_2	NssCH2	CATS2D_05_DL	CATS2D_09_AA	B06[N-O]	F06[C-N]	F07[N-O]
8.20799	0.22106	0.318255	0.0206792	1.35006	1.34943	0.178159	0.00592924	71.4529	3.34722	2.26896	1.8547	0.488277	4.33159	1.41762
Model weights:
H%	MCD	NNRS	PW2	MAXDN	SRW05	GATS3p	JGI8	P_VSA_MR_2	NssCH2	CATS2D_05_DL	CATS2D_09_AA	B06[N-O]	F06[C-N]	F07[N-O]	model_prediction
15	23	27	36	40	45	111	132	158	200	213	224	247	264	266	269
1	1	1	1	1	1	1	1	1	1	1	1	1	1	1	0
-2.35987	1.39397	-0.72751	0.13979	-0.61077	0.92703	-0.37901	-1.71368	-1.07959	-1.168	-0.82166	-0.47414	-0.79245	-0.90721	-0.49272	1
-2.65876	0.56382	0.84356	0.19562	0.08777	-0.85002	-0.48032	-1.71368	-0.68106	-1.168	-0.82166	-0.47414	-0.79245	-0.90721	-0.49272	1
-0.8874	-0.19615	0.84356	-0.29211	0.81124	-0.82745	-0.14777	-1.05582	-0.08259	-0.68116	0.13307	-0.38767	-0.79245	-0.56677	-0.38037	1
-0.07139	-0.89627	0.84356	-0.46947	1.6086	-0.85002	0.27321	-0.5123	-0.08332	-0.43952	0.69374	-0.47414	-0.79245	-0.24307	-0.49272	1
0.09465	0.01193	0.84356	0.29233	1.69881	-0.85002	0.05853	-0.19578	0.59806	0.32578	1.38199	0.06503	-0.79245	0.01624	0.21268	1
1.31725	-0.14201	0.84356	1.5292	0.42195	-0.85002	1.02576	0.67359	3.27442	0.19951	2.009	5.54013	0.38997	-0.04562	0.61995	1
0.38705	-2.45345	-2.29857	0.34069	1.30772	-0.85002	-1.87794	4.52656	0.51442	0.02703	-0.82166	1.68254	-0.79245	-0.9072	-0.49272	1
1.06929	-2.45345	-2.29857	-1.88373	-1.33581	-0.85002	-3.47198	0.3102	0.59199	0.02702	-0.82166	-0.47412	-0.79245	0.01622	-0.49272	0.99998
0.18917	-2.45346	-2.29858	-0.92843	0.70684	-0.85002	-1.57692	-1.71368	-0.08356	-0.64499	-0.54635	-0.47414	-0.79245	-0.90721	-0.49272	0
-2.06445	-2.45346	-2.29858	2.31809	0.51028	-0.85002	1.95518	-1.71342	-1.38432	-1.15155	-0.82134	-0.47414	-0.73691	-0.90714	-0.41663	0
1.92261	-2.45346	-2.29858	-0.16714	-0.48559	-0.85002	5.06574	-1.71368	-1.22107	-0.70955	-0.82166	-0.47414	-0.79244	-0.90721	-0.49272	0
-0.83129	1.31474	-1.25222	-0.19125	-0.30333	-0.85	-1.08651	-1.71367	-1.03297	-1.16799	1.82268	-0.47414	-0.79245	-0.44549	-0.49272	1
-1.35514	0.56382	0.84353	-1.20671	0.0433	-0.84999	1.29888	-1.71367	-0.43562	-1.16798	-0.82164	-0.47414	-0.79245	-0.9072	-0.49272	1
-1.15136	0.03595	0.84356	-0.45062	0.0849	-0.85002	-0.67984	-1.27563	-0.19253	-1.01281	-0.15199	-0.47414	-0.79245	-0.90721	-0.49272	1
0.59414	-0.83849	0.84356	-0.14289	0.01296	0.92698	-1.01915	-1.71365	0.57525	0.02701	-0.38093	-0.47413	-0.79245	-0.90719	-0.49272	1
0.23771	-0.21672	0.36987	0.10624	0.33586	-0.84788	-0.0265	0.05321	0.56723	-0.08255	0.10682	0.53877	-0.75647	-0.3463	-0.39068	1
0.31395	0.01193	0.84356	0.96934	0.53071	-0.85002	0.40092	0.14154	-0.89066	-0.27173	0.0598	4.37837	-0.79245	-0.67634	-0.49272	1
-0.64355	-0.33254	-1.04286	1.10017	2.92577	-0.84915	-0.49463	0.48118	3.63087	0.92706	1.36921	2.74529	-0.78842	-0.448	-0.48947	0.00745
1.36804	-2.45342	-2.29855	-3.81208	-0.68683	-0.85001	-0.50197	-1.392	-0.74947	0.75776	-0.82162	-0.47408	-0.79242	-0.90719	-0.4927	2e-05
1.26693	-2.4284	-2.27436	-1.41584	2.20486	-0.84747	0.17388	0.11757	0.55908	2.04284	-0.78813	-0.45719	-0.73901	-0.89184	-0.46485	0.00546
1.25026	-2.45164	-2.29694	-0.91565	-0.05038	-0.84969	2.27951	-0.03003	0.61256	0.0269	0.93744	-0.47414	1.25217	-0.44627	-0.49165	0
-1.8671	-2.26974	-2.15627	-1.10967	0.33526	-0.8083	3.04647	-1.51641	-1.15608	-0.43687	-0.69641	-0.47414	1.07765	-0.83842	1.77723	0
-0.20332	0.77643	-0.20277	-0.74508	-0.69391	0.92703	-0.07158	-0.25707	-0.88922	-0.40751	-0.42106	-0.47414	-0.79245	-0.48752	-0.49272	1
-0.22211	0.01197	0.8435	-0.77152	-0.56849	-0.84999	-0.53081	-1.71363	-0.43563	-1.16795	-0.82161	-0.47414	-0.79245	-0.90718	-0.49272	1
0.38704	0.93928	0.84356	-0.19125	-0.5485	-0.85002	-0.97426	-1.71368	-0.70349	0.02702	-0.38094	-0.47414	-0.79245	-0.90721	-0.49272	1
0.00936	0.6769	0.84356	0.34068	-0.36925	-0.85002	-0.2558	-0.36444	-0.04453	0.92327	-0.82166	0.06502	-0.79245	0.01623	-0.49272	1
-0.13683	-0.2821	0.84356	0.67919	-0.1337	-0.85002	-0.45787	0.31019	1.6037	-1.16799	-0.82166	0.6042	-0.79245	-0.9072	-0.49272	1
1.05908	-0.10595	-0.26214	0.51787	-0.35959	-0.85002	0.36764	0.47885	0.83017	0.62453	-0.18146	1.14336	-0.79245	-0.90721	-0.49272	1
1.01539	-1.1035	-0.67877	-0.39246	0.26647	-0.34452	0.11453	0.16917	1.01781	1.69172	0.47127	0.85082	-0.48692	-0.76362	-0.2402	0.44377
0.9477	-1.82984	-2.07642	-1.42832	-0.25033	-0.22363	-0.55766	-0.25509	1.76355	4.61238	0.65574	1.74354	1.25464	-0.22814	1.12553	2e-05
1.62794	-0.52017	-0.5314	0.43963	-0.80152	-0.0569	0.60112	0.14804	-0.21459	1.56551	-0.1857	-0.47414	-0.79245	-0.90721	-0.49272	0
0.49485	-0.44055	0.84335	-0.71987	-0.19651	-0.84997	-0.43062	0.30804	0.63213	0.92166	-0.81713	1.66528	1.25552	0.24576	-0.49268	0
0.56757	0.06477	-0.71522	-0.25178	-0.78272	-0.82115	0.38573	0.12747	0.39257	1.20648	-0.80028	-0.4731	1.24998	0.00775	0.19016	0
0.26361	0.85427	-1.15522	-0.32356	-1.36865	-0.85002	-0.22679	0.65371	-1.11632	-0.09748	-0.74018	-0.47414	-0.79245	0.1443	-0.49272	1
0.77686	-0.39512	-0.72746	-0.33634	-1.01365	-0.84999	1.45602	-0.70173	-1.38484	-0.57047	-0.82164	-0.47414	-0.79243	-0.44546	-0.49272	1
0.8256	-1.40841	0.84354	-0.72318	-0.42481	-0.85	0.42897	-0.02717	-0.23089	-0.8692	-0.82164	-0.47414	-0.79241	-0.90716	-0.49271	1
-0.00281	0.44165	-0.20273	-0.33633	-0.89291	-0.85001	-0.64307	0.31016	0.20091	-0.27174	-0.82165	0.60416	-0.79243	0.24708	-0.49272	1
0.32158	-0.34765	0.36574	-0.29603	-0.42084	-0.61506	0.16713	0.41355	0.35859	-0.18475	-0.08011	0.29035	-0.51609	-0.32559	-0.31882	0.8738
0.54435	-0.22073	0.16996	0.17839	-0.3968	-0.77865	0.09723	0.61563	0.80367	-0.11561	0.12281	0.55596	-0.77977	-0.53114	-0.23179	0.76428
1.04894	-0.89139	-0.10413	-0.29564	-0.29511	-0.22007	0.32683	0.49639	0.93228	1.22727	0.88692	0.40098	-0.49996	-0.66703	0.03887	0.35909
1.02245	-0.64729	0.82826	-1.91725	-0.41857	-0.82788	-0.00198	-0.85835	0.20887	2.41115	1.38214	-0.47374	-0.79207	-0.22313	1.59704	0
1.81191	1.00659	-1.24782	1.7605	-1.22117	-0.84264	1.49843	-1.66616	-0.86315	0.62718	0.49862	-0.47413	-0.79242	-0.90719	-0.49271	0
0.4612	0.01112	0.84354	-0.21327	-0.45888	0.00951	-0.20813	0.2018	0.08829	0.64341	0.07324	-0.21336	1.25554	-0.08085	-0.49272	0
0.57329	0.69785	0.44178	-0.91436	-0.79021	0.6969	-0.3602	-0.39898	-0.26579	1.50462	-0.82166	-0.40432	1.25557	0.10841	0.00748	0
0.15539	1.06624	-0.72752	-1.06095	-0.84424	-0.85002	-1.05251	-0.02675	-1.38487	1.22134	-0.82142	0.06471	1.25439	0.24734	-0.49272	1
0.38704	0.93902	-0.72741	0.09868	-0.52798	-0.84993	-0.08175	-0.19556	-0.40759	0.02705	0.49998	-0.47404	-0.79207	0.01631	0.21241	1
0.2043	-1.12349	0.84355	-2.2706	-1.02698	0.92701	0.76576	0.31018	-1.38486	-0.27173	-0.38093	-0.47414	-0.79242	0.2471	-0.49272	1
0.33	-1.03579	0.84356	-1.19652	-0.15714	-0.19454	0.66205	-0.2568	-0.5682	-0.12131	-0.32777	-0.13764	1.25557	-0.03621	-0.1326	1
0.37139	-0.60277	0.70448	-0.46074	-0.38379	-0.24721	0.83558	0.21307	0.23033	-0.5153	0.37065	-0.44152	0.49459	-0.33747	-0.18429	0.53163
0.99462	-0.85644	0.84355	0.53386	-0.39602	-0.84997	1.41142	2.67048	0.69515	-0.57045	1.70805	-0.47412	-0.79224	-0.26562	0.91791	0
1.34099	-0.08995	0.84175	-0.10575	-0.53671	0.89297	0.49869	0.63227	0.25969	0.6029	1.37999	-0.47398	-0.78781	-0.44658	-0.46781	0
1.22107	-0.93151	0.14058	-0.85484	-0.28943	1.17891	0.02549	-0.06961	0.67864	1.70943	1.23693	-0.47414	-0.79245	-0.78795	-0.49272	0
0.57701	-0.43692	-0.36806	-0.61541	-0.36745	1.06411	-0.14211	0.33442	0.02044	-0.31423	0.61358	-0.47414	-0.79245	-0.22781	0.17239	0
0.96688	-0.62033	0.32909	-1.37342	-0.79511	-0.85002	-0.50862	0.00996	-0.00675	-0.2385	0.42913	-0.25453	-0.79245	-0.15846	-0.49272	0
0.25701	1.04677	0.84356	-1.4144	-0.96503	-0.85002	-0.68559	-0.04122	-1.12297	0.02704	-0.34411	-0.47414	-0.79242	-0.48406	-0.49272	0
-0.4214	0.32914	0.0337	0.06967	-0.01236	-0.85002	-0.62188	0.36283	-0.80983	-0.26749	-0.11811	-0.11831	0.55397	0.23631	-0.20076	1
-0.14902	1.21522	0.84356	-0.09453	-0.54849	-0.85002	0.53563	-0.36443	-1.03297	0.32578	0.50053	-0.47414	1.25557	1.17055	0.21268	1
0.41116	-0.23645	0.84356	-0.01694	0.15293	0.92703	-0.30409	0.20585	0.28989	0.02702	1.38199	-0.22589	1.25557	0.63906	-0.16792	1
0.24085	0.42356	-0.20275	0.05052	-0.37887	0.92701	0.33357	-0.36442	0.61524	-0.27173	-0.82165	-0.47414	1.25556	-0.67633	-0.49272	1
0.01135	-0.85502	0.84265	-1.34567	0.03299	-0.84673	-0.28395	0.81285	-0.56588	-0.57034	-0.37608	0.06198	1.25178	-0.90364	-0.49102	0.00279
0.13851	-0.45045	0.84356	0.78806	-0.06126	-0.85002	1.53026	-0.47278	1.34316	-0.86924	1.33965	-0.47414	1.25557	-0.46766	0.45541	0
0.16425	0.5983	-0.13944	0.3767	-0.21925	-0.85001	-0.15187	-0.49059	0.13028	0.7361	1.65774	-0.47414	-0.79243	0.18891	-0.4925	0
-0.02825	0.22473	0.34699	-0.69611	-0.40097	0.92742	-0.20663	-0.11399	-0.6977	-0.11539	2.27992	-0.47407	0.29478	0.34724	-0.48554	0
0.49516	0.65498	-1.00377	-0.62316	-1.25203	-0.00857	-0.1008	1.62826	-0.90776	-0.47585	-0.61297	-0.47414	-0.79245	-0.37834	-0.49272	0
0.8125	-0.73303	0.84356	-0.27902	-0.10254	-0.73146	0.31285	-1.71368	-0.492	-0.20131	0.44968	-0.47414	-0.79245	-0.74236	-0.49272	0
1.02688	0.20195	0.84356	-0.18708	-0.97803	-0.85002	0.60648	0.45687	-0.90265	-0.27725	-0.687	-0.47414	-0.79245	-0.29335	-0.49272	0
-1.26978	0.12937	0.84355	0.34071	1.40171	-0.85001	-1.62506	-0.3642	-0.61068	-1.16791	0.05989	-0.47401	1.25549	0.01629	0.91782	1
-1.13584	-1.09633	0.84356	0.09892	0.08115	-0.85001	-0.30631	0.64749	-1.03293	-0.86924	0.94123	1.14331	1.25556	-0.44546	-0.4927	1
-0.28768	-0.61818	0.84356	0.46676	0.95771	-0.85002	0.17702	0.27042	0.55043	-0.78531	-0.38093	-0.47414	1.25557	0.45982	0.01451	1
-0.91654	0.47333	0.84354	0.63083	0.17225	0.92699	-0.26699	0.14156	-0.68101	-0.57048	-0.82164	0.06501	1.25557	-0.67633	0.21266	0.99998
-0.60117	-0.36328	0.22243	0.09118	0.18788	-0.85002	0.14012	0.68446	1.34563	-0.42087	-0.38093	-0.15408	1.25557	0.31949	0.30177	0
-0.05577	-0.44148	0.84355	-0.13727	1.72909	-0.85002	-0.78848	0.6475	0.5615	-0.41495	0.60615	-0.47414	1.25555	0.0811	-0.49272	0
-0.35954	-0.48332	0.84356	-0.11327	0.60705	-0.85002	-1.55464	0.04995	0.76455	-0.27832	-0.38093	-0.04588	-0.79245	0.17982	-0.24536	0
-1.04454	1.20393	-0.20289	0.43426	0.15206	-0.84457	-0.74992	0.81413	-1.02807	-1.15853	0.92957	-0.47238	-0.79219	-0.44073	-0.49167	0
0.12999	0.74456	-1.36646	0.58715	-0.38173	0.92602	-0.26189	1.27621	-0.10686	-0.27207	-0.18163	-0.32677	1.2544	-0.00543	-0.29991	0
-0.31798	0.36262	0.84218	-0.45335	-0.55251	-0.84947	0.42705	0.01389	0.45363	-0.94627	0.82269	-0.47412	-0.79243	-0.73648	0.02673	0
-0.63436	0.44639	0.62204	-0.83961	-0.22227	-0.85002	0.72976	-1.71368	-0.55523	-1.02366	-0.44308	-0.47414	-0.79245	-0.90721	-0.49272	0
-1.89116	0.01186	0.84347	0.58252	2.52235	-0.8499	-0.4579	0.81604	0.10093	-1.16795	1.82246	-0.4741	-0.79226	0.70868	0.21263	1
-1.64749	0.45499	0.84334	0.34094	1.59657	-0.84954	0.68115	0.81603	0.536	-1.16789	-0.38081	0.0649	1.25531	-0.44533	0.9177	1
-0.89271	0.02544	0.84356	1.02937	1.88387	-0.85002	1.58947	-0.16379	-0.61891	-1.168	-0.82166	-0.47414	1.25557	-0.53902	-0.20692	1
-2.0092	-0.09105	0.84324	1.35577	2.60482	-0.83971	0.32429	2.49017	0.29688	-0.27379	-0.82149	-0.47117	1.25557	-0.44634	-0.48839	0.00059
-1.34447	0.17352	0.8435	1.30726	2.69806	0.92796	0.49358	0.39761	0.28368	-0.44523	-0.63174	-0.16055	1.25557	0.11687	0.50706	0
-0.94376	-0.19625	0.27349	0.47124	1.58129	1.00879	-0.98486	1.00306	0.69459	-0.65285	-0.81946	-0.02879	1.25271	-0.36323	-0.49076	0
-1.96691	0.61793	-0.20233	0.82206	2.32738	-0.84822	-1.19672	0.81559	-0.7531	-0.57023	-0.817	-0.46923	-0.78536	-0.44154	-0.48887	0
-0.6748	0.90056	-0.00973	0.07318	-0.60563	-0.85002	-0.91618	0.31639	-0.35959	-1.16798	0.64203	-0.47414	-0.79244	2.49851	-0.49271	0
-1.15001	1.59572	-0.2865	0.03955	-0.63037	0.0147	-0.99408	-0.3459	-1.25027	-0.74455	-0.71911	-0.47414	-0.21756	0.21066	-0.32858	0
-0.94003	1.10144	0.84291	-0.38442	-1.09142	0.92561	-1.11334	-1.71308	-1.38381	-0.57015	0.93973	-0.47414	-0.79244	-0.44559	-0.49264	0
-0.86203	-0.35524	0.63456	0.52765	0.06404	0.69059	0.36653	-1.71366	0.18308	-0.90895	-0.82164	-0.47414	-0.79245	-0.90719	-0.49272	0
-3.66996	-2.45342	-2.29855	1.25949	2.70099	-0.84999	0.40652	-1.71366	-0.33802	-1.16799	-0.82165	-0.47414	-0.79245	-0.9072	-0.49272	1
-2.0496	0.34668	-0.20277	1.59799	2.64396	1.90225	-1.13703	-0.02712	-0.25092	-0.57049	0.0598	-0.47414	-0.79245	-0.67634	-0.49272	1
-1.8738	0.75032	0.32539	0.43787	0.23538	1.16447	1.00438	0.81294	-1.38488	-1.01719	-0.82166	-0.20199	1.25557	1.86975	0.20595	1
-1.44044	0.50501	0.84355	1.6947	2.44913	0.92702	-0.16036	2.33403	-0.13659	-1.16799	-0.82165	-0.47414	1.25557	-0.44546	0.91808	0.99999
-0.40361	0.37857	-0.401	1.92909	2.68179	0.92703	0.54517	0.88619	1.36882	0.62303	0.93904	-0.47406	0.39837	0.01788	-0.49051	0
-1.16536	0.59403	-0.34305	0.46293	-0.18402	1.40643	-0.47336	1.01957	-1.38472	-0.57047	-0.82165	0.49715	1.25556	-0.23049	0.54116	0
-0.52069	-0.10308	-1.23771	0.91531	0.3203	-0.83877	-0.17691	0.81645	-0.67065	-0.57071	0.05211	1.13504	1.24325	0.70334	1.61325	0
-0.72923	0.54639	0.57474	-0.46762	-0.45695	-0.39349	-1.45465	0.35352	-0.4157	-1.09123	-0.82166	0.60419	-0.79243	-0.03031	0.73687	0
0.07024	0.86242	0.05799	-0.1429	-0.71365	-0.84982	-1.16503	-0.36443	-0.22009	1.81934	-0.82159	-0.47411	-0.79237	0.24715	-0.49261	0
0.4102	0.95835	0.3597	-0.19558	-0.99313	0.94264	0.06207	0.0075	-0.67422	-0.13044	-0.75637	-0.3144	-0.79245	0.38932	-0.49272	0
0.86235	1.50834	-1.36115	0.96504	-0.91765	0.92703	-0.0126	-1.71365	-0.2136	0.37494	-0.45347	-0.47414	0.06301	-0.81076	-0.19807	0
-0.47798	1.12926	0.05802	0.72755	0.29074	1.90224	-1.43451	0.14153	0.57525	0.62452	0.0598	-0.47414	1.25554	0.70883	-0.49271	1
-0.9013	0.52285	-0.14682	1.23576	0.72235	1.50285	-0.31254	0.65307	0.03848	-0.1873	-0.06533	-0.3722	0.31941	0.21955	-0.00363	1
-0.03298	0.60742	0.05564	1.30842	-0.43614	0.93045	0.75061	0.48387	1.36888	0.02259	0.49849	0.06123	-0.78157	-0.43931	-0.4867	1
-1.29422	0.26074	0.05801	1.59799	0.1389	1.40648	1.46735	1.15347	1.39286	-1.16797	0.05982	-0.47413	1.25555	0.47797	0.91809	1
-0.11902	0.85402	-1.38966	1.3436	0.52521	1.57216	-0.05269	0.2844	1.8342	-0.12422	2.66337	0.51643	1.25557	2.66639	1.21544	0.00143
-1.09722	-0.99909	0.84085	1.93385	2.30929	0.9256	-0.08132	1.48885	2.52354	-1.16587	-0.37945	2.75757	1.25557	1.4015	3.73648	0.00024
-0.47612	-0.33012	-0.732	-0.41395	-0.2971	0.92702	0.12381	0.68348	-0.67227	-0.17989	-0.81309	1.9796	0.65952	0.29038	2.74664	0
-0.06386	0.50022	-0.38088	0.09451	-0.43088	0.91613	-0.13037	0.16893	0.8762	0.12953	-0.44475	-0.08639	1.25257	1.23814	2.43016	0
-0.02098	1.18598	-0.39909	0.65194	-0.42676	0.92637	-0.31513	-0.19851	1.20741	1.5164	0.03323	-0.46372	1.25288	1.1677	-0.43912	0
0.62985	1.27408	-0.16358	-0.04337	-0.54231	1.27585	-0.19798	-0.70243	-0.23803	1.51801	-0.33995	-0.47414	-0.79245	0.4132	-0.36729	0
0.40062	0.85968	-0.59371	1.11567	0.21719	1.1738	0.28169	0.91209	-0.18052	0.84272	0.38163	-0.14534	-0.79245	-0.00178	-0.40776	0
-0.4786	1.10451	0.84356	0.33329	-0.1468	1.58959	-0.93045	-0.07271	-0.24814	1.0216	-0.75422	0.14754	1.25557	2.51733	0.72723	1
0.16759	-0.26817	-0.20274	0.1476	-0.3543	1.40658	-0.72161	0.64742	0.3074	0.02712	1.38155	-0.47408	-0.79198	1.17032	-0.49261	1
0.49643	0.67688	-1.66927	2.90284	-0.07093	2.19581	-0.10381	0.98456	-0.3507	0.32562	0.06002	-0.47387	-0.79245	-0.90697	-0.49272	1
-0.47752	0.08947	-1.51199	2.22592	1.0694	-0.84697	0.88311	0.81599	2.28524	-0.86822	3.14243	0.60369	1.25434	0.70882	0.21346	0.99979
0.33221	0.30965	-1.057	1.02275	0.56391	0.93704	0.35156	0.47885	2.6712	0.00207	4.89862	2.19919	1.25557	2.31522	3.69554	0.97912
-0.83126	-0.64398	0.05802	0.87263	0.53886	1.40647	-0.29508	0.6475	2.11745	0.02702	0.94126	1.68253	1.25557	6.24942	6.56128	0.99998
0.82986	-0.25355	0.84356	0.73034	0.24333	-0.85001	0.66944	0.24573	-0.00479	0.21159	-0.54939	2.26963	1.25557	1.72052	2.7647	0
0.57754	0.11396	0.84024	-0.67072	-0.5232	0.92513	-0.4885	-0.19494	0.46871	1.515	-0.82136	2.21617	1.25553	2.09125	-0.48692	0
-0.81944	1.20538	0.13137	0.43101	-0.37093	1.151	-0.0796	-0.11698	-0.31625	0.02735	-0.82159	0.89122	0.29887	2.52513	-0.16291	0
0.64289	0.30155	-0.20277	0.48574	1.152	1.40648	0.9621	-0.02715	0.22371	0.92339	-0.82159	1.14318	-0.79238	0.47795	0.918	0
0.88826	0.89433	-0.36355	1.68272	-0.16193	1.38691	0.32959	0.5129	1.66351	2.64193	1.76825	0.58168	-0.79245	-0.88769	-0.49259	0
