# Supplementary material for: Application of Supervised SOM Algorithms in Predicting the Hepatotoxic Potential of Drugs
Source: Int J Mol Sci. 2021 Apr 24;22(9):4443. doi: 10.3390/ijms22094443 (PMC8123051; doi:10.3390/ijms22094443)
Supplement: Supplementary file 1 [file ijms-22-04443-s001.zip › Supplementary_File_1.xlsx]

## Sheet: Sheet1
ID	PubChem CID	NAME	enumerated class	LiverTox_likelihood_score	MW	AMW	Mp	Mi	GD	nTA	nBM	RBN	RBF	nDB	nAB	nN	nO	nHM	H%	C%	N%	O%	nCIC	nCIR	TRS	Rbrid	MCD	RFD	RCI	NRS	NNRS	nR05	nR06	nBnz	ARR	D/Dtr05	D/Dtr06	Wap	S3K	PW2	PW3	PW4	PW5	MAXDN	MAXDP	DELS	TIE	MWC01	SRW05
929	441300	'Abacavir'	3	'C'	286.38	7.343	0.642	1.146	0.114	2	11	4	0.095	1	10	6	1	0	46.2	35.9	15.4	2.6	4	5	19	1	0.81	0.118	1.118	3	0.75	2	1	0	0.417	89.386	50.631	9425	2.494	0.588	0.33	0.185	0.1	1.409	3.257	20.377	28.233	3.219	4.111
927	71158	'Acamprosate'	5	'E'	181.24	8.238	0.604	1.151	0.182	5	3	4	0.19	3	0	1	4	1	50	22.7	4.5	18.2	0	0	0	0	0	0	0	0	0	0	0	0	0	0	0	190	9.558	0.573	0.201	0.074	0.038	4.79	3.245	23.45	35.96	2.398	0
917	134694648	'Acarbose'	2	'B'	645.69	7.422	0.577	1.149	0.05	14	1	9	0.1	1	0	1	18	0	49.4	28.7	1.1	20.7	4	4	24	0	0.545	0	1	4	1	0	4	0	0	0	673.098	69137	7.146	0.601	0.387	0.195	0.105	3.266	4.901	129.956	210.529	3.871	0
916	1978	'Acebutolol'	3	'C'	336.48	6.471	0.61	1.139	0.087	7	8	10	0.192	2	6	2	4	0	53.8	34.6	3.8	7.7	1	1	6	0	0.25	0	1	1	1	0	1	1	0.25	0	94.204	3330	7.701	0.563	0.293	0.147	0.084	2.004	4.822	32.635	91.841	3.219	0
915	1983	'Acetaminophen'	1	'A'	151.18	7.559	0.648	1.129	0.2	3	7	1	0.05	1	6	1	2	0	45	40	5	10	1	1	6	0	0.545	0	1	1	1	0	1	1	0.545	0	35.181	409	2.495	0.565	0.273	0.137	0.081	1.782	3.524	12.969	15.007	2.485	0
914	1986	'Acetazolamide'	4	'D'	222.28	11.699	0.708	1.151	0.167	5	8	2	0.105	3	5	4	3	2	31.6	21.1	21.1	15.8	1	1	5	0	0.385	0	1	1	1	1	0	0	0.385	37.786	0	580	2.896	0.602	0.284	0.132	0.068	4.741	3.705	24.758	28.537	2.639	2.398
913	1989	'Acetohexamide'	2	'B'	324.44	7.725	0.651	1.131	0.1	5	10	4	0.093	4	6	2	4	1	47.6	35.7	4.8	9.5	2	2	12	0	0.545	0	1	2	1	0	2	1	0.261	0	167.298	3635	4.729	0.587	0.321	0.156	0.076	4.843	5.109	38.809	66.997	3.178	0
912	12035	'Acetylcysteine'	5	'E'	163.22	8.591	0.635	1.142	0.2	5	2	3	0.167	2	0	1	3	1	47.4	26.3	5.3	15.8	0	0	0	0	0	0	0	0	0	0	0	0	0	0	0	127	4.156	0.555	0.286	0.132	0.058	2.731	3.309	18.764	29.794	2.303	0
911	5284513	'acitretin'	3	'C'	326.47	6.529	0.645	1.121	0.087	8	11	6	0.12	5	6	0	3	0	52	42	0	6	1	1	6	0	0.25	0	1	1	1	0	1	1	0.25	0	95.948	3264	6.074	0.575	0.32	0.158	0.073	2.599	3.557	17.199	61.505	3.219	0
910	5284514	'Acrivastine'	5	'E'	348.48	6.97	0.666	1.12	0.086	3	15	6	0.115	3	12	2	2	0	48	44	4	4	3	3	17	0	0.654	0	1	3	1	1	2	1	0.429	83.17	187.699	6819	5.224	0.569	0.308	0.161	0.089	2.638	3.763	18.905	40.83	3.367	2.398
909	2022	'Acyclovir'	4	'D'	225.24	8.342	0.618	1.162	0.142	3	7	4	0.143	2	5	5	3	0	40.7	29.6	18.5	11.1	2	3	11	1	0.562	0.222	1.222	1	0.5	1	1	0	0.294	31.319	37.716	2325	2.24	0.564	0.326	0.183	0.099	2.146	4.375	23.213	23.814	2.89	2.398
907	10184653	'Afatinib'	4	'D'	485.99	8.237	0.671	1.135	0.066	5	19	8	0.129	2	17	5	3	1	42.4	40.7	8.5	5.1	4	5	23	1	0.618	0.095	1.095	3	0.75	1	3	2	0.459	86.25	299.294	32653	6.435	0.579	0.319	0.166	0.091	2.176	5.571	42.381	72.926	3.638	2.398
906	2082	'Albendazole'	2	'B'	265.37	8.042	0.671	1.131	0.124	3	11	5	0.147	1	10	3	2	1	45.5	36.4	9.1	6.1	2	3	11	1	0.5	0.222	1.222	1	0.5	1	1	1	0.526	38.538	46.73	3187	3.406	0.556	0.313	0.163	0.095	2.199	4.069	14.192	22.765	2.996	2.398
905	2083	'Albuterol'	5	'E'	239.35	6.299	0.605	1.139	0.125	6	6	5	0.132	0	6	1	3	0	55.3	34.2	2.6	7.9	1	1	6	0	0.353	0	1	1	1	0	1	1	0.353	0	61.878	1225	4.44	0.592	0.302	0.134	0.079	1.986	3.969	22.364	48.849	2.89	0
904	49806720	'Alectinib'	4	'D'	482.68	6.895	0.662	1.123	0.065	5	18	3	0.04	1	16	4	2	0	48.6	42.9	5.7	2.9	6	12	35	3	0.806	0.207	1.207	3	0.5	1	5	2	0.39	57.192	415.969	142500	3.778	0.595	0.371	0.207	0.121	1.6	6.885	31.027	63.947	3.738	2.398
903	51263	'Alfentanil'	5	'E'	416.59	6.719	0.618	1.145	0.074	5	9	9	0.141	3	6	6	3	0	51.6	33.9	9.7	4.8	3	3	17	0	0.567	0	1	3	1	1	2	1	0.187	103.071	227.07	11757	5.018	0.567	0.356	0.201	0.106	1.841	5.953	30.633	71.658	3.497	2.398
902	2092	'Alfuzosin'	3	'C'	389.51	7.082	0.622	1.144	0.079	5	12	8	0.14	1	11	5	4	0	49.1	34.5	9.1	7.3	3	4	17	1	0.536	0.133	1.133	2	0.667	1	2	1	0.367	91.845	161.531	13217	4.905	0.573	0.349	0.184	0.093	1.701	4.951	32.007	55.681	3.434	2.398
901	5493444	'Aliskiren'	3	'C'	551.86	5.998	0.595	1.143	0.053	13	8	19	0.207	2	6	3	6	0	57.6	32.6	3.3	6.5	1	1	6	0	0.154	0	1	1	1	0	1	1	0.154	0	171.635	10633	12.144	0.58	0.328	0.141	0.078	2.177	5.935	52.401	275.078	3.689	0
900	2094	'Allopurinol'	1	'A'	136.13	9.724	0.677	1.157	0.244	1	4	0	0	4	0	4	1	0	28.6	35.7	28.6	7.1	2	3	11	1	0.9	0.222	1.222	1	0.5	1	1	0	0	14.765	18.569	692	0.729	0.576	0.349	0.19	0.079	1.928	3.849	10.922	8.79	2.485	2.398
899	123606	'Almotriptan'	5	'E'	335.52	6.99	0.645	1.133	0.099	4	12	6	0.12	2	10	3	2	1	52.1	35.4	6.3	4.2	3	4	16	1	0.609	0.143	1.143	2	0.667	2	1	1	0.4	119.957	60.055	8165	3.834	0.591	0.325	0.168	0.085	4.105	5.488	24.183	45.693	3.258	3.045
897	2118	'Alprazolam'	4	'D'	308.79	8.823	0.734	1.115	0.108	2	18	1	0.026	1	17	4	0	1	37.1	48.6	11.4	0	4	7	24	2	0.909	0.2	1.2	2	0.5	1	2	2	0.68	35.281	87.884	14881	2.21	0.586	0.353	0.207	0.118	1.003	2.117	12.959	23.913	3.258	2.398
895	2130	'Amantadine'	5	'E'	151.28	5.403	0.611	1.136	0.236	1	0	0	0	0	0	1	0	0	60.7	35.7	3.6	0	3	7	18	6	0.909	1.2	1.8	1	0.333	0	4	0	0	0	75.643	1696	0.869	0.62	0.336	0.199	0.106	0.95	2.321	4.698	12.191	2.639	0
894	6918493	'Ambrisentan'	5	'E'	378.46	7.569	0.669	1.12	0.079	5	19	7	0.135	1	18	2	4	0	44	44	4	8	3	3	18	0	0.643	0	1	3	1	0	3	2	0.6	0	310.427	6288	4.026	0.575	0.347	0.211	0.115	2.85	5.365	33.413	58.361	3.434	0
893	37768	'Amikacin'	5	'E'	585.7	7.057	0.571	1.158	0.054	13	1	10	0.118	1	0	5	13	0	51.8	26.5	6	15.7	3	3	18	0	0.45	0	1	3	1	0	3	0	0	0	437.302	28786	7.335	0.593	0.374	0.184	0.096	3.089	5.578	111.034	210.858	3.761	0
892	16231	'Amiloride'	4	'D'	229.66	9.985	0.657	1.176	0.143	6	8	2	0.087	2	6	7	1	1	34.8	26.1	30.4	4.3	1	1	6	0	0.4	0	1	1	1	0	1	0	0.4	0	51.898	871	2.758	0.592	0.323	0.16	0.084	2.498	4.31	23.779	30.278	2.773	0
890	2160	'Amitriptyline'	2	'B'	277.44	6.305	0.668	1.115	0.11	2	13	3	0.065	1	12	1	0	0	52.3	45.5	2.3	0	3	6	19	2	0.714	0.267	1.267	1	0.333	0	2	2	0.522	0	74.586	9194	3.086	0.567	0.321	0.184	0.106	0.412	0.42	5.347	23.435	3.178	0
889	2162	'Amlodipine'	3	'C'	408.92	7.715	0.647	1.132	0.077	7	10	10	0.185	4	6	2	5	1	47.2	37.7	3.8	9.4	2	2	12	0	0.429	0	1	2	1	0	2	1	0.207	0	187.689	6922	5.157	0.557	0.339	0.199	0.12	2.223	5.881	42.289	89.296	3.401	0
888	2164	'Amobarbital'	5	'E'	226.31	6.656	0.602	1.145	0.133	6	3	4	0.118	3	0	2	3	0	52.9	32.4	5.9	8.8	1	1	6	0	0.375	0	1	1	1	0	1	0	0	0	55.765	972	2.565	0.589	0.35	0.175	0.087	2.386	4.788	27.215	55.473	2.833	0
887	2165	'Amodiaquine'	1	'A'	355.9	7.572	0.68	1.123	0.09	4	17	6	0.122	0	17	3	1	1	46.8	42.6	6.4	2.1	3	4	18	1	0.64	0.125	1.125	2	0.667	0	3	2	0.63	0	206.536	12168	4.17	0.574	0.341	0.179	0.102	1.344	4.164	17.826	38.807	3.332	0
886	2170	'Amoxapine'	5	'E'	313.81	8.258	0.702	1.12	0.108	1	13	1	0.024	1	12	3	1	1	42.1	44.7	7.9	2.6	4	7	25	2	0.955	0.19	1.19	2	0.5	0	3	2	0.48	0	126.891	15295	2.698	0.577	0.339	0.196	0.121	0.976	2.563	15.382	24.851	3.258	0
885	33613	'Amoxicillin'	2	'B'	365.45	8.306	0.66	1.131	0.09	8	9	4	0.087	3	6	3	5	1	43.2	36.4	6.8	11.4	3	4	15	1	0.52	0.154	1.154	2	0.667	1	1	1	0.222	63.579	88.922	9786	3.038	0.614	0.363	0.19	0.103	2.723	5.348	47.698	80.439	3.332	2.398
882	6249	'Ampicillin'	3	'C'	349.45	8.127	0.665	1.13	0.094	7	9	4	0.089	3	6	3	4	1	44.2	37.2	7	9.3	3	4	15	1	0.542	0.154	1.154	2	0.667	1	1	1	0.231	59.766	85.055	8567	2.844	0.607	0.364	0.197	0.103	2.7	5.334	41.204	71.187	3.296	2.398
881	65016	'Amprenavir'	4	'D'	505.7	7.224	0.637	1.133	0.062	7	15	12	0.167	3	12	3	6	1	50	35.7	4.3	8.6	3	3	17	0	0.486	0	1	3	1	1	2	2	0.324	128.637	293.835	9751	8.191	0.581	0.319	0.165	0.092	4.821	6.396	58.377	123.542	3.638	2.398
879	2187	'Anastrozole'	3	'C'	293.41	7.156	0.667	1.132	0.1	6	13	4	0.095	0	11	5	0	0	46.3	41.5	12.2	0	2	2	11	0	0.5	0	1	2	1	1	1	1	0.478	64.116	77.995	3584	3.417	0.599	0.346	0.147	0.077	1.862	3.403	17.723	49.576	3.178	2.398
877	10182969	'Apixaban'	4	'D'	459.55	7.789	0.669	1.127	0.068	5	20	5	0.079	3	17	5	4	0	42.4	42.4	8.5	6.8	5	6	29	1	0.794	0.074	1.074	4	0.8	1	4	2	0.447	79.41	415.692	62498	4.085	0.589	0.361	0.197	0.109	2.333	6.633	43.23	71.483	3.664	2.398
876	6005	'Apomorphine'	5	'E'	267.35	7.226	0.676	1.115	0.121	3	12	0	0	0	12	1	2	0	45.9	45.9	2.7	5.4	4	12	24	4	0.85	0.471	1.412	1	0.25	0	4	2	0.522	0	109.665	16991	1.613	0.603	0.378	0.215	0.13	1.705	4.26	17.803	28.918	3.178	0
875	11561674	'Apremilast'	5	'E'	460.55	8.224	0.665	1.124	0.069	9	17	8	0.138	5	12	2	7	1	42.9	39.3	3.6	12.5	3	4	17	1	0.469	0.133	1.133	2	0.667	1	2	2	0.353	71.257	203.844	17735	5.039	0.586	0.329	0.195	0.117	4.518	6.347	63.031	116.859	3.555	2.398
874	6918365	'Aprepitant'	5	'E'	534.48	9.215	0.639	1.172	0.06	9	14	6	0.098	2	12	4	3	0	36.2	39.7	6.9	5.2	4	4	23	0	0.622	0	1	4	1	1	3	2	0.3	107.841	376.372	30059	6.533	0.607	0.328	0.163	0.1	6.259	5.584	94.998	131.362	3.714	2.398
873	60795	'Aripiprazole'	5	'E'	448.43	7.867	0.676	1.126	0.076	3	13	7	0.117	1	12	3	2	2	47.4	40.4	5.3	3.5	4	5	24	1	0.733	0.091	1.091	3	0.75	0	4	2	0.364	0	403.711	30798	5.624	0.578	0.336	0.175	0.098	1.586	4.547	25.048	51.054	3.526	0
871	32170	'articaine'	5	'E'	284.42	7.293	0.638	1.135	0.111	6	7	7	0.179	2	5	2	3	1	51.3	33.3	5.1	7.7	1	1	5	0	0.263	0	1	1	1	1	0	0	0.263	61.739	0	1619	4.285	0.564	0.337	0.161	0.087	2.095	5.011	23.47	53.094	2.996	2.398
870	54670067	Ascorbic_Acid'	5	'E'	176.14	8.807	0.589	1.146	0.182	5	2	2	0.1	2	0	0	6	0	40	30	0	30	1	1	5	0	0.417	0	1	1	1	1	0	0	0	33.376	0	458	1.552	0.592	0.375	0.171	0.08	2.773	3.532	30.787	31.347	2.565	2.398
866	46780481	'Asenapine'	4	'D'	285.79	7.939	0.706	1.11	0.121	2	12	0	0	0	12	1	1	1	44.4	47.2	2.8	2.8	4	11	24	3	0.9	0.333	1.333	1	0.25	1	2	2	0.522	22.79	59.79	15855	1.993	0.592	0.351	0.21	0.129	0.883	2.652	11.547	23.441	3.178	2.398
865	2244	'Aspirin'	1	'A'	180.17	8.58	0.66	1.119	0.167	4	8	3	0.143	2	6	0	4	0	38.1	42.9	0	19	1	1	6	0	0.462	0	1	1	1	0	1	1	0.462	0	43.562	633	2.474	0.568	0.299	0.167	0.089	2.781	3.612	22.118	25.455	2.639	0
864	2249	'Atenolol'	4	'D'	266.38	6.497	0.609	1.141	0.111	5	7	8	0.195	1	6	2	3	0	53.7	34.1	4.9	7.3	1	1	6	0	0.316	0	1	1	1	0	1	1	0.316	0	72.59	1811	7.034	0.563	0.269	0.129	0.08	2.024	3.747	22.323	50.047	2.996	0
863	54841	'Atomoxetine'	3	'C'	255.39	6.385	0.652	1.121	0.117	2	12	6	0.146	0	12	1	1	0	52.5	42.5	2.5	2.5	2	2	12	0	0.632	0	1	2	1	0	2	2	0.6	0	133.964	2361	3.916	0.546	0.314	0.17	0.099	1.241	2.693	8.043	25.287	3.045	0
862	60823	'Atorvastatin'	1	'A'	558.7	7.351	0.66	1.124	0.054	8	25	12	0.152	2	23	2	5	0	46.1	43.4	2.6	6.6	4	4	23	0	0.561	0	1	4	1	1	3	3	0.523	130.237	441.818	26360	7.502	0.576	0.321	0.187	0.11	2.808	7.048	58.623	130.943	3.807	2.398
861	74989	'Atovaquone'	4	'D'	366.86	8.152	0.707	1.105	0.089	4	15	2	0.042	3	12	0	3	1	42.2	48.9	0	6.7	4	5	24	1	0.846	0.091	1.091	3	0.75	0	4	2	0.414	0	291.483	20523	3.057	0.593	0.365	0.198	0.11	2.212	5.605	35.295	60.972	3.401	0
857	2265	'Azathioprine'	1	'A'	277.3	10.665	0.715	1.147	0.123	3	17	3	0.107	2	15	7	2	1	26.9	34.6	26.9	7.7	3	4	16	1	0.737	0.143	1.143	2	0.667	2	1	0	0.714	83.897	44.556	5496	2.07	0.589	0.355	0.195	0.094	2.52	3.902	24.165	26.565	3.091	3.045
855	447043	'Azithromycin'	1	'A'	749.12	6.041	0.582	1.145	0.041	20	1	7	0.056	1	0	2	12	0	58.1	30.6	1.6	9.7	3	3	27	0	0.519	0	1	3	1	0	2	0	0	0	304.822	56416	10.331	0.613	0.373	0.181	0.089	3.049	7.198	103.725	335.588	4.007	0
854	5742832	'Aztreonam'	5	'E'	435.49	9.678	0.656	1.144	0.077	11	11	7	0.152	6	5	5	8	2	37.8	28.9	11.1	17.8	2	2	9	0	0.321	0	1	2	1	1	0	0	0.172	97.469	0	5123	4.798	0.621	0.351	0.155	0.071	5.673	5.562	66.581	123.311	3.401	2.398
850	2284	'Baclofen'	4	'D'	213.68	8.218	0.667	1.129	0.154	4	7	4	0.154	1	6	1	2	1	46.2	38.5	3.8	7.7	1	1	6	0	0.429	0	1	1	1	0	1	1	0.429	0	48.594	696	3.413	0.561	0.302	0.158	0.092	2.504	3.527	18.556	30.244	2.708	0
847	40469209	'Balsalazide'	3	'C'	357.35	8.716	0.666	1.128	0.083	6	13	7	0.167	7	6	3	6	0	36.6	41.5	7.3	14.6	2	2	12	0	0.462	0	1	2	1	0	2	1	0.222	0	200.581	7490	5.756	0.577	0.313	0.149	0.079	2.995	4.817	46.331	82.847	3.332	0
844	6918638	'Belinostat'	4	'D'	318.38	8.844	0.696	1.118	0.1	4	16	5	0.135	4	12	2	4	1	38.9	41.7	5.6	11.1	2	2	12	0	0.545	0	1	2	1	0	2	2	0.522	0	159.659	3998	4.608	0.573	0.316	0.15	0.085	4.63	5.294	33.842	55.763	3.178	0
843	5362124	'Benazepril'	4	'D'	424.54	7.196	0.647	1.126	0.071	5	15	10	0.164	3	12	2	5	0	47.5	40.7	3.4	8.5	3	4	19	1	0.548	0.118	1.118	2	0.667	0	2	2	0.364	0	202.395	15194	6.157	0.565	0.323	0.179	0.104	2.755	6.282	44.154	89.459	3.526	0
842	65628	'Bendamustine'	3	'C'	358.3	8.143	0.665	1.135	0.095	5	11	7	0.156	1	10	3	2	2	47.7	36.4	6.8	4.5	2	3	11	1	0.391	0.222	1.222	1	0.5	1	1	1	0.417	54.133	64.046	5816	4.751	0.558	0.318	0.177	0.096	2.441	3.635	23.609	47.992	3.219	2.398
841	243	Benzoic_acid'	5	'E'	122.13	8.142	0.68	1.111	0.25	2	7	1	0.067	1	6	0	2	0	40	46.7	0	13.3	1	1	6	0	0.667	0	1	1	1	0	1	1	0.667	0	26.648	239	1.372	0.556	0.303	0.139	0.066	2.546	3.201	11.171	10.28	2.303	0
840	1201549	'Benztropine'	5	'E'	307.47	6.406	0.658	1.119	0.103	1	12	4	0.078	0	12	1	1	0	52.1	43.8	2.1	2.1	4	5	23	2	0.87	0.2	1.15	3	0.75	1	3	2	0.462	55.573	215.386	8456	3.061	0.576	0.342	0.192	0.105	1.287	3.166	10.606	29.218	3.296	2.398
839	247	'Betaine'	5	'E'	117.17	6.167	0.564	1.158	0.25	5	1	2	0.111	1	0	1	2	0	57.9	26.3	5.3	10.5	0	0	0	0	0	0	0	0	0	0	0	0	0	0	0	66	6.667	0.593	0.18	0.097	0	2.669	2.888	11.553	16.985	2.079	0
838	2369	'Betaxolol'	5	'E'	307.48	6.029	0.608	1.136	0.1	3	6	11	0.212	0	6	1	3	0	56.9	35.3	2	5.9	2	2	9	0	0.409	0	1	2	1	0	1	1	0.261	0	86.285	3633	8.336	0.561	0.267	0.122	0.072	1.821	3.803	17.952	43.07	3.178	3.714
837	82146	'Bexarotene'	4	'D'	348.52	6.454	0.659	1.115	0.086	8	14	3	0.054	2	12	0	2	0	51.9	44.4	0	3.7	3	4	18	1	0.615	0.125	1.125	2	0.667	0	3	2	0.429	0	215.782	12489	3.298	0.622	0.36	0.17	0.104	2.573	4.077	21.192	53.076	3.367	0
836	2375	'Bicalutamide'	2	'B'	430.41	10.01	0.682	1.15	0.074	10	16	5	0.114	3	12	2	4	1	32.6	41.9	4.7	9.3	2	2	12	0	0.414	0	1	2	1	0	2	2	0.4	0	231.38	7057	5.398	0.614	0.337	0.158	0.087	6.111	5.338	85.951	149.104	3.434	0
835	171548	'Biotin'	5	'E'	244.35	7.636	0.636	1.139	0.142	3	2	5	0.152	2	0	2	3	1	50	31.3	6.3	9.4	2	3	10	1	0.5	0.25	1.25	1	0.5	2	0	0	0	70.149	0	2180	3.052	0.572	0.304	0.164	0.082	2.396	4.112	21.669	31.849	2.89	3.045
834	2381	'Biperiden'	5	'E'	311.51	5.991	0.637	1.125	0.103	1	7	5	0.091	1	6	1	1	0	55.8	40.4	1.9	1.9	4	5	22	2	0.826	0.211	1.158	3	0.75	2	3	1	0.231	112.36	228.422	6972	2.993	0.581	0.346	0.191	0.101	1.914	5.775	15.063	38.263	3.296	3.045
833	2391	'Bisacodyl'	5	'E'	361.42	7.857	0.689	1.11	0.083	4	20	7	0.146	2	18	1	4	0	41.3	47.8	2.2	8.7	3	3	18	0	0.667	0	1	3	1	0	3	2	0.621	0	295.979	7967	4.948	0.57	0.305	0.176	0.1	2.023	4.115	25.906	47.422	3.401	0
832	2405	'Bisoprolol'	5	'E'	325.5	6.028	0.597	1.14	0.091	5	6	12	0.222	0	6	1	4	0	57.4	33.3	1.9	7.4	1	1	6	0	0.261	0	1	1	1	0	1	1	0.261	0	92.34	3283	10.42	0.554	0.266	0.121	0.073	1.846	3.8	21.235	61.941	3.178	0
831	35330	'Bitolterol'	5	'E'	461.6	7.102	0.657	1.12	0.064	8	20	10	0.149	2	18	1	5	0	47.7	43.1	1.5	7.7	3	3	18	0	0.529	0	1	3	1	0	3	3	0.5	0	380.912	16880	7.435	0.594	0.314	0.147	0.09	2.257	5.772	42.069	95.665	3.611	0
824	104865	'Bosentan'	3	'C'	551.68	8.113	0.67	1.127	0.057	7	26	11	0.155	2	24	5	6	1	42.6	39.7	7.4	8.8	4	4	24	0	0.615	0	1	4	1	0	4	2	0.571	0	556.489	30491	6.885	0.584	0.332	0.171	0.097	5.056	6.5	56.394	100.252	3.761	0
823	5328940	'Bosutinib'	4	'D'	530.5	8.162	0.677	1.129	0.062	6	18	9	0.132	0	17	5	3	2	44.6	40	7.7	4.6	4	5	24	1	0.611	0.091	1.091	3	0.75	0	4	2	0.436	0	447.348	45361	6.345	0.575	0.349	0.186	0.107	1.31	3.745	35.703	72.029	3.689	0
822	11978813	'Brexpiprazole'	5	'E'	433.62	7.476	0.685	1.118	0.075	1	18	7	0.113	2	16	3	2	1	46.6	43.1	5.2	3.4	5	7	29	2	0.806	0.16	1.16	3	0.6	1	4	2	0.457	76.376	385.389	54023	4.842	0.575	0.336	0.187	0.102	1.753	4.487	18.791	40.929	3.584	2.398
821	9837243	'Brivaracetam'	5	'E'	212.33	6.067	0.594	1.147	0.143	5	2	5	0.143	2	0	2	2	0	57.1	31.4	5.7	5.7	1	1	5	0	0.333	0	1	1	1	1	0	0	0	45.105	0	824	2.863	0.561	0.339	0.191	0.089	2.053	4.682	20.448	41.83	2.773	2.398
819	5281004	'Budesonide'	5	'E'	430.59	6.624	0.626	1.128	0.075	7	4	4	0.058	4	0	0	6	0	52.3	38.5	0	9.2	5	15	28	4	0.645	0.4	1.4	1	0.2	2	3	0	0	80.596	144.185	73611	2.654	0.609	0.393	0.231	0.132	2.451	6.227	53.076	91.617	3.584	3.045
818	2471	'Bumetanide'	5	'E'	364.46	8.099	0.662	1.127	0.087	6	15	8	0.174	3	12	2	5	1	44.4	37.8	4.4	11.1	2	2	12	0	0.48	0	1	2	1	0	2	2	0.462	0	173.471	5332	5.196	0.575	0.309	0.16	0.105	5.108	4.978	43.13	76.544	3.296	0
817	2474	'bupivacaine'	3	'C'	288.48	5.887	0.62	1.135	0.105	4	7	5	0.1	1	6	2	1	0	57.1	36.7	4.1	2	2	2	12	0	0.571	0	1	2	1	0	2	1	0.273	0	143.833	3900	4.149	0.563	0.334	0.18	0.097	1.497	5.693	14.387	40.656	3.135	0
816	444	'Bupropion'	3	'C'	239.77	7.052	0.652	1.129	0.133	6	7	4	0.118	1	6	1	1	1	52.9	38.2	2.9	2.9	1	1	6	0	0.375	0	1	1	1	0	1	1	0.375	0	58.249	957	4.278	0.598	0.291	0.143	0.073	1.6	5.053	15.3	37.791	2.833	0
815	2477	'Buspirone'	5	'E'	385.57	6.535	0.624	1.141	0.082	2	8	6	0.097	2	6	5	2	0	52.5	35.6	8.5	3.4	4	4	23	0	0.786	0	1.045	3	0.75	1	3	0	0.194	89.767	311.379	18794	4.676	0.577	0.34	0.186	0.093	1.602	5.51	28.676	55.787	3.466	2.398
814	2478	'Busulfan'	1	'A'	246.34	8.798	0.62	1.143	0.143	6	4	7	0.259	4	0	0	6	2	50	21.4	0	21.4	0	0	0	0	0	0	0	0	0	0	0	0	0	0	0	393	12.936	0.588	0.202	0.075	0.038	4.315	3.474	31.506	65.685	2.639	0
813	2479	'butabarbital'	5	'E'	212.28	6.848	0.603	1.146	0.143	6	3	3	0.097	3	0	2	3	0	51.6	32.3	6.5	9.7	1	1	6	0	0.4	0	1	1	1	0	1	0	0	0	50.733	793	1.73	0.59	0.402	0.214	0.078	2.391	4.776	26.972	50.625	2.773	0
812	9854073	'Cabazitaxel'	5	'E'	836.03	7.146	0.63	1.129	0.037	17	18	15	0.123	6	12	1	14	0	48.7	38.5	0.9	12	6	12	36	4	0.483	0.276	1.241	3	0.5	0	4	2	0.185	0	624.656	260495	7.941	0.606	0.363	0.202	0.117	3.47	8.541	132.869	274.847	4.19	0
810	2541	'Candesartan'	3	'C'	440.5	8.311	0.693	1.123	0.07	3	28	7	0.123	1	27	6	3	0	37.7	45.3	11.3	5.7	5	6	28	1	0.788	0.077	1.077	4	0.8	2	3	3	0.73	155.023	297.103	58991	4.023	0.574	0.348	0.208	0.116	2.668	4.819	30.255	51.422	3.638	3.045
806	44093	'Captopril'	2	'B'	217.32	7.494	0.633	1.136	0.154	5	2	3	0.103	2	0	1	3	1	51.7	31	3.4	10.3	1	1	5	0	0.357	0	1	1	1	1	0	0	0	41.75	0	685	2.572	0.578	0.355	0.172	0.076	2.567	4.705	24.41	40.843	2.708	2.398
805	2554	'Carbamazepine'	1	'A'	236.29	7.876	0.709	1.109	0.131	2	14	0	0	2	12	2	1	0	40	50	6.7	3.3	3	6	19	2	0.833	0.267	1.267	1	0.333	0	2	2	0.6	0	58.887	6379	1.794	0.577	0.35	0.211	0.122	2.14	4.753	12.557	21.613	3.045	0
804	34359	'Carbidopa'	5	'E'	226.26	7.542	0.613	1.144	0.133	6	7	4	0.133	1	6	2	4	0	46.7	33.3	6.7	13.3	1	1	6	0	0.375	0	1	1	1	0	1	1	0.375	0	57.31	972	2.858	0.6	0.358	0.137	0.066	2.762	3.954	28.919	51.873	2.833	0
803	2564	'Carbinoxamine'	5	'E'	290.82	7.457	0.671	1.125	0.111	3	12	6	0.15	0	12	2	1	1	48.7	41	5.1	2.6	2	2	12	0	0.6	0	1	2	1	0	2	1	0.571	0	143.259	2491	4.582	0.561	0.299	0.157	0.092	1.492	2.518	11.817	29.007	3.091	0
788	11556711	'Carfilzomib'	4	'D'	720.02	6.606	0.624	1.135	0.041	10	17	20	0.179	5	12	5	7	0	52.3	36.7	4.6	6.4	4	4	21	0	0.404	0	1	4	1	0	3	2	0.218	0	717.043	24001	14.137	0.577	0.31	0.159	0.09	2.362	7.074	77.868	226.337	4.025	3.932
787	121396	Carglumic_Acid'	5	'E'	190.18	8.269	0.58	1.161	0.154	6	3	5	0.227	3	0	2	5	0	43.5	26.1	8.7	21.7	0	0	0	0	0	0	0	0	0	0	0	0	0	0	0	274	6.07	0.564	0.255	0.117	0.076	2.972	3.384	30.217	58.97	2.565	0
785	2576	'Carisoprodol'	5	'E'	260.38	6.2	0.576	1.152	0.111	7	2	9	0.22	2	0	2	4	0	57.1	28.6	4.8	9.5	0	0	0	0	0	0	0	0	0	0	0	0	0	0	0	692	8.895	0.562	0.266	0.13	0.072	2.482	4.377	23.974	85.379	2.89	0
783	2585	'Carvedilol'	4	'D'	406.52	7.259	0.66	1.122	0.076	2	21	10	0.169	0	21	2	4	0	46.4	42.9	3.6	7.1	4	7	23	2	0.633	0.211	1.211	2	0.5	1	3	3	0.636	54.436	262.096	31433	4.961	0.563	0.335	0.19	0.103	1.961	4.289	24.927	47.007	3.526	2.398
771	71457955	'Ceftolozane'	2	'B'	666.79	8.891	0.651	1.15	0.048	13	17	12	0.154	7	10	12	8	2	40	30.7	16	10.7	4	5	20	1	0.4	0.111	1.111	3	0.75	2	1	0	0.208	296.803	151.108	66217	7.462	0.599	0.352	0.171	0.092	3.277	6.246	89.628	181.455	3.892	3.045
770	2662	'Celecoxib'	2	'B'	381.41	9.535	0.693	1.144	0.086	7	19	3	0.071	2	17	3	2	1	35	42.5	7.5	5	3	3	17	0	0.654	0	1	3	1	1	2	2	0.607	76.74	168.629	10138	3.885	0.616	0.327	0.151	0.091	5.856	5.125	51.518	67.338	3.367	2.398
769	57379345	'Ceritinib'	4	'D'	558.21	7.543	0.663	1.13	0.058	8	20	9	0.117	2	18	5	3	2	48.6	37.8	6.8	4.1	4	4	24	0	0.632	0	1	4	1	0	4	2	0.439	0	537.159	45373	6.804	0.592	0.341	0.176	0.102	4.436	5.9	44.723	93.666	3.738	0
767	83898	'Cevimeline'	5	'E'	199.35	6.645	0.64	1.132	0.192	1	0	0	0	0	0	1	1	1	56.7	33.3	3.3	3.3	3	4	17	3	0.923	0.5	1.417	1	0.333	1	3	0	0	25.605	85.647	2178	1.243	0.603	0.36	0.203	0.112	0.999	2.645	7.157	14.045	2.773	2.398
763	2707	Chloral_hydrate'	5	'E'	165.4	16.54	0.777	1.15	0.286	5	0	0	0	0	0	0	2	3	30	20	0	20	0	0	0	0	0	0	0	0	0	0	0	0	0	0	0	42	3.369	0.631	0.286	0	0	3.238	2.049	12.921	10.553	1.946	0
762	2708	'Chlorambucil'	4	'D'	304.24	8.006	0.664	1.13	0.111	4	7	7	0.184	1	6	1	2	2	50	36.8	2.6	5.3	1	1	6	0	0.316	0	1	1	1	0	1	1	0.316	0	71.335	1757	6.389	0.536	0.289	0.157	0.087	2.41	3.445	19.284	46.171	2.996	0
761	5959	'Chloramphenicol'	2	'B'	323.15	10.098	0.674	1.138	0.105	7	9	5	0.156	3	6	2	5	2	37.5	34.4	6.3	15.6	1	1	6	0	0.3	0	1	1	1	0	1	1	0.3	0	76.231	1744	4.768	0.583	0.339	0.143	0.075	2.659	4.305	41.949	80.404	3.045	0
760	2710	'Chlorcyclizine'	5	'E'	300.86	7.163	0.678	1.121	0.11	2	12	3	0.068	0	12	2	0	1	50	42.9	4.8	0	3	3	18	0	0.857	0	1	3	1	0	3	2	0.522	0	209.595	4009	3.461	0.572	0.326	0.179	0.11	1.017	1.936	8.283	24.909	3.178	0
759	2712	'Chlordiazepoxide'	4	'D'	299.78	8.565	0.711	1.118	0.11	3	15	1	0.027	3	12	3	1	1	40	45.7	8.6	2.9	3	4	19	1	0.81	0.118	1.118	2	0.667	0	2	2	0.522	0	96.238	7186	2.741	0.575	0.342	0.199	0.121	1.271	4.454	18.122	30.436	3.178	0
758	2719	'Chloroquine'	4	'D'	319.92	6.665	0.646	1.134	0.1	4	11	8	0.163	0	11	3	0	1	54.2	37.5	6.3	0	2	3	12	1	0.455	0.2	1.2	1	0.5	0	2	1	0.478	0	117.749	5087	4.932	0.561	0.326	0.167	0.086	0.94	1.926	11.308	34.83	3.178	0
757	2726	'Chlorpromazine'	1	'A'	318.9	7.972	0.709	1.115	0.11	3	12	4	0.095	0	12	2	0	2	47.5	42.5	5	0	3	6	18	2	0.667	0.286	1.286	1	0.333	0	3	2	0.522	0	119.362	8941	3.267	0.576	0.32	0.181	0.112	0.869	2.098	7.501	24.122	3.178	0
756	2727	'Chlorpropamide'	2	'B'	276.77	9.226	0.682	1.133	0.125	5	9	4	0.133	3	6	2	3	2	43.3	33.3	6.7	10	1	1	6	0	0.353	0	1	1	1	0	1	1	0.353	0	62.954	1121	4.44	0.573	0.304	0.145	0.078	4.744	4.702	30.33	51.147	2.89	0
755	2733	'Chlorzoxazone'	2	'B'	169.57	11.305	0.753	1.113	0.218	2	7	0	0	1	6	1	2	1	26.7	46.7	6.7	13.3	2	3	11	1	0.818	0.222	1.222	1	0.5	1	1	1	0.5	17.775	21.623	881	1.137	0.589	0.326	0.182	0.1	2.123	3.635	12.882	10.831	2.565	2.398
754	5280795	'Cholecalciferol'	5	'E'	384.71	5.343	0.614	1.13	0.079	6	3	6	0.081	3	0	0	1	0	61.1	37.5	0	1.4	3	4	17	1	0.536	0.133	1.133	2	0.667	1	2	0	0	62.456	168.999	16108	5.036	0.589	0.337	0.174	0.089	1.505	4.024	15.755	62.398	3.434	2.398
753	70695641	'Cholestyramine'	5	'E'	296.52	5.702	0.636	1.125	0.1	5	12	6	0.113	0	12	1	0	0	57.7	40.4	1.9	0	2	2	12	0	0.545	0	1	2	1	0	2	2	0.522	0	165.355	4336	4.702	0.588	0.325	0.142	0.075	0.719	0.335	6.733	34.827	3.178	0
752	221493	Cholic_Acid'	4	'D'	408.64	5.922	0.601	1.136	0.079	8	1	4	0.056	1	0	0	5	0	58	34.8	0	7.2	4	10	23	3	0.586	0.353	1.353	1	0.25	1	3	0	0	43.475	151.387	36913	3.316	0.615	0.372	0.2	0.12	2.415	5.47	45.627	95.714	3.497	2.398
751	305	'Choline'	5	'E'	104.2	4.962	0.543	1.162	0.286	4	0	2	0.1	0	0	1	1	0	66.7	23.8	4.8	4.8	0	0	0	0	0	0	0	0	0	0	0	0	0	0	0	46	5.922	0.564	0.195	0.077	0	1.219	2.386	5.083	9.561	1.946	0
750	53477707	'Chondroitin'	4	'D'	379.36	8.071	0.588	1.148	0.083	9	3	5	0.104	3	0	1	11	0	44.7	29.8	2.1	23.4	2	2	12	0	0.462	0	1	2	1	0	2	0	0	0	177.436	6741	4.715	0.593	0.347	0.179	0.11	3.191	4.339	70.728	106.872	3.332	0
748	2754	'Cilostazol'	5	'E'	369.52	6.843	0.635	1.138	0.085	1	12	7	0.123	1	11	5	2	0	50	37	9.3	3.7	4	5	23	1	0.778	0.095	1.095	3	0.75	1	3	1	0.367	80.077	239.96	22489	4.674	0.567	0.328	0.184	0.1	1.577	4.419	21.298	43.225	3.434	2.398
747	2756	'Cimetidine'	2	'B'	252.39	7.648	0.651	1.151	0.125	3	7	7	0.212	1	5	6	0	1	48.5	30.3	18.2	0	1	1	5	0	0.294	0	1	1	1	1	0	0	0.294	56.919	0	1226	5.115	0.534	0.31	0.155	0.061	1.163	2.427	11.249	24.963	2.89	2.398
746	2764	'Ciprofloxacin'	2	'B'	331.38	7.89	0.653	1.138	0.098	4	9	3	0.067	3	6	3	3	0	42.9	40.5	7.1	7.1	4	5	21	1	0.792	0.105	1.105	3	0.75	0	3	1	0.222	0	182.617	11660	2.84	0.596	0.343	0.191	0.109	2.942	6.608	40.696	54.517	3.332	3.714
741	13677779	'Cisapride'	5	'E'	466	7.639	0.644	1.138	0.069	6	13	9	0.143	1	12	3	4	1	47.5	37.7	4.9	6.6	3	3	18	0	0.562	0	1	3	1	0	3	2	0.353	0	377.517	18224	6.801	0.574	0.34	0.175	0.101	1.948	5.866	43.053	85.465	3.555	0
739	20279	'Cladribine'	5	'E'	285.72	9.217	0.655	1.152	0.123	4	10	2	0.061	0	10	5	3	1	38.7	32.3	16.1	9.7	3	4	16	1	0.737	0.143	1.143	2	0.667	2	1	0	0.476	80.32	44.608	5833	2.124	0.594	0.363	0.202	0.102	2.067	3.737	30.413	33.465	3.091	3.045
738	84029	'Clarithromycin'	2	'B'	748.08	6.182	0.585	1.143	0.041	20	2	8	0.065	2	0	1	13	0	57	31.4	0.8	10.7	3	3	26	0	0.5	0	1	3	1	0	2	0	0	0	310.095	54614	9.651	0.612	0.383	0.183	0.092	3.215	7.174	110.141	345.395	4.007	0
737	26987	'Clemastine'	5	'E'	343.93	6.879	0.664	1.121	0.094	3	12	6	0.115	0	12	1	1	1	52	42	2	2	3	3	17	0	0.708	0	1	3	1	1	2	2	0.462	77.756	172.441	5058	4.021	0.58	0.344	0.175	0.086	1.705	2.982	12.679	37.794	3.296	2.398
726	129627692	'Clindamycin'	2	'B'	425.05	7.084	0.616	1.143	0.08	9	1	7	0.115	1	0	2	5	2	55	30	3.3	8.3	2	2	11	0	0.407	0	1	2	1	1	1	0	0	87.659	101.973	6105	5.366	0.586	0.361	0.191	0.101	2.695	5.901	47.284	108.986	3.367	2.398
725	2789	'Clobazam'	5	'E'	300.76	8.846	0.716	1.113	0.11	4	14	1	0.028	2	12	2	2	1	38.2	47.1	5.9	5.9	3	4	19	1	0.81	0.118	1.118	2	0.667	0	2	2	0.522	0	95.151	7118	2.492	0.589	0.353	0.199	0.117	1.931	5.48	25.073	38.474	3.178	0
724	119182	'Clofarabine'	4	'D'	303.71	9.797	0.653	1.163	0.116	5	10	2	0.061	0	10	5	3	1	35.5	32.3	16.1	9.7	3	4	16	1	0.7	0.143	1.143	2	0.667	2	1	0	0.455	85.493	47.162	6578	2.124	0.599	0.376	0.207	0.106	3.07	6.069	40.803	42.086	3.135	3.045
723	2794	'Clofazimine'	5	'E'	473.43	8.608	0.734	1.11	0.07	4	22	4	0.068	4	18	4	0	2	40	49.1	7.3	0	5	8	30	2	0.788	0.154	1.154	3	0.6	0	5	3	0.486	0	383.057	54243	4.567	0.586	0.329	0.186	0.12	1.203	2.061	19.133	43.707	3.638	0
722	2796	'Clofibrate'	4	'D'	242.72	7.83	0.655	1.126	0.133	5	7	5	0.161	1	6	0	3	1	48.4	38.7	0	9.7	1	1	6	0	0.375	0	1	1	1	0	1	1	0.375	0	58.46	968	3.894	0.58	0.319	0.142	0.079	2.246	4.563	19.301	34.506	2.833	0
719	1548955	'Clomiphene'	3	'C'	406	7.123	0.684	1.113	0.076	3	19	9	0.153	1	18	1	1	1	49.1	45.6	1.8	1.8	3	3	18	0	0.621	0	1	3	1	0	3	3	0.581	0	332.233	9079	5.801	0.556	0.333	0.177	0.092	0.924	2.763	12.953	45.338	3.466	0
718	2801	'Clomipramine'	4	'D'	314.89	6.998	0.672	1.122	0.104	3	12	4	0.085	0	12	2	0	1	51.1	42.2	4.4	0	3	6	19	2	0.682	0.267	1.267	1	0.333	0	2	2	0.5	0	79.952	10367	3.539	0.574	0.32	0.179	0.108	0.851	2.161	8.348	27.068	3.219	0
717	2802	'Clonazepam'	4	'D'	315.73	9.867	0.728	1.116	0.104	4	16	2	0.059	4	12	3	3	1	31.3	46.9	9.4	9.4	3	4	19	1	0.773	0.118	1.118	2	0.667	0	2	2	0.5	0	102.699	8667	2.837	0.587	0.342	0.183	0.109	2.489	4.741	32.576	44.189	3.219	0
716	2803	'Clonidine'	5	'E'	230.11	10.005	0.73	1.132	0.165	2	7	2	0.083	1	6	3	0	2	39.1	39.1	13	0	2	2	11	0	0.786	0	1	2	1	1	1	1	0.4	35.31	43.995	1306	2.266	0.573	0.333	0.174	0.078	1.075	1.867	12.116	15.379	2.773	2.398
715	60606	'Clopidogrel'	2	'B'	321.85	8.699	0.717	1.111	0.11	3	12	4	0.103	1	11	1	2	2	43.2	43.2	2.7	5.4	3	4	17	1	0.714	0.133	1.133	2	0.667	1	2	1	0.478	48.467	119.218	5472	2.946	0.576	0.356	0.198	0.105	1.929	5.294	18.716	33.338	3.178	2.398
714	2809	'Clorazepate'	4	'D'	314.74	9.538	0.728	1.11	0.104	4	15	2	0.057	3	12	2	3	1	33.3	48.5	6.1	9.1	3	4	19	1	0.773	0.118	1.118	2	0.667	0	2	2	0.5	0	103.356	7882	2.861	0.586	0.34	0.189	0.112	2.968	5.048	31.541	42.55	3.219	0
713	2818	'Clozapine'	2	'B'	326.86	7.782	0.69	1.125	0.103	2	14	1	0.022	2	12	4	0	1	45.2	42.9	9.5	0	4	7	25	2	0.913	0.19	1.19	2	0.5	0	3	2	0.462	0	136.985	17362	2.909	0.586	0.34	0.189	0.117	0.949	2.072	12.418	25.427	3.296	0
705	446220	'Cocaine'	1	'A'	303.39	7.056	0.638	1.128	0.104	4	8	5	0.111	2	6	1	4	0	48.8	39.5	2.3	9.3	3	4	17	2	0.636	0.286	1.214	2	0.667	1	2	1	0.25	51.76	133.511	7028	2.877	0.582	0.359	0.194	0.104	2.038	5.297	28.752	46.788	3.219	2.398
704	6167	'Colchicine'	5	'E'	399.48	7.398	0.646	1.125	0.076	7	11	5	0.089	5	6	1	6	0	46.3	40.7	1.9	11.1	3	6	20	2	0.552	0.25	1.25	1	0.333	0	1	1	0.194	0	56.062	21224	4.013	0.572	0.36	0.212	0.121	1.924	5.642	37.881	69.585	3.466	0
700	11626560	'Crizotinib'	3	'C'	450.38	8.661	0.688	1.136	0.076	5	17	5	0.091	0	17	5	1	2	42.3	40.4	9.6	1.9	4	4	23	0	0.767	0	1	4	1	1	3	1	0.515	82.892	310.356	25301	4.597	0.591	0.355	0.186	0.097	2.225	5.882	36.219	62.812	3.526	2.398
699	6726	'Cyclizine'	5	'E'	266.42	6.343	0.658	1.123	0.116	1	12	3	0.068	0	12	2	0	0	52.4	42.9	4.8	0	3	3	18	0	0.9	0	1	3	1	0	3	2	0.545	0	195.983	3534	3.111	0.562	0.325	0.188	0.112	0.953	0.602	5.889	21.405	3.135	0
682	2913	'Cyproheptadine'	3	'C'	287.43	6.684	0.689	1.108	0.108	1	14	0	0	2	12	1	0	0	48.8	48.8	2.3	0	4	7	25	2	0.955	0.19	1.19	2	0.5	0	3	2	0.48	0	123.699	15496	2.456	0.577	0.345	0.201	0.123	0.337	0.427	5.567	22.091	3.258	0
681	5284537	'Cyproterone'	2	'B'	374.94	7.074	0.658	1.12	0.092	7	4	1	0.018	4	0	0	3	1	50.9	41.5	0	5.7	5	15	26	4	0.692	0.444	1.444	1	0.2	1	3	0	0	35.853	115.499	43431	1.88	0.641	0.409	0.212	0.108	2.454	5.3	38.032	67.041	3.434	4.111
680	6058	'Cysteamine'	4	'D'	77.17	7.015	0.631	1.151	0.5	2	0	1	0.1	0	0	1	0	1	63.6	18.2	9.1	0	0	0	0	0	0	0	0	0	0	0	0	0	0	0	0	10	3.441	0.417	0.167	0	0	0.816	0.951	3.049	1.774	1.386	0
677	92851	'Cysteine'	5	'E'	121.18	8.656	0.632	1.149	0.286	4	1	2	0.154	1	0	1	2	1	50	21.4	7.1	14.3	0	0	0	0	0	0	0	0	0	0	0	0	0	0	0	46	2.621	0.557	0.305	0.06	0	2.671	2.756	12.262	12.294	1.946	0
676	6253	'Cytarabine'	3	'C'	243.25	8.108	0.603	1.154	0.132	5	3	2	0.065	3	0	3	5	0	43.3	30	10	16.7	2	2	11	0	0.647	0	1	2	1	1	1	0	0	45.292	53.644	2194	2.143	0.592	0.366	0.192	0.098	2.643	4.511	36.283	41.385	2.944	2.398
675	216210	'Dabigatran'	4	'D'	471.57	7.859	0.671	1.131	0.064	6	25	9	0.143	3	22	7	3	0	41.7	41.7	11.7	5	4	5	23	1	0.6	0.095	1.095	3	0.75	1	3	2	0.579	89.836	365.673	36665	5.61	0.584	0.334	0.171	0.095	2.66	6.301	42.469	76.748	3.664	2.398
671	5353562	'Dacarbazine'	2	'B'	182.22	7.923	0.609	1.175	0.167	4	4	3	0.13	4	0	6	1	0	43.5	26.1	26.1	4.3	1	1	5	0	0.385	0	1	1	1	1	0	0	0	38.305	0	612	2.523	0.57	0.298	0.15	0.071	2.309	3.746	14.091	17.588	2.639	2.398
662	6914273	'Dantrolene'	1	'A'	314.28	9.524	0.684	1.13	0.099	4	16	4	0.114	5	11	4	5	0	30.3	42.4	12.1	15.2	3	3	16	0	0.696	0	1	3	1	2	1	1	0.44	139.302	79.386	8622	3.339	0.589	0.336	0.168	0.08	2.48	4.314	36.92	47.293	3.258	3.045
661	2955	'Dapsone'	1	'A'	248.33	8.563	0.703	1.118	0.132	4	14	2	0.067	2	12	2	2	1	41.4	41.4	6.9	6.9	2	2	12	0	0.706	0	1	2	1	0	2	2	0.667	0	113.298	1950	2.366	0.599	0.339	0.154	0.088	4.4	5.175	26.768	35.001	2.944	0
646	213039	'Darunavir'	4	'D'	547.74	7.303	0.637	1.133	0.058	7	15	12	0.154	3	12	3	7	1	49.3	36	4	9.3	4	5	22	1	0.526	0.1	1.1	3	0.75	2	2	2	0.293	223.306	312.461	19009	7.478	0.587	0.331	0.175	0.097	4.845	6.49	64.906	122.893	3.738	3.045
645	56640146	'Dasabuvir'	3	'C'	493.63	7.962	0.679	1.12	0.064	9	22	6	0.092	5	17	3	5	1	43.5	41.9	4.8	8.1	4	5	24	1	0.629	0.091	1.091	3	0.75	0	4	3	0.447	0	418.103	40364	5.404	0.607	0.327	0.179	0.104	4.295	5.537	43.661	88.118	3.664	0
644	3062316	'Dasatinib'	4	'D'	488.07	8.272	0.679	1.134	0.068	5	18	7	0.113	1	17	7	2	2	44.1	37.3	11.9	3.4	4	4	23	0	0.697	0	1	4	1	1	3	1	0.472	97.808	357.583	36058	6.05	0.58	0.336	0.181	0.095	1.933	5.693	33.625	60.808	3.611	2.398
637	57404189	'Deferasirox'	3	'C'	373.39	8.683	0.707	1.112	0.082	4	15	2	0.043	9	6	3	4	0	34.9	48.8	7	9.3	4	4	23	0	0.821	0	1	4	1	1	3	1	0.194	75.077	270.605	16079	3.421	0.586	0.349	0.185	0.1	2.694	5.373	38.074	56.445	3.466	2.398
635	2973	'Deferoxamine'	5	'E'	560.79	6.446	0.582	1.154	0.051	10	5	23	0.267	5	0	6	8	0	55.2	28.7	6.9	9.2	0	0	0	0	0	0	0	0	0	0	0	0	0	0	0	8068	21.519	0.55	0.292	0.115	0.059	2.215	4.982	71.871	598.815	3.664	0
629	42113	'Desflurane'	3	'C'	168.05	14.004	0.51	1.326	0.2	6	0	1	0.091	0	0	0	1	0	16.7	25	0	8.3	0	0	0	0	0	0	0	0	0	0	0	0	0	0	0	123	4.112	0.607	0.27	0.084	0.05	6.629	3.333	35.937	27.401	2.303	0
628	2995	'Desipramine'	4	'D'	266.42	6.343	0.658	1.123	0.116	1	12	4	0.091	0	12	2	0	0	52.4	42.9	4.8	0	3	6	19	2	0.75	0.267	1.267	1	0.333	0	2	2	0.545	0	69.393	8253	2.795	0.553	0.33	0.195	0.114	0.444	0.744	5.854	21.223	3.135	0
625	3033	'Diclofenac'	1	'A'	296.16	9.872	0.74	1.11	0.117	4	13	4	0.129	1	12	1	2	2	36.7	46.7	3.3	6.7	2	2	12	0	0.632	0	1	2	1	0	2	2	0.6	0	122.315	3176	3.548	0.575	0.32	0.174	0.097	2.556	3.827	22.455	35.721	3.045	0
624	18381	'Dicloxacillin'	2	'B'	470.36	10.008	0.718	1.121	0.076	9	14	4	0.08	3	11	3	5	3	36.2	40.4	6.4	10.6	4	5	20	1	0.6	0.111	1.111	3	0.75	2	1	1	0.333	156.168	93.957	27920	3.386	0.614	0.376	0.216	0.108	2.737	6.064	53.98	91.247	3.526	3.045
623	50599	'Didanosine'	1	'A'	236.26	8.147	0.636	1.148	0.14	2	7	2	0.065	2	5	4	3	0	41.4	34.5	13.8	10.3	3	4	16	1	0.824	0.143	1.143	2	0.667	2	1	0	0.263	68.651	38.571	4416	1.733	0.581	0.36	0.198	0.099	2.019	4.44	23.259	25.352	2.996	3.045
622	7029	'Diethylpropion'	5	'E'	205.33	6.039	0.627	1.131	0.143	4	7	5	0.147	1	6	1	1	0	55.9	38.2	2.9	2.9	1	1	6	0	0.4	0	1	1	1	0	1	1	0.4	0	54.238	773	2.901	0.555	0.353	0.174	0.072	1.459	5.062	10.775	28.679	2.773	0
621	3059	'Diflunisal'	3	'C'	250.21	9.623	0.694	1.13	0.124	5	13	2	0.074	1	12	0	3	0	30.8	50	0	11.5	2	2	12	0	0.667	0	1	2	1	0	2	2	0.632	0	114.828	2645	2.453	0.594	0.343	0.176	0.091	2.989	5.52	40.557	52.893	2.996	0
620	441207	'Digitoxin'	5	'E'	765.05	6.483	0.604	1.136	0.043	11	2	7	0.056	2	0	0	13	0	54.2	34.7	0	11	8	14	46	3	0.741	0.15	1.15	5	0.625	2	6	0	0	262.845	950.719	1067756	7.015	0.616	0.377	0.198	0.103	2.329	6.558	96.666	172.756	4.127	3.045
619	2724385	'Digoxin'	5	'E'	781.05	6.563	0.603	1.136	0.042	12	2	7	0.056	2	0	0	14	0	53.8	34.5	0	11.8	8	14	46	3	0.727	0.15	1.15	5	0.625	2	6	0	0	265.177	968.141	1102711	7.005	0.618	0.38	0.201	0.105	2.337	6.568	107.556	191.431	4.143	3.045
618	10531	'Dihydroergotamine'	5	'E'	583.75	7.297	0.656	1.127	0.055	6	19	4	0.046	3	16	5	5	0	46.3	41.3	6.3	6.3	8	19	45	6	0.791	0.353	1.324	3	0.375	3	5	2	0.32	237.802	458.773	532843	4.021	0.61	0.38	0.22	0.124	3.277	7.188	63.462	105.459	3.932	3.434
617	39186	'Diltiazem'	3	'C'	414.57	7.538	0.666	1.122	0.076	6	14	7	0.123	2	12	2	4	1	47.3	40	3.6	7.3	3	4	19	1	0.586	0.118	1.118	2	0.667	0	2	2	0.387	0	154.616	15257	5.13	0.575	0.324	0.18	0.114	2.25	6.555	30.545	65.684	3.466	0
615	3080	'Dimercaprol'	5	'E'	124.25	8.875	0.7	1.122	0.333	3	0	2	0.154	0	0	0	1	2	57.1	21.4	0	7.1	0	0	0	0	0	0	0	0	0	0	0	0	0	0	0	31	3.662	0.511	0.281	0.048	0	1.382	2.209	7.056	7.565	1.792	0
614	637568	Dimethyl_Fumarate'	3	'C'	144.14	8.008	0.604	1.139	0.2	4	3	4	0.235	3	0	0	4	0	44.4	33.3	0	22.2	0	0	0	0	0	0	0	0	0	0	0	0	0	0	0	141	4.606	0.533	0.285	0.085	0.048	2.245	3.315	16.108	18.694	2.303	0
613	3100	'Diphenhydramine'	5	'E'	255.39	6.385	0.652	1.121	0.117	2	12	6	0.146	0	12	1	1	0	52.5	42.5	2.5	2.5	2	2	12	0	0.632	0	1	2	1	0	2	2	0.6	0	134.519	2148	4.196	0.55	0.297	0.164	0.092	1.317	2.583	7.195	24.314	3.045	0
611	3117	'Disulfiram'	1	'A'	296.6	8.239	0.707	1.123	0.125	6	2	7	0.2	2	0	2	0	4	55.6	27.8	5.6	0	0	0	0	0	0	0	0	0	0	0	0	0	0	0	0	502	6.364	0.542	0.35	0.153	0.039	0.746	1.674	8.274	43.712	2.773	0
610	148124	'Docetaxel'	3	'C'	807.97	7.279	0.632	1.128	0.038	17	18	13	0.112	6	12	1	14	0	47.7	38.7	0.9	12.6	6	12	36	4	0.5	0.276	1.241	3	0.5	0	4	2	0.19	0	603.569	243278	7.511	0.613	0.362	0.197	0.112	3.603	7.945	141.96	274.852	4.159	0
609	445580	Docosahexaenoic_Acid'	5	'E'	328.54	5.867	0.627	1.126	0.083	3	7	14	0.255	7	0	0	2	0	57.1	39.3	0	3.6	0	0	0	0	0	0	0	0	0	0	0	0	0	0	0	2279	21.13	0.501	0.237	0.112	0.056	2.408	3.316	15.456	110.076	3.178	0
608	11339	'Docusate'	5	'E'	422.65	6.404	0.595	1.141	0.071	9	4	18	0.277	4	0	0	7	1	57.6	30.3	0	10.6	0	0	0	0	0	0	0	0	0	0	0	0	0	0	0	2411	12.399	0.551	0.301	0.144	0.078	5.681	5.186	52.22	272.438	3.332	0
607	71329	'Dofetilide'	5	'E'	441.63	7.886	0.656	1.132	0.074	7	16	11	0.193	4	12	3	5	2	48.2	33.9	5.4	8.9	2	2	12	0	0.414	0	1	2	1	0	2	2	0.4	0	239.954	9688	9.991	0.589	0.269	0.135	0.077	4.203	4.218	38.316	89.163	3.434	0
606	54726191	'Dolutegravir'	4	'D'	419.42	8.56	0.653	1.142	0.076	7	11	3	0.058	5	6	3	5	0	38.8	40.8	6.1	10.2	4	7	24	2	0.667	0.2	1.2	2	0.5	0	4	1	0.182	0	297.238	32288	3.681	0.602	0.368	0.198	0.104	2.671	5.845	68.32	101.158	3.526	0
601	667477	'Doxepin'	3	'C'	279.41	6.653	0.668	1.116	0.11	2	13	3	0.068	1	12	1	1	0	50	45.2	2.4	2.4	3	6	19	2	0.714	0.267	1.267	1	0.333	0	2	2	0.522	0	74.586	9194	3.07	0.567	0.321	0.184	0.106	0.863	2.481	8.203	23.803	3.178	0
599	54671203	'Doxycycline'	3	'C'	444.48	7.937	0.643	1.129	0.071	12	11	2	0.034	5	6	2	8	0	42.9	39.3	3.6	14.3	4	10	24	3	0.562	0.333	1.333	1	0.25	0	4	1	0.171	0	221.13	45143	2.731	0.621	0.406	0.238	0.133	4.145	6.655	87.556	135.633	3.584	0
598	3162	'Doxylamine'	5	'E'	270.41	6.438	0.645	1.128	0.111	3	12	6	0.14	0	12	2	1	0	52.4	40.5	4.8	2.4	2	2	12	0	0.6	0	1	2	1	0	2	1	0.571	0	142.9	2279	3.665	0.565	0.316	0.168	0.092	1.765	2.708	9.519	29.95	3.091	0
597	16078	'Dronabinol'	5	'E'	314.51	5.934	0.629	1.125	0.099	5	7	4	0.073	1	6	0	2	0	56.6	39.6	0	3.8	3	6	18	2	0.609	0.286	1.286	1	0.333	0	3	1	0.24	0	133.874	11522	3.248	0.589	0.335	0.188	0.113	1.427	4.68	17.756	44.213	3.258	0
596	208898	'Dronedarone'	3	'C'	556.84	6.709	0.638	1.129	0.055	7	19	18	0.212	3	16	2	5	1	53	37.3	2.4	6	3	4	17	1	0.385	0.133	1.133	2	0.667	1	2	2	0.39	105.724	268.065	39803	9.665	0.56	0.302	0.167	0.099	4.365	6.676	44.57	124.227	3.738	2.398
595	92974	'Droxidopa'	5	'E'	213.21	8.2	0.619	1.139	0.143	6	7	3	0.115	1	6	1	5	0	42.3	34.6	3.8	19.2	1	1	6	0	0.4	0	1	1	1	0	1	1	0.4	0	52.46	835	2.589	0.599	0.35	0.14	0.071	3.018	3.476	33.573	46.984	2.773	0
594	60835	'Duloxetine'	2	'B'	297.45	7.436	0.699	1.109	0.11	1	16	6	0.143	0	16	1	1	1	47.5	45	2.5	2.5	3	4	17	1	0.714	0.133	1.133	2	0.667	1	2	2	0.696	57.096	103.445	5640	3.379	0.553	0.328	0.189	0.1	1.233	2.845	8.965	25.152	3.178	2.398
593	6918296	'Dutasteride'	5	'E'	528.59	7.889	0.634	1.157	0.062	10	9	2	0.028	3	6	2	2	0	44.8	40.3	3	3	5	11	29	3	0.622	0.261	1.261	2	0.4	1	4	1	0.146	59.055	329.028	109040	4.348	0.629	0.364	0.185	0.1	6.163	6.384	88.87	135.327	3.738	2.398
591	64139	'Efavirenz'	1	'A'	315.69	10.523	0.705	1.146	0.11	5	8	0	0	1	6	1	2	1	30	46.7	3.3	6.7	3	4	15	1	0.619	0.154	1.154	2	0.667	0	2	1	0.261	0	98.435	4763	2.651	0.614	0.332	0.176	0.109	6.119	5.6	48.197	52.944	3.178	3.714
590	446284	Eicosapentaenoic_Acid'	5	'E'	302.5	5.817	0.622	1.128	0.091	3	6	13	0.255	6	0	0	2	0	57.7	38.5	0	3.8	0	0	0	0	0	0	0	0	0	0	0	0	0	0	0	1752	19.395	0.501	0.236	0.111	0.055	2.382	3.311	15.061	95.717	3.091	0
588	77993	'Eletriptan'	5	'E'	382.57	7.218	0.674	1.119	0.085	3	18	6	0.107	2	16	2	2	1	49.1	41.5	3.8	3.8	4	5	22	1	0.741	0.1	1.1	3	0.75	2	2	2	0.533	137.739	166.22	19767	4.008	0.591	0.344	0.175	0.088	4.166	5.541	25.933	49.313	3.434	3.045
587	23652731	'Eliglustat'	5	'E'	404.61	6.225	0.612	1.137	0.076	3	7	11	0.164	1	6	2	4	0	55.4	35.4	3.1	6.2	3	4	17	1	0.517	0.133	1.133	2	0.667	1	2	1	0.194	95.006	177.5	10064	6.869	0.556	0.314	0.166	0.086	2.115	5.543	32.006	69.769	3.466	2.398
585	11250029	'Eluxadoline'	3	'C'	569.72	7.399	0.659	1.127	0.052	10	26	11	0.138	3	23	5	5	0	45.5	41.6	6.5	6.5	4	4	23	0	0.548	0	1	4	1	1	3	3	0.511	140.823	506.478	30183	7.033	0.59	0.353	0.183	0.099	2.805	7.027	56.75	126.832	3.829	2.398
583	5388962	'Enalapril'	2	'B'	376.5	6.845	0.621	1.135	0.08	6	9	10	0.179	3	6	2	5	0	50.9	36.4	3.6	9.1	2	2	11	0	0.407	0	1	2	1	1	1	1	0.214	93.391	109.833	5137	6.048	0.568	0.333	0.172	0.085	2.654	5.698	41.599	94.057	3.367	2.398
582	3226	'Enflurane'	2	'B'	184.5	15.375	0.587	1.293	0.2	6	0	1	0.091	0	0	0	1	1	16.7	25	0	8.3	0	0	0	0	0	0	0	0	0	0	0	0	0	0	0	120	3.642	0.606	0.294	0.097	0.033	5.879	3.588	33.053	31.476	2.303	0
581	5281081	'Entacapone'	4	'D'	305.32	8.252	0.645	1.136	0.095	8	11	5	0.135	4	6	3	5	0	40.5	37.8	8.1	13.5	1	1	6	0	0.273	0	1	1	1	0	1	1	0.273	0	84.385	2278	4.05	0.575	0.361	0.18	0.082	2.87	5.101	45.335	101.992	3.135	0
579	15951529	'Enzalutamide'	5	'E'	464.48	9.677	0.696	1.146	0.069	11	16	3	0.06	3	12	4	2	1	33.3	43.8	8.3	4.2	3	3	17	0	0.531	0	1	3	1	1	2	2	0.353	95.71	224.216	18295	3.981	0.611	0.373	0.194	0.099	6.07	6.52	76.59	134.887	3.555	2.398
568	5282411	'Epoprostenol'	5	'E'	352.52	6.185	0.604	1.135	0.087	5	3	10	0.172	3	0	0	5	0	56.1	35.1	0	8.8	2	3	10	1	0.32	0.25	1.25	1	0.5	2	0	0	0	128.904	0	7669	6.339	0.559	0.297	0.154	0.082	2.437	4.286	34.22	81.838	3.296	3.045
563	5280793	'Ergocalciferol'	5	'E'	396.72	5.435	0.619	1.128	0.076	7	4	5	0.067	4	0	0	1	0	60.3	38.4	0	1.4	3	4	17	1	0.517	0.133	1.133	2	0.667	1	2	0	0	65.598	176.64	17492	4.984	0.597	0.352	0.168	0.086	1.515	4.036	18.005	67.018	3.466	2.398
562	8223	'Ergotamine'	5	'E'	581.73	7.458	0.663	1.125	0.055	6	20	4	0.047	4	16	5	5	0	44.9	42.3	6.4	6.4	8	19	45	6	0.791	0.353	1.324	3	0.375	3	5	2	0.32	237.802	458.773	532843	3.956	0.61	0.38	0.22	0.124	3.292	7.173	62.62	102.819	3.932	3.434
560	176870	'Erlotinib'	2	'B'	393.48	7.567	0.662	1.125	0.076	3	18	10	0.185	0	17	3	4	0	44.2	42.3	5.8	7.7	3	4	18	1	0.552	0.125	1.125	2	0.667	0	3	2	0.548	0	246.825	18053	5.582	0.546	0.316	0.175	0.103	1.108	2.357	25.957	45.889	3.466	0
558	12560	'Erythromycin'	1	'A'	734.05	6.221	0.585	1.143	0.042	20	2	7	0.058	2	0	1	13	0	56.8	31.4	0.8	11	3	3	26	0	0.51	0	1	3	1	0	2	0	0	0	305.42	52896	9.584	0.616	0.379	0.181	0.09	3.244	7.073	115.079	347.105	3.989	0
556	9881504	'Eslicarbazepine'	4	'D'	254.31	7.706	0.681	1.118	0.123	3	13	0	0	1	12	2	2	0	42.4	45.5	6.1	6.1	3	6	19	2	0.789	0.267	1.267	1	0.333	0	2	2	0.571	0	62.668	7115	1.96	0.583	0.355	0.216	0.125	2.214	4.806	21.264	31.482	3.091	0
555	59768	'Esmolol'	5	'E'	295.42	6.422	0.608	1.137	0.1	5	7	10	0.217	1	6	1	4	0	54.3	34.8	2.2	8.7	1	1	6	0	0.286	0	1	1	1	0	1	1	0.286	0	82.139	2447	7.926	0.558	0.285	0.12	0.076	1.879	4.058	23.271	58.044	3.091	0
551	3261	'Estazolam'	5	'E'	294.76	9.211	0.748	1.112	0.114	1	18	1	0.029	1	17	4	0	1	34.4	50	12.5	0	4	7	24	2	0.952	0.2	1.2	2	0.5	1	2	2	0.708	33.514	82.874	13388	2.093	0.58	0.348	0.204	0.115	1.003	2.077	12.065	21.63	3.219	2.398
550	969472	'Eszopiclone'	5	'E'	388.85	8.837	0.678	1.138	0.085	4	14	3	0.064	2	12	6	3	1	38.6	38.6	13.6	6.8	4	5	23	1	0.778	0.095	1.095	3	0.75	1	3	0	0.4	56.087	224.442	18022	3.481	0.588	0.349	0.19	0.113	2.359	5.832	38.15	52.149	3.434	2.398
549	3278	Ethacrynic_Acid'	5	'E'	303.15	9.779	0.705	1.117	0.111	7	9	6	0.194	3	6	0	4	2	38.7	41.9	0	12.9	1	1	6	0	0.316	0	1	1	1	0	1	1	0.316	0	69.557	1670	3.882	0.582	0.34	0.153	0.081	2.799	4.949	33.341	63.768	2.996	0
547	3308	'Etodolac'	3	'C'	287.39	6.843	0.642	1.126	0.11	4	11	4	0.091	1	10	1	3	0	50	40.5	2.4	7.1	3	6	17	2	0.619	0.308	1.308	1	0.333	1	2	1	0.435	26.923	81.861	8775	2.238	0.581	0.364	0.218	0.121	2.487	4.286	22.897	38.608	3.178	2.398
546	36462	'etoposide'	3	'C'	588.61	7.954	0.636	1.127	0.056	7	13	5	0.062	1	12	0	13	0	43.2	39.2	0	17.6	7	14	40	4	0.762	0.25	1.25	3	0.429	2	5	2	0.25	134.71	440.016	215686	4.654	0.599	0.377	0.212	0.12	2.77	6.385	81.853	104.978	3.892	3.045
544	5282375	'etretinate'	2	'B'	354.53	6.331	0.639	1.122	0.08	8	11	8	0.143	5	6	0	3	0	53.6	41.1	0	5.4	1	1	6	0	0.231	0	1	1	1	0	1	1	0.231	0	106.461	4049	6.906	0.566	0.325	0.162	0.075	1.976	4.379	16.699	67.47	3.296	0
542	60198	'Exemestane'	3	'C'	296.44	6.444	0.653	1.117	0.108	5	5	0	0	5	0	0	2	0	52.2	43.5	0	4.3	4	10	23	3	0.773	0.353	1.353	1	0.25	1	3	0	0	30.538	97.526	18170	1.708	0.626	0.394	0.208	0.116	1.58	5.399	24.114	45.943	3.258	2.398
541	150311	'Ezetimibe'	3	'C'	409.46	8.029	0.679	1.125	0.076	5	19	6	0.111	1	18	1	3	0	41.2	47.1	2	5.9	4	4	22	0	0.733	0	1	4	1	0	3	3	0.545	0	323.699	17058	4.2	0.589	0.343	0.175	0.106	2.14	5.943	48.841	80.925	3.526	0
540	121892	'Ezogabine'	5	'E'	303.37	7.584	0.649	1.139	0.1	4	13	6	0.146	1	12	3	2	0	45	40	7.5	5	2	2	12	0	0.545	0	1	2	1	0	2	2	0.522	0	163.927	4522	5.001	0.565	0.311	0.156	0.087	2.207	4.825	26.219	43.27	3.178	0
539	3324	'Famciclovir'	5	'E'	321.38	7.652	0.623	1.148	0.095	5	12	9	0.209	2	10	5	4	0	45.2	33.3	11.9	9.5	2	3	11	1	0.391	0.222	1.222	1	0.5	1	1	0	0.417	55.571	66.42	5089	5.268	0.573	0.293	0.148	0.092	2.036	3.956	31.545	48.022	3.219	2.398
538	5702160	'Famotidine'	3	'C'	337.51	9.643	0.684	1.152	0.105	6	9	7	0.2	4	5	7	2	3	42.9	22.9	20	5.7	1	1	5	0	0.25	0	1	1	1	1	0	0	0.25	68.008	0	2022	8.24	0.577	0.257	0.138	0.059	4.833	3.649	28.236	53.91	3.045	2.398
537	134018	'Febuxostat'	3	'C'	316.41	8.327	0.693	1.117	0.1	6	13	5	0.128	1	11	2	3	1	42.1	42.1	5.3	7.9	2	2	11	0	0.5	0	1	2	1	1	1	1	0.478	66.71	76.995	4398	3.849	0.582	0.328	0.17	0.092	2.654	4.091	27.788	50.819	3.178	2.398
536	3331	'Felbamate'	2	'B'	238.27	7.686	0.626	1.14	0.125	4	8	7	0.226	2	6	2	4	0	45.2	35.5	6.5	12.9	1	1	6	0	0.353	0	1	1	1	0	1	1	0.353	0	63.749	1053	5.331	0.554	0.269	0.135	0.087	2.537	3.541	22.478	33.902	2.89	0
535	3333	'Felodipine'	5	'E'	384.28	8.734	0.685	1.122	0.087	8	10	6	0.133	4	6	1	4	2	43.2	40.9	2.3	9.1	2	2	12	0	0.48	0	1	2	1	0	2	1	0.231	0	160.945	5517	3.862	0.58	0.363	0.205	0.117	2.222	5.581	37.903	75.536	3.296	0
534	3339	'Fenofibrate'	2	'B'	360.86	7.845	0.675	1.116	0.087	7	14	7	0.149	2	12	0	4	1	45.7	43.5	0	8.7	2	2	12	0	0.48	0	1	2	1	0	2	2	0.462	0	192.129	5704	5.235	0.595	0.325	0.151	0.085	2.369	5.426	32.222	67.951	3.296	0
533	3342	'Fenoprofen'	4	'D'	242.29	7.572	0.678	1.11	0.124	3	13	4	0.121	1	12	0	3	0	43.8	46.9	0	9.4	2	2	12	0	0.667	0	1	2	1	0	2	2	0.632	0	120.183	2607	3.269	0.571	0.321	0.158	0.084	2.508	3.929	18.119	30.045	2.996	0
532	3345	'Fentanyl'	5	'E'	336.52	6.349	0.648	1.125	0.09	2	13	6	0.109	1	12	2	1	0	52.8	41.5	3.8	1.9	3	3	18	0	0.72	0	1	3	1	0	3	2	0.444	0	279.484	8036	4.778	0.559	0.329	0.18	0.1	1.436	5.516	13.79	40.667	3.332	0
531	3348	'Fexofenadine'	5	'E'	501.72	6.602	0.649	1.121	0.06	6	19	10	0.127	1	18	1	4	0	51.3	42.1	1.3	5.3	4	4	24	0	0.649	0	1	4	1	0	4	3	0.45	0	595.918	28416	6.024	0.59	0.356	0.173	0.09	2.532	6.056	38.342	103.489	3.714	0
521	57363	'Finasteride'	5	'E'	372.61	5.914	0.617	1.135	0.085	7	3	2	0.03	3	0	2	2	0	57.1	36.5	3.2	3.2	4	10	23	3	0.63	0.353	1.353	1	0.25	1	3	0	0	40.806	138.816	31401	3.04	0.624	0.355	0.192	0.103	1.601	6.038	27.037	63.893	3.434	2.398
518	5790	'Floxuridine'	1	'A'	246.22	8.794	0.608	1.159	0.132	5	3	2	0.069	3	0	2	5	0	39.3	32.1	7.1	17.9	2	2	11	0	0.647	0	1	2	1	1	1	0	0	44.992	54.616	2206	2.265	0.594	0.362	0.182	0.095	2.782	5.018	42.452	50.568	2.944	2.398
517	3365	'Fluconazole'	2	'B'	306.31	9.009	0.659	1.163	0.104	3	16	5	0.139	0	16	6	1	0	35.3	38.2	17.6	2.9	3	3	16	0	0.727	0	1	3	1	2	1	1	0.667	134.102	77.064	3824	3.149	0.584	0.333	0.186	0.083	2.945	6.112	39.14	51.051	3.219	3.045
515	3385	'Fluorouracil'	1	'A'	130.09	10.841	0.635	1.181	0.25	3	3	0	0	3	0	2	2	0	25	33.3	16.7	16.7	1	1	6	0	0.667	0	1	1	1	0	1	0	0	0	26	243	1.192	0.585	0.322	0.135	0.071	2.668	3.985	20.678	15.935	2.303	0
514	3386	'Fluoxetine'	3	'C'	309.36	7.734	0.647	1.147	0.1	4	12	6	0.146	0	12	1	1	0	45	42.5	2.5	2.5	2	2	12	0	0.545	0	1	2	1	0	2	2	0.522	0	163.503	3540	4.854	0.571	0.308	0.153	0.088	5.58	4.565	33.221	50.772	3.178	0
513	3372	'Fluphenazine'	3	'C'	437.58	7.814	0.658	1.144	0.076	4	12	6	0.102	0	12	3	1	1	46.4	39.3	5.4	1.8	4	7	24	2	0.667	0.2	1.2	2	0.5	0	4	2	0.364	0	290.111	33650	5.034	0.583	0.331	0.177	0.103	5.601	5.311	39.418	60.843	3.526	0
512	3393	'Flurazepam'	4	'D'	387.92	7.758	0.673	1.131	0.083	5	14	6	0.115	2	12	3	1	1	46	42	6	2	3	4	19	1	0.63	0.118	1.118	2	0.667	0	2	2	0.414	0	136.727	12804	4.27	0.574	0.349	0.186	0.103	2.036	6.422	32.435	60.916	3.401	0
511	3394	'Flurbiprofen'	3	'C'	244.28	7.88	0.683	1.118	0.124	4	13	3	0.094	1	12	0	2	0	41.9	48.4	0	6.5	2	2	12	0	0.667	0	1	2	1	0	2	2	0.632	0	119.754	2505	2.657	0.582	0.341	0.168	0.087	2.623	5.967	25.401	40.038	2.996	0
510	3397	'Flutamide'	1	'A'	276.24	9.208	0.625	1.171	0.111	8	9	3	0.1	3	6	2	3	0	36.7	36.7	6.7	10	1	1	6	0	0.316	0	1	1	1	0	1	1	0.316	0	69.222	1629	3.848	0.607	0.322	0.143	0.088	6.11	4.668	50.85	82.127	2.996	0
509	446155	'Fluvastatin'	2	'B'	411.51	7.348	0.655	1.126	0.074	7	18	8	0.138	2	16	1	4	0	46.4	42.9	1.8	7.1	3	4	17	1	0.5	0.133	1.133	2	0.667	1	2	2	0.5	68.489	170.736	15387	5.119	0.581	0.321	0.188	0.105	2.78	5.498	40.762	81.986	3.497	2.398
506	5324346	'Fluvoxamine'	4	'D'	318.38	7.404	0.607	1.163	0.095	5	7	9	0.209	1	6	2	2	0	48.8	34.9	4.7	4.7	1	1	6	0	0.273	0	1	1	1	0	1	1	0.273	0	85.391	2310	6.939	0.551	0.29	0.136	0.073	5.593	4.574	38.132	74.188	3.135	0
505	6037	'Folate'	5	'E'	441.45	8.656	0.654	1.142	0.069	7	17	9	0.17	5	12	7	6	0	37.3	37.3	13.7	11.8	3	4	18	1	0.5	0.125	1.125	2	0.667	0	3	1	0.353	0	323.12	23186	6.234	0.585	0.321	0.161	0.094	2.98	5.267	57.8	95.53	3.555	0
500	149436	Folinic_Acid'	5	'E'	473.5	8.307	0.637	1.145	0.064	8	13	9	0.153	7	6	7	7	0	40.4	35.1	12.3	12.3	3	4	18	1	0.471	0.125	1.125	2	0.667	0	3	1	0.167	0	338.942	27040	6.402	0.582	0.332	0.175	0.099	2.994	5.332	64.918	118.389	3.611	0
496	3083544	'Formoterol'	5	'E'	344.45	7.03	0.637	1.131	0.087	5	13	8	0.16	1	12	2	4	0	49	38.8	4.1	8.2	2	2	12	0	0.48	0	1	2	1	0	2	2	0.462	0	195.516	5795	5.743	0.564	0.326	0.163	0.093	2.078	4.311	28.005	61.301	3.296	0
482	77992	'Frovatriptan'	5	'E'	243.34	6.953	0.651	1.132	0.131	3	11	2	0.054	1	10	3	1	0	48.6	40	8.6	2.9	3	6	17	2	0.722	0.308	1.308	1	0.333	1	2	1	0.5	24.02	68.221	6290	1.921	0.589	0.352	0.185	0.111	2.034	4.255	14.749	24.431	3.045	2.398
480	3440	'Furosemide'	5	'E'	330.77	10.337	0.706	1.124	0.105	6	14	5	0.152	3	11	2	5	2	34.4	37.5	6.3	15.6	2	2	11	0	0.524	0	1	2	1	1	1	1	0.5	64.2	74.256	3332	3.766	0.599	0.326	0.166	0.079	5.023	4.349	41.462	58.993	3.135	2.398
478	3446	'Gabapentin'	3	'C'	171.27	5.906	0.586	1.146	0.182	3	1	3	0.103	1	0	1	2	0	58.6	31	3.4	6.9	1	1	6	0	0.5	0	1	1	1	0	1	0	0	0	39.371	442	2.557	0.561	0.314	0.174	0.082	2.373	3.576	15.811	26.722	2.565	0
477	9651	'Galantamine'	5	'E'	287.39	6.843	0.642	1.126	0.114	3	7	1	0.022	1	6	1	3	0	50	40.5	2.4	7.1	4	12	24	4	0.81	0.471	1.412	1	0.25	1	2	1	0.25	20.81	60.139	17777	1.834	0.598	0.37	0.218	0.137	1.745	3.973	19.156	32.03	3.219	2.398
476	3454	'Ganciclovir'	5	'E'	255.27	8.235	0.609	1.161	0.124	4	7	5	0.156	2	5	5	4	0	41.9	29	16.1	12.9	2	3	11	1	0.5	0.222	1.222	1	0.5	1	1	0	0.263	37.441	45.063	3040	2.7	0.572	0.346	0.179	0.087	2.194	4.456	29.832	34.459	2.996	2.398
475	123631	'Gefitinib'	2	'B'	446.95	8.126	0.665	1.136	0.073	3	17	8	0.138	0	17	4	3	1	43.6	40	7.3	5.5	4	5	24	1	0.71	0.091	1.091	3	0.75	0	4	2	0.5	0	375.27	30787	5.547	0.571	0.336	0.178	0.1	2.141	5.468	34.732	55.025	3.555	0
474	60750	'Gemcitabine'	3	'C'	263.23	9.077	0.604	1.175	0.124	6	3	2	0.067	3	0	3	4	0	37.9	31	10.3	13.8	2	2	11	0	0.611	0	1	2	1	1	1	0	0	48.592	56.538	2481	2.104	0.607	0.373	0.19	0.101	4.963	5.701	49.466	50.474	2.996	2.398
473	3463	'Gemfibrozil'	3	'C'	250.37	6.259	0.618	1.13	0.118	6	7	6	0.15	1	6	0	3	0	55	37.5	0	7.5	1	1	6	0	0.333	0	1	1	1	0	1	1	0.333	0	68.543	1474	4.552	0.594	0.328	0.121	0.063	2.422	3.943	18.549	48.152	2.944	0
472	9571107	'Gemifloxacin'	4	'D'	389.43	8.113	0.643	1.146	0.082	6	10	5	0.098	4	6	5	4	0	41.7	37.5	10.4	8.3	4	5	20	1	0.643	0.111	1.111	3	0.75	1	2	0	0.194	73.195	142.555	18333	3.448	0.59	0.349	0.198	0.111	3.003	6.875	51.284	74.804	3.466	3.932
471	3467	'Gentamicin'	5	'E'	477.69	6.285	0.575	1.156	0.066	10	0	7	0.09	0	0	5	7	0	56.6	27.6	6.6	9.2	3	3	18	0	0.545	0	1	3	1	0	3	0	0	0	346.908	20903	5.856	0.601	0.37	0.184	0.093	2.537	5.129	63.754	127.515	3.584	0
469	439213	'Glucosamine'	4	'D'	179.2	7.168	0.554	1.161	0.182	5	0	1	0.04	0	0	1	5	0	52	24	4	20	1	1	6	0	0.5	0	1	1	1	0	1	0	0	0	37.924	496	1.765	0.593	0.381	0.173	0.08	2.68	3.2	29.056	31.541	2.565	0
466	441140	'Griseofulvin'	3	'C'	352.79	8.605	0.669	1.12	0.094	7	9	3	0.07	3	6	0	6	1	41.5	41.5	0	14.6	3	4	17	1	0.583	0.143	1.214	1	0.333	1	2	1	0.231	42.947	125.749	10354	2.299	0.594	0.398	0.233	0.131	2.672	6.255	42.465	64.891	3.296	2.398
465	3559	'Haloperidol'	2	'B'	375.9	7.671	0.67	1.126	0.086	4	13	6	0.118	1	12	1	2	1	46.9	42.9	2	4.1	3	3	18	0	0.692	0	1	3	1	0	3	2	0.429	0	296.135	10300	4.923	0.588	0.332	0.155	0.089	2.051	5.121	33.99	65.223	3.367	0
463	5462328	'Heroin'	5	'E'	369.45	7.389	0.653	1.122	0.088	5	9	4	0.074	3	6	1	5	0	46	42	2	10	5	24	29	7	0.667	0.778	1.611	1	0.2	1	4	1	0.194	26.314	151.314	66919	2.277	0.604	0.353	0.217	0.139	2.037	4.682	34.268	49.919	3.466	2.398
461	3637	'Hydralazine'	1	'A'	160.2	8.01	0.677	1.141	0.197	1	11	1	0.048	0	11	4	0	0	40	40	20	0	2	3	12	1	0.833	0.2	1.2	1	0.5	0	2	1	0.846	0	45.473	1162	1.17	0.556	0.349	0.2	0.103	1.062	1.263	5.788	9.94	2.639	0
460	3652	'Hydroxychloroquine'	3	'C'	335.92	6.856	0.642	1.135	0.095	4	11	9	0.18	0	11	3	1	1	53.1	36.7	6.1	2	2	3	12	1	0.435	0.2	1.2	1	0.5	0	2	1	0.458	0	126.108	5647	5.431	0.555	0.319	0.172	0.091	1.271	3.022	16.039	41.469	3.219	0
459	3657	'Hydroxyurea'	3	'C'	76.07	8.452	0.52	1.203	0.4	3	1	0	0	1	0	2	2	0	44.4	11.1	22.2	22.2	0	0	0	0	0	0	0	0	0	0	0	0	0	0	0	18	3.558	0.517	0.2	0	0	2.606	2.229	7.88	3.518	1.609	0
458	3658	'Hydroxyzine'	5	'E'	374.95	7.075	0.654	1.127	0.086	2	12	8	0.145	0	12	2	2	1	50.9	39.6	3.8	3.8	3	3	18	0	0.692	0	1	3	1	0	3	2	0.429	0	283.566	7334	5.532	0.553	0.313	0.172	0.101	1.409	2.779	17.136	39.972	3.367	0
457	24821094	'Ibrutinib'	4	'D'	440.55	7.729	0.681	1.125	0.07	3	24	5	0.082	2	22	6	2	0	42.1	43.9	10.5	3.5	5	6	29	1	0.818	0.074	1.074	4	0.8	1	4	2	0.595	70.419	393.746	52558	4.254	0.578	0.348	0.192	0.108	1.737	5.172	30.07	53.829	3.638	2.398
456	3672	'Ibuprofen'	1	'A'	206.31	6.252	0.629	1.126	0.143	5	7	4	0.121	1	6	0	2	0	54.5	39.4	0	6.1	1	1	6	0	0.4	0	1	1	1	0	1	1	0.4	0	52.419	905	3.484	0.58	0.305	0.14	0.071	2.438	3.762	14.013	32.257	2.773	0
455	9831415	Icosapent_Ethyl'	5	'E'	330.56	5.699	0.618	1.129	0.083	3	6	15	0.263	6	0	0	2	0	58.6	37.9	0	3.4	0	0	0	0	0	0	0	0	0	0	0	0	0	0	0	2243	19.338	0.497	0.25	0.121	0.055	1.759	4.132	15.069	107.137	3.178	0
453	11625818	'Idelalisib'	4	'D'	415.47	8.479	0.694	1.133	0.075	3	24	5	0.094	2	22	7	1	0	36.7	44.9	14.3	2	5	7	29	2	0.806	0.16	1.16	3	0.6	1	4	2	0.629	61.87	307.491	37639	3.352	0.58	0.362	0.214	0.115	2.262	6.546	39.331	57.655	3.584	2.398
451	71360	'Iloperidone'	5	'E'	426.53	7.354	0.649	1.131	0.073	4	17	8	0.131	1	16	2	4	0	46.6	41.4	3.4	6.9	4	5	23	1	0.677	0.095	1.095	3	0.75	1	3	2	0.471	78.738	320.54	34458	5.08	0.579	0.341	0.181	0.1	1.973	5.362	35.116	62.311	3.555	2.398
441	134694981	'Iloprost'	5	'E'	360.54	6.216	0.621	1.129	0.083	6	4	8	0.136	3	0	0	4	0	55.2	37.9	0	6.9	2	3	10	1	0.308	0.25	1.25	1	0.5	2	0	0	0	135.471	0	8324	6.078	0.567	0.311	0.154	0.082	2.405	4.409	32.108	85.424	3.332	3.045
440	5291	'Imatinib'	2	'B'	493.67	7.26	0.671	1.128	0.062	3	25	7	0.097	1	24	7	1	0	45.6	42.6	10.3	1.5	5	5	30	0	0.811	0	1	5	1	0	5	2	0.585	0	678.363	68589	6.507	0.579	0.33	0.172	0.1	1.809	5.93	24.81	55.749	3.738	0
438	3696	'Imipramine'	2	'B'	280.45	6.232	0.653	1.124	0.11	2	12	4	0.085	0	12	2	0	0	53.3	42.2	4.4	0	3	6	19	2	0.714	0.267	1.267	1	0.333	0	2	2	0.522	0	74.586	9194	3.173	0.567	0.321	0.184	0.106	0.424	0.515	5.589	23.193	3.178	0
437	5362440	'Indinavir'	3	'C'	613.88	6.673	0.64	1.131	0.049	7	20	12	0.125	2	18	5	4	0	51.1	39.1	5.4	4.3	5	6	29	1	0.6	0.074	1.074	4	0.8	1	4	2	0.367	122.409	685.914	51150	9.139	0.584	0.32	0.179	0.1	2.167	6.81	52.857	132.235	3.912	2.398
436	3715	'Indomethacin'	3	'C'	357.81	8.727	0.702	1.112	0.09	6	18	4	0.093	2	16	1	4	1	39	46.3	2.4	9.8	3	4	17	1	0.6	0.133	1.133	2	0.667	1	2	2	0.593	53.099	139.867	10064	3.277	0.587	0.345	0.191	0.119	2.621	5.987	33.988	54.68	3.332	2.398
435	3749	'Irbesartan'	3	'C'	428.59	7.143	0.664	1.129	0.073	2	19	7	0.109	2	17	6	1	0	46.7	41.7	10	1.7	5	5	27	0	0.812	0	1.038	4	0.8	3	2	2	0.472	269.166	214.361	39703	3.981	0.575	0.351	0.202	0.107	1.73	6.361	23.942	53.38	3.611	3.434
433	3759	'Isocarboxazid'	4	'D'	231.28	7.709	0.658	1.133	0.132	2	12	4	0.129	1	11	3	2	0	43.3	40	10	6.7	2	2	11	0	0.647	0	1	2	1	1	1	1	0.611	51.821	61.962	2003	3.326	0.563	0.313	0.158	0.077	1.974	4.552	13.711	23.217	2.944	2.398
432	3763	'Isoflurane'	2	'B'	184.5	15.375	0.587	1.293	0.2	6	0	1	0.091	0	0	0	1	1	16.7	25	0	8.3	0	0	0	0	0	0	0	0	0	0	0	0	0	0	0	123	4.413	0.607	0.27	0.084	0.05	6.196	3.219	31.778	28.22	2.303	0
431	3767	'Isoniazid'	1	'A'	137.16	8.068	0.647	1.149	0.222	2	7	1	0.059	1	6	3	1	0	41.2	35.3	17.6	5.9	1	1	6	0	0.6	0	1	1	1	0	1	0	0.6	0	31.076	308	1.613	0.544	0.322	0.151	0.07	1.97	3.75	10.75	11.566	2.398	0
430	6883	Isosorbide_Dinitrate'	5	'E'	236.16	9.84	0.58	1.163	0.142	4	4	4	0.16	4	0	2	8	0	33.3	25	8.3	33.3	2	3	10	1	0.5	0.25	1.25	1	0.5	2	0	0	0	65.953	0	2209	2.406	0.581	0.304	0.181	0.099	2.943	3.136	34.868	31.333	2.89	3.045
429	27661	Isosorbide_Mononitrate'	5	'E'	191.16	8.689	0.581	1.155	0.179	3	2	2	0.087	2	0	1	6	0	40.9	27.3	4.5	27.3	2	3	10	1	0.615	0.25	1.25	1	0.5	2	0	0	0	48.974	0	1251	1.567	0.588	0.329	0.185	0.092	2.871	3.276	26.754	23.001	2.708	3.045
428	5282379	'Isotretinoin'	3	'C'	300.48	6.01	0.631	1.125	0.095	7	6	5	0.1	6	0	0	2	0	56	40	0	4	1	1	6	0	0.273	0	1	1	1	0	1	0	0	0	87.891	2554	6.335	0.582	0.3	0.144	0.06	2.579	3.534	14.999	57.881	3.135	0
427	3784	'Isradipine'	5	'E'	371.43	7.738	0.649	1.131	0.083	7	14	6	0.12	4	10	3	5	0	43.8	39.6	6.3	10.4	3	4	17	1	0.556	0.133	1.133	2	0.667	1	2	1	0.345	51.463	151.345	11584	3.529	0.585	0.352	0.209	0.114	2.208	5.886	37.263	66.038	3.401	2.398
422	45039617	'Itraconazole'	2	'B'	705.71	8.112	0.675	1.131	0.047	5	25	11	0.118	2	23	8	4	2	43.7	40.2	9.2	4.6	7	7	39	0	0.796	0	1	7	1	3	4	3	0.418	513.322	776.899	328968	7.406	0.588	0.354	0.19	0.096	2.409	5.802	46.762	90.842	4.025	3.434
421	132999	'Ivabradine'	5	'E'	468.65	6.695	0.632	1.13	0.066	6	13	10	0.137	1	12	2	5	0	51.4	38.6	2.9	7.1	4	6	23	2	0.559	0.211	1.211	2	0.5	0	2	2	0.324	0	211.375	46880	5.436	0.576	0.357	0.191	0.105	1.484	5.908	28.836	64.783	3.638	0
403	3821	'Ketamine'	2	'B'	237.75	7.43	0.669	1.124	0.142	3	7	2	0.061	1	6	1	1	1	50	40.6	3.1	3.1	2	2	12	0	0.75	0	1	2	1	0	2	1	0.353	0	97.356	1676	1.91	0.577	0.38	0.211	0.1	1.809	5.179	15.914	30.727	2.89	0
398	16757695	'Ketoconazole'	1	'A'	531.48	8.304	0.679	1.127	0.063	4	18	7	0.103	1	17	4	4	2	43.8	40.6	6.3	6.3	5	5	28	0	0.778	0	1	5	1	2	3	2	0.425	229.942	409.291	46265	5.905	0.588	0.341	0.18	0.093	2.331	4.553	37.374	66.349	3.714	3.045
397	3825	'Ketoprofen'	3	'C'	254.3	7.706	0.688	1.107	0.117	4	14	4	0.118	2	12	0	3	0	42.4	48.5	0	9.1	2	2	12	0	0.632	0	1	2	1	0	2	2	0.6	0	128.564	2784	2.955	0.578	0.34	0.164	0.085	2.565	5.244	24.413	41.579	3.045	0
395	3869	'Labetalol'	3	'C'	328.45	6.843	0.641	1.129	0.091	5	13	8	0.163	1	12	2	3	0	50	39.6	4.2	6.3	2	2	12	0	0.5	0	1	2	1	0	2	2	0.48	0	188.491	4891	5.53	0.575	0.322	0.155	0.085	2.384	4.256	28.806	63.927	3.258	0
394	219078	'Lacosamide'	4	'D'	250.33	6.954	0.624	1.137	0.118	4	8	6	0.167	2	6	2	3	0	50	36.1	5.6	8.3	1	1	6	0	0.333	0	1	1	1	0	1	1	0.333	0	70.274	1290	5.575	0.546	0.291	0.157	0.088	1.99	4.836	20.992	43.892	2.944	0
386	9823820	'Lenvatinib'	4	'D'	426.89	8.712	0.69	1.124	0.076	5	19	6	0.115	2	17	4	4	1	38.8	42.9	8.2	8.2	4	5	21	1	0.633	0.105	1.105	3	0.75	0	3	2	0.515	0	264.319	24430	4.907	0.587	0.329	0.179	0.1	2.286	4.91	38.716	59.654	3.526	3.714
384	3902	'Letrozole'	4	'D'	285.33	8.646	0.737	1.113	0.104	2	19	3	0.086	0	17	5	0	0	33.3	51.5	15.2	0	3	3	17	0	0.773	0	1	3	1	1	2	2	0.708	65.321	150.846	4467	2.793	0.563	0.342	0.185	0.096	1.483	2.918	16.148	30.69	3.219	2.398
381	6047	'levodopa'	5	'E'	197.21	7.888	0.625	1.136	0.154	5	7	3	0.12	1	6	1	4	0	44	36	4	16	1	1	6	0	0.429	0	1	1	1	0	1	1	0.429	0	48.27	742	2.883	0.59	0.326	0.125	0.072	2.766	3.419	26.689	37.079	2.708	0
380	13109	'Levonorgestrel'	5	'E'	312.49	6.127	0.639	1.122	0.103	4	3	1	0.019	2	0	0	2	0	54.9	41.2	0	3.9	4	10	23	3	0.739	0.353	1.353	1	0.25	1	3	0	0	32.389	107.701	20787	1.957	0.605	0.401	0.219	0.111	2.143	5.111	24.29	50.292	3.296	2.398
379	3676	'lidocaine'	5	'E'	234.38	6.01	0.617	1.137	0.125	5	7	5	0.128	1	6	2	1	0	56.4	35.9	5.1	2.6	1	1	6	0	0.353	0	1	1	1	0	1	1	0.353	0	62.915	1219	3.953	0.562	0.335	0.165	0.079	1.605	4.892	11.361	32.893	2.89	0
378	10096344	'Linagliptin'	4	'D'	472.61	7.502	0.66	1.136	0.066	6	19	4	0.06	2	16	8	2	0	44.4	39.7	12.7	3.2	5	7	29	2	0.714	0.16	1.16	3	0.6	1	4	1	0.41	75.445	380.231	63251	4.189	0.587	0.357	0.204	0.119	2.134	6.741	42.279	71.718	3.689	2.398
376	5362119	'Lisinopril'	2	'B'	405.55	6.759	0.616	1.139	0.074	6	9	12	0.197	3	6	3	5	0	51.7	35	5	8.3	2	2	11	0	0.379	0	1	2	1	1	1	1	0.2	101.298	120.313	5775	7.106	0.562	0.321	0.165	0.087	2.686	6.063	48.826	117.243	3.434	2.398
373	9853053	'Lomitapide'	3	'C'	693.79	7.975	0.664	1.141	0.045	8	26	10	0.109	2	24	3	2	0	42.5	44.8	3.4	2.3	6	9	35	2	0.62	0.129	1.129	4	0.667	1	5	4	0.436	120.128	823.192	217910	7.742	0.594	0.338	0.185	0.107	5.782	6.716	89.193	154.712	4.025	2.398
371	3958	'Lorazepam'	5	'E'	321.17	10.36	0.756	1.109	0.11	4	14	1	0.03	2	12	2	2	2	32.3	48.4	6.5	6.5	3	4	19	1	0.81	0.118	1.118	2	0.667	0	2	2	0.522	0	96.773	7497	2.712	0.591	0.349	0.187	0.115	2.831	4.789	27.694	37.484	3.178	0
370	3961	'Losartan'	3	'C'	422.96	7.98	0.683	1.13	0.076	3	22	8	0.143	0	22	6	1	1	43.4	41.5	11.3	1.9	4	4	22	0	0.733	0	1	4	1	2	2	2	0.667	169.392	199.892	26249	4.428	0.565	0.345	0.201	0.107	1.631	3.765	21.622	46.325	3.526	3.045
369	53232	'Lovastatin'	2	'B'	404.6	6.225	0.615	1.131	0.076	7	4	7	0.104	4	0	0	5	0	55.4	36.9	0	7.7	3	4	18	1	0.552	0.125	1.125	2	0.667	0	3	0	0	0	240.295	17616	5.451	0.587	0.339	0.179	0.097	1.974	5.544	39.569	88.779	3.466	0
367	213046	'Lurasidone'	5	'E'	492.75	6.94	0.659	1.126	0.069	2	12	5	0.065	2	10	4	2	1	50.7	39.4	5.6	2.8	7	11	38	4	0.886	0.258	1.226	4	0.571	4	4	1	0.244	299.258	397.425	193628	3.855	0.595	0.368	0.214	0.114	1.486	6.283	31.866	63.743	3.738	3.714
365	4034	'Meclizine'	5	'E'	390.99	7.109	0.687	1.115	0.082	2	18	5	0.086	0	18	2	0	1	49.1	45.5	3.6	0	4	4	24	0	0.857	0	1	4	1	0	4	3	0.581	0	402.542	13477	4.843	0.573	0.325	0.181	0.105	1.056	2.024	10.729	35.448	3.466	0
358	12986439	'Mefloquine'	4	'D'	378.35	9.008	0.636	1.176	0.086	7	11	2	0.045	0	11	2	1	0	38.1	40.5	4.8	2.4	3	4	18	1	0.615	0.125	1.125	2	0.667	0	3	1	0.393	0	200.705	11091	3.823	0.611	0.336	0.171	0.103	6.179	5.237	73.205	91.286	3.367	0
357	4055	'Menadione'	5	'E'	172.19	8.2	0.712	1.099	0.179	3	9	0	0	3	6	0	2	0	38.1	52.4	0	9.5	2	3	12	1	0.769	0.2	1.2	1	0.5	0	2	1	0.429	0	50.688	1380	1.112	0.591	0.365	0.195	0.103	1.743	4.542	17.909	21.812	2.708	0
355	4062	'mepivacaine'	5	'E'	246.39	6.16	0.627	1.134	0.124	4	7	2	0.049	1	6	2	1	0	55	37.5	5	2.5	2	2	12	0	0.667	0	1	2	1	0	2	1	0.316	0	119.975	2477	2.997	0.582	0.347	0.178	0.086	1.533	5.33	12.566	30.585	2.996	0
354	667490	'Mercaptopurine'	1	'A'	152.2	10.871	0.762	1.137	0.244	1	7	0	0	2	5	4	0	1	28.6	35.7	28.6	0	2	3	11	1	0.9	0.222	1.222	1	0.5	1	1	0	0.455	14.765	18.569	692	0.844	0.576	0.349	0.19	0.079	1.119	1.238	7.596	6.65	2.485	2.398
353	441130	'Meropenem'	4	'D'	383.52	7.52	0.634	1.138	0.086	9	4	5	0.094	4	0	3	5	1	49	33.3	5.9	9.8	3	4	14	1	0.462	0.167	1.167	2	0.667	2	0	0	0	137.241	0	11693	3.208	0.608	0.369	0.201	0.109	2.786	5.341	46.937	86.438	3.367	3.045
352	4075	'Mesalamine'	3	'C'	153.15	8.508	0.647	1.132	0.2	4	7	1	0.056	1	6	1	3	0	38.9	38.9	5.6	16.7	1	1	6	0	0.545	0	1	1	1	0	1	1	0.545	0	34.381	399	1.62	0.587	0.328	0.16	0.084	2.852	3.358	20.186	21.334	2.485	0
351	4086	'Metaproterenol'	5	'E'	211.29	6.603	0.608	1.139	0.143	5	6	4	0.125	0	6	1	3	0	53.1	34.4	3.1	9.4	1	1	6	0	0.4	0	1	1	1	0	1	1	0.4	0	52.932	886	3.973	0.577	0.29	0.146	0.086	2.064	3.734	21.521	38.161	2.773	0
350	15459	'Metaxalone'	5	'E'	221.28	7.138	0.635	1.13	0.142	3	7	3	0.094	1	6	1	3	0	48.4	38.7	3.2	9.7	2	2	11	0	0.687	0	1	2	1	1	1	1	0.353	45.355	53.815	1892	3.133	0.579	0.306	0.167	0.076	2.033	3.784	15.119	21.53	2.89	2.398
349	4100	'Methazolamide'	4	'D'	236.31	10.741	0.691	1.15	0.154	6	5	2	0.091	5	0	4	3	2	36.4	22.7	18.2	13.6	1	1	5	0	0.357	0	1	1	1	1	0	0	0	41.086	0	697	2.878	0.609	0.299	0.14	0.089	4.742	3.87	26.794	32.221	2.708	2.398
348	4107	'Methocarbamol'	5	'E'	241.27	7.54	0.613	1.139	0.125	4	7	7	0.219	1	6	1	5	0	46.9	34.4	3.1	15.6	1	1	6	0	0.353	0	1	1	1	0	1	1	0.353	0	63.733	1305	5.036	0.553	0.296	0.144	0.081	2.596	3.424	23.593	34.231	2.89	0
346	4171	'Metoprolol'	4	'D'	267.41	6.077	0.602	1.139	0.111	4	6	9	0.205	0	6	1	3	0	56.8	34.1	2.3	6.8	1	1	6	0	0.316	0	1	1	1	0	1	1	0.316	0	72.772	1841	7.28	0.546	0.276	0.13	0.084	1.824	3.726	16.204	42.041	2.996	0
340	4192	'Midazolam'	5	'E'	325.79	9.05	0.733	1.119	0.103	3	18	1	0.026	1	17	3	0	1	36.1	50	8.3	0	4	7	24	2	0.87	0.2	1.2	2	0.5	1	2	2	0.654	37.314	93.549	16942	2.313	0.592	0.36	0.208	0.117	1.96	6.302	22.875	33.59	3.296	2.398
339	55245	'Mifepristone'	5	'E'	429.65	6.413	0.655	1.119	0.073	6	10	2	0.028	3	6	1	2	0	52.2	43.3	1.5	3	5	11	29	3	0.719	0.261	1.261	2	0.4	1	4	1	0.167	48.827	237.092	65269	3.268	0.604	0.371	0.201	0.115	2.164	5.732	27.459	66.954	3.611	2.398
338	51634	'Miglustat'	5	'E'	219.32	6.092	0.568	1.152	0.143	5	0	4	0.111	0	0	1	4	0	58.3	27.8	2.8	11.1	1	1	6	0	0.4	0	1	1	1	0	1	0	0	0	51.154	911	2.889	0.563	0.353	0.183	0.096	2.486	3.666	27.626	48.537	2.773	0
336	54675783	'Minocycline'	1	'A'	457.53	7.625	0.639	1.132	0.068	12	11	3	0.048	5	6	3	7	0	45	38.3	5	11.7	4	10	24	3	0.545	0.333	1.333	1	0.25	0	4	1	0.167	0	233.923	51847	3.113	0.62	0.394	0.223	0.122	3.876	6.683	77.815	132.673	3.611	0
335	9865528	'Mirabegron'	5	'E'	396.56	7.626	0.677	1.125	0.079	3	18	9	0.167	1	17	4	2	1	46.2	40.4	7.7	3.8	3	3	17	0	0.607	0	1	3	1	1	2	2	0.567	98.476	225.321	11764	6.692	0.567	0.313	0.164	0.082	1.841	5.047	25.962	55.341	3.434	2.398
334	5282381	'Misoprostol'	5	'E'	382.6	5.886	0.596	1.137	0.077	7	3	14	0.215	3	0	0	5	0	58.5	33.8	0	7.7	1	1	5	0	0.185	0	1	1	1	1	0	0	0	95.639	0	4851	9.141	0.56	0.306	0.145	0.073	1.977	5.24	38.333	145.064	3.332	2.398
330	39147	'Nadolol'	5	'E'	309.45	6.315	0.607	1.137	0.1	6	6	6	0.12	0	6	1	4	0	55.1	34.7	2	8.2	2	3	12	1	0.455	0.2	1.2	1	0.5	0	2	1	0.261	0	115.754	5218	5.028	0.596	0.306	0.146	0.094	2.093	3.995	29.321	60.713	3.178	0
329	56959087	'Naloxegol'	5	'E'	651.88	6.585	0.604	1.137	0.048	4	7	24	0.233	1	6	1	11	0	53.5	34.3	1	11.1	5	24	29	7	0.391	0.778	1.611	1	0.2	1	4	1	0.12	79.102	424.742	259114	8.047	0.554	0.326	0.185	0.109	2.204	6.406	63.653	128.928	3.932	2.398
328	4440	'Naratriptan'	5	'E'	335.52	6.99	0.645	1.133	0.099	4	12	5	0.1	2	10	3	2	1	52.1	35.4	6.3	4.2	3	4	17	1	0.652	0.133	1.133	2	0.667	1	2	1	0.4	51.376	128.446	9841	3.834	0.592	0.332	0.155	0.091	4.074	4.609	22.001	43.249	3.258	2.398
322	118422671	'Nebivolol'	5	'E'	405.48	7.509	0.641	1.137	0.079	4	12	6	0.105	0	12	1	4	0	46.3	40.7	1.9	7.4	4	6	24	2	0.69	0.2	1.2	2	0.5	0	4	2	0.375	0	332.752	27282	4.824	0.588	0.339	0.175	0.102	2.087	5.28	49.134	74.519	3.497	0
321	64143	'Nelfinavir'	4	'D'	567.87	6.681	0.641	1.129	0.055	8	14	10	0.114	2	12	3	4	1	52.9	37.6	3.5	4.7	4	5	24	1	0.55	0.091	1.091	3	0.75	0	4	2	0.279	0	549.518	31783	8.487	0.589	0.327	0.171	0.093	2.22	6.461	47.933	127.123	3.784	0
320	938	'Niacin'	1	'A'	123.12	8.794	0.674	1.125	0.25	2	7	1	0.071	1	6	1	2	0	35.7	42.9	7.1	14.3	1	1	6	0	0.667	0	1	1	1	0	1	0	0.667	0	26.648	239	1.339	0.556	0.303	0.139	0.066	2.608	3.161	12.262	10.093	2.303	0
319	4485	'Nifedipine'	2	'B'	346.37	8.055	0.647	1.13	0.087	8	12	6	0.136	6	6	2	6	0	41.9	39.5	4.7	14	2	2	12	0	0.48	0	1	2	1	0	2	1	0.231	0	159.737	5740	3.478	0.581	0.364	0.208	0.121	2.55	5.341	45.346	84.237	3.296	0
318	4493	'Nilutamide'	3	'C'	317.25	9.914	0.639	1.17	0.1	9	10	2	0.061	4	6	3	4	0	31.3	37.5	9.4	12.5	2	2	11	0	0.5	0	1	2	1	1	1	1	0.261	63.808	73.277	4069	2.799	0.628	0.354	0.178	0.097	6.243	5.045	63.805	90.851	3.178	2.398
317	4495	'Nimesulide'	1	'A'	308.34	9.344	0.689	1.122	0.105	5	16	5	0.147	4	12	2	5	1	36.4	39.4	6.1	15.2	2	2	12	0	0.571	0	1	2	1	0	2	2	0.545	0	140.559	3655	4.445	0.588	0.292	0.151	0.094	4.442	4.324	36.578	54.264	3.135	0
316	4497	'Nimodipine'	5	'E'	418.49	7.473	0.631	1.133	0.071	9	12	10	0.175	6	6	2	7	0	46.4	37.5	3.6	12.5	2	2	12	0	0.4	0	1	2	1	0	2	1	0.194	0	203.276	8953	5.765	0.575	0.326	0.184	0.105	2.527	5.908	52.021	114.481	3.466	0
313	4499	'Nisoldipine'	5	'E'	388.46	7.47	0.637	1.131	0.077	9	12	8	0.151	6	6	2	6	0	46.2	38.5	3.8	11.5	2	2	12	0	0.429	0	1	2	1	0	2	1	0.207	0	184.329	7594	4.688	0.582	0.342	0.193	0.116	2.534	5.876	48.697	105.904	3.401	0
312	115355	'Nitisinone'	5	'E'	329.25	9.977	0.656	1.153	0.095	8	11	3	0.088	5	6	1	5	0	30.3	42.4	3	15.2	2	2	12	0	0.522	0	1	2	1	0	2	1	0.25	0	158.668	4526	3.355	0.609	0.348	0.175	0.092	6.067	5.279	73.132	107.516	3.219	0
311	4510	'Nitroglycerin'	5	'E'	227.11	11.355	0.543	1.19	0.133	6	6	8	0.421	6	0	3	9	0	25	15	15	45	0	0	0	0	0	0	0	0	0	0	0	0	0	0	0	424	8.915	0.554	0.231	0.111	0.075	3.267	2.832	34.552	50.186	2.708	0
310	3033637	'Nizatidine'	4	'D'	331.52	7.893	0.651	1.145	0.1	5	8	10	0.238	3	5	5	2	2	50	28.6	11.9	4.8	1	1	5	0	0.238	0	1	1	1	1	0	0	0.238	72.51	0	2326	8.36	0.551	0.276	0.149	0.072	2.479	3.355	18.478	47.943	3.091	2.398
309	447715	Obeticholic_Acid'	3	'C'	420.7	5.685	0.602	1.135	0.076	8	1	5	0.065	1	0	0	4	0	59.5	35.1	0	5.4	4	10	23	3	0.567	0.353	1.353	1	0.25	1	3	0	0	46.28	156.594	40100	3.533	0.607	0.373	0.206	0.121	2.35	5.707	37.674	89.415	3.526	2.398
300	23725625	'Olaparib'	5	'E'	434.51	7.9	0.672	1.129	0.073	4	16	4	0.068	4	12	4	3	0	41.8	43.6	7.3	5.5	5	6	27	1	0.781	0.08	1.08	4	0.8	0	4	2	0.333	0	386.208	40550	4.337	0.594	0.349	0.184	0.097	2.241	6.564	47.993	76.168	3.611	3.714
299	158781	'Olmesartan'	4	'D'	446.56	7.569	0.661	1.132	0.068	6	23	8	0.129	1	22	6	3	0	44.1	40.7	10.2	5.1	4	4	22	0	0.667	0	1	4	1	2	2	2	0.611	189.679	226.871	32302	4.726	0.585	0.339	0.198	0.115	2.771	5.095	35.619	72.905	3.611	3.045
296	6816262	'Olsalazine'	3	'C'	302.26	9.446	0.681	1.122	0.1	6	12	4	0.121	6	6	2	6	0	31.3	43.8	6.3	18.8	2	2	12	0	0.545	0	1	2	1	0	2	1	0.261	0	156.966	4598	3.678	0.59	0.337	0.168	0.087	3.028	4.308	44.093	65.915	3.178	0
291	4601	'Orphenadrine'	5	'E'	269.42	6.266	0.647	1.123	0.111	3	12	6	0.136	0	12	1	1	0	53.5	41.9	2.3	2.3	2	2	12	0	0.6	0	1	2	1	0	2	2	0.571	0	141.291	2491	4.182	0.559	0.308	0.168	0.094	1.322	2.664	7.894	27.471	3.091	0
289	3036505	'Ospemifene'	5	'E'	378.92	7.578	0.698	1.107	0.083	2	19	7	0.135	1	18	0	2	1	46	48	0	4	3	3	18	0	0.667	0	1	3	1	0	3	3	0.621	0	298.896	6618	5.075	0.543	0.32	0.192	0.118	1.495	2.932	15.78	41.413	3.401	0
288	4616	'Oxazepam'	5	'E'	286.73	9.249	0.729	1.111	0.116	3	14	1	0.03	2	12	2	2	1	35.5	48.4	6.5	6.5	3	4	19	1	0.85	0.118	1.118	2	0.667	0	2	2	0.545	0	90.783	6500	2.525	0.585	0.342	0.185	0.117	2.767	4.737	23.396	31.787	3.135	0
287	10413	'Oxybate'	5	'E'	104.12	6.941	0.561	1.153	0.286	3	1	3	0.214	1	0	0	3	0	53.3	26.7	0	20	0	0	0	0	0	0	0	0	0	0	0	0	0	0	0	52	5.597	0.502	0.209	0.085	0.044	2.519	2.647	13.265	12.997	1.946	0
284	115237	'Paliperidone'	5	'E'	426.54	7.354	0.646	1.137	0.075	4	13	4	0.065	3	10	4	3	0	46.6	39.7	6.9	5.2	5	7	29	2	0.806	0.16	1.16	3	0.6	1	4	1	0.286	69.976	350.322	59139	3.898	0.595	0.36	0.197	0.108	1.984	5.957	40.955	65.022	3.584	2.398
283	6918837	'Panobinostat'	5	'E'	349.47	7.132	0.664	1.124	0.086	3	18	7	0.137	2	16	3	2	0	46.9	42.9	6.1	4.1	3	4	17	1	0.577	0.133	1.133	2	0.667	1	2	2	0.571	65.108	172.598	13108	4.758	0.566	0.328	0.168	0.092	2.205	3.969	17.862	40.963	3.367	2.398
282	6613	Pantothenic_acid'	5	'E'	219.27	6.852	0.574	1.152	0.133	7	2	6	0.194	2	0	1	5	0	53.1	28.1	3.1	15.6	0	0	0	0	0	0	0	0	0	0	0	0	0	0	0	414	4.995	0.585	0.313	0.108	0.039	2.689	4.265	32.232	89.384	2.708	0
281	45110509	'Paritaprevir'	3	'C'	765.97	7.816	0.669	1.126	0.042	7	29	7	0.067	7	22	7	7	1	43.9	40.8	7.1	7.1	8	14	50	4	0.764	0.19	1.19	4	0.5	1	4	2	0.355	84.796	495.894	521646	8.059	0.595	0.344	0.184	0.1	4.811	7.645	96.104	169.521	4.143	4.71
277	37464	'Penbutolol'	5	'E'	291.48	5.83	0.611	1.135	0.105	4	6	7	0.137	0	6	1	2	0	58	36	2	4	2	2	11	0	0.524	0	1	2	1	1	1	1	0.273	54.285	77.032	3617	5.422	0.579	0.293	0.15	0.083	1.819	4.043	15.585	42.399	3.135	2.398
276	9924495	'Perampanel'	5	'E'	349.41	8.319	0.739	1.1	0.085	2	22	3	0.067	3	18	3	1	0	35.7	54.8	7.1	2.4	4	4	24	0	0.889	0	1	4	1	0	4	2	0.6	0	332.966	13528	3.203	0.568	0.348	0.199	0.114	1.844	6.255	22.274	42.791	3.434	0
273	6468	'Phencyclidine'	3	'C'	243.43	5.661	0.631	1.127	0.131	0	6	2	0.044	0	6	1	0	0	58.1	39.5	2.3	0	3	3	18	0	1	0	1	3	1	0	3	1	0.3	0	163.598	2734	2.364	0.56	0.346	0.208	0.116	0.875	0.811	4.235	21.008	3.045	0
272	4775	Phenylbutyric_acid'	5	'E'	164.22	6.842	0.645	1.121	0.182	2	7	4	0.167	1	6	0	2	0	50	41.7	0	8.3	1	1	6	0	0.5	0	1	1	1	0	1	1	0.5	0	41.008	522	3.729	0.54	0.261	0.126	0.066	2.383	3.19	11.225	18.15	2.565	0
271	7077	'Phenyltoloxamine'	5	'E'	255.39	6.385	0.652	1.121	0.117	2	12	6	0.146	0	12	1	1	0	52.5	42.5	2.5	2.5	2	2	12	0	0.632	0	1	2	1	0	2	2	0.6	0	126.063	3144	4.509	0.552	0.291	0.155	0.087	0.779	2.379	6.77	23.253	3.045	0
270	5284607	'Phytonadione'	5	'E'	450.77	5.706	0.626	1.126	0.064	8	10	14	0.175	4	6	0	2	0	58.2	39.2	0	2.5	2	3	12	1	0.303	0.2	1.2	1	0.5	0	2	1	0.176	0	220.261	13968	8.728	0.572	0.315	0.154	0.081	1.672	5.885	26.548	114.245	3.555	0
269	10071196	'Pimavanserin'	5	'E'	427.62	6.579	0.631	1.137	0.071	5	13	8	0.119	1	12	3	2	0	52.3	38.5	4.6	3.1	3	3	18	0	0.581	0	1	3	1	0	3	2	0.364	0	370.257	10912	7.514	0.576	0.31	0.152	0.095	1.931	6.115	29.657	71.246	3.526	0
268	4828	'Pindolol'	5	'E'	248.36	6.536	0.626	1.136	0.124	3	10	6	0.154	0	10	2	2	0	52.6	36.8	5.3	5.3	2	3	11	1	0.5	0.222	1.222	1	0.5	1	1	1	0.526	38.287	49.304	2852	3.647	0.568	0.306	0.158	0.085	1.832	3.787	14.716	28.148	2.996	2.398
267	4829	'Pioglitazone'	3	'C'	356.48	7.922	0.686	1.117	0.09	3	14	7	0.149	2	12	2	3	1	44.4	42.2	4.4	6.7	3	3	17	0	0.68	0	1	3	1	1	2	1	0.444	82.209	186.618	10461	4.989	0.572	0.325	0.166	0.088	1.935	4.589	25.376	48.764	3.332	2.398
266	4845	'Pirbuterol'	5	'E'	240.34	6.496	0.601	1.145	0.125	6	6	5	0.135	0	6	2	3	0	54.1	32.4	5.4	8.1	1	1	6	0	0.353	0	1	1	1	0	1	0	0.353	0	61.878	1225	4.401	0.592	0.302	0.134	0.079	2.097	3.906	23.789	48.435	2.89	0
265	5282452	'Pitavastatin'	4	'D'	421.5	7.664	0.671	1.121	0.073	5	19	8	0.138	2	17	1	4	0	43.6	45.5	1.8	7.3	4	5	21	1	0.613	0.105	1.105	3	0.75	0	3	2	0.5	0	253.573	19402	5.233	0.582	0.31	0.176	0.099	2.781	5.575	44.335	75.983	3.555	3.714
264	134780	'Pomalidomide'	4	'D'	273.27	8.815	0.674	1.129	0.116	5	10	1	0.03	4	6	3	4	0	35.5	41.9	9.7	12.9	3	4	17	1	0.75	0.133	1.133	2	0.667	1	2	1	0.273	35.998	103.475	6433	1.842	0.601	0.373	0.214	0.114	2.297	5.314	42.484	55.588	3.135	2.398
261	119570	'Pramipexole'	5	'E'	211.37	6.818	0.645	1.139	0.165	2	5	3	0.094	0	5	3	0	1	54.8	32.3	9.7	0	2	3	11	1	0.643	0.222	1.222	1	0.5	1	1	0	0.333	27.67	31.755	1629	2.396	0.56	0.314	0.177	0.101	0.939	1.691	8.57	16.346	2.773	2.398
259	54687	'Pravastatin'	2	'B'	424.59	6.433	0.604	1.135	0.071	9	4	11	0.164	4	0	0	7	0	54.5	34.8	0	10.6	2	3	12	1	0.333	0.2	1.2	1	0.5	0	2	0	0	0	168.32	12136	7.094	0.582	0.321	0.167	0.087	2.762	5.43	53.383	138.949	3.466	0
258	4906	'prilocaine'	5	'E'	220.35	6.121	0.62	1.137	0.133	4	7	5	0.139	1	6	2	1	0	55.6	36.1	5.6	2.8	1	1	6	0	0.375	0	1	1	1	0	1	1	0.375	0	59.001	1030	4.079	0.554	0.315	0.146	0.081	1.65	4.797	11.913	30.785	2.833	0
257	4908	'Primaquine'	5	'E'	259.39	6.485	0.633	1.136	0.117	3	11	6	0.146	0	11	3	1	0	52.5	37.5	7.5	2.5	2	3	12	1	0.526	0.2	1.2	1	0.5	0	2	1	0.55	0	92.285	3488	3.505	0.551	0.319	0.179	0.108	0.971	1.838	12.053	26.604	3.045	0
255	4927	'Promethazine'	5	'E'	284.46	7.111	0.688	1.116	0.116	3	12	3	0.071	0	12	2	0	1	50	42.5	5	0	3	6	18	2	0.7	0.286	1.286	1	0.333	0	3	2	0.545	0	109.612	7668	2.648	0.583	0.344	0.183	0.113	0.834	0.45	5.324	21.279	3.135	0
254	4946	'Propranolol'	5	'E'	259.38	6.484	0.638	1.127	0.117	3	11	6	0.146	0	11	1	2	0	52.5	40	2.5	5	2	3	12	1	0.526	0.2	1.2	1	0.5	0	2	2	0.55	0	96.043	3516	4.03	0.564	0.304	0.159	0.093	1.832	3.844	14.023	30.779	3.045	0
253	1054	'Pyridoxine'	5	'E'	169.2	7.357	0.616	1.139	0.182	4	6	2	0.087	0	6	1	3	0	47.8	34.8	4.3	13	1	1	6	0	0.5	0	1	1	1	0	1	0	0.5	0	38.248	506	1.636	0.567	0.373	0.19	0.086	1.787	3.376	19.743	24.665	2.565	0
252	4999	'Quazepam'	5	'E'	386.82	10.745	0.739	1.142	0.09	6	14	2	0.053	2	12	2	0	2	30.6	47.2	5.6	0	3	4	19	1	0.68	0.118	1.118	2	0.667	0	2	2	0.444	0	121.566	10658	3.897	0.598	0.324	0.182	0.117	5.705	6.227	51.574	66.733	3.332	0
251	5002	'Quetiapine'	2	'B'	383.56	7.376	0.672	1.123	0.085	1	13	6	0.109	1	12	3	2	1	48.1	40.4	5.8	3.8	4	7	25	2	0.778	0.19	1.19	2	0.5	0	3	2	0.4	0	184.749	27756	4.423	0.559	0.326	0.183	0.107	1.41	2.795	17.061	34.779	3.434	0
249	3034034	'Quinine'	2	'B'	324.46	6.76	0.652	1.125	0.098	3	12	4	0.078	1	11	2	2	0	50	41.7	4.2	4.2	4	6	24	4	0.75	0.444	1.333	2	0.5	0	5	1	0.407	0	293.219	18832	2.685	0.583	0.368	0.205	0.118	1.837	5.152	19.858	38.492	3.332	0
244	5029	'Rabeprazole'	4	'D'	359.49	7.815	0.671	1.126	0.09	3	17	8	0.167	1	16	3	3	1	45.7	39.1	6.5	6.5	3	4	17	1	0.6	0.133	1.133	2	0.667	1	2	1	0.593	54.96	161.164	11033	4.386	0.564	0.33	0.175	0.094	2.521	5.666	25.671	44.751	3.332	2.398
243	5035	'Raloxifene'	3	'C'	473.63	7.764	0.695	1.109	0.068	3	23	7	0.108	1	22	1	4	1	44.3	45.9	1.6	6.6	5	6	29	1	0.794	0.074	1.074	4	0.8	1	4	3	0.579	79.233	428.943	51851	5.198	0.58	0.336	0.182	0.107	1.75	6.647	34.277	64.379	3.664	2.398
240	5362129	'Ramipril'	3	'C'	416.57	6.719	0.624	1.133	0.074	6	9	10	0.156	3	6	2	5	0	51.6	37.1	3.2	8.1	3	4	16	1	0.467	0.143	1.143	2	0.667	2	1	1	0.187	159.514	116.977	11435	5.429	0.574	0.341	0.185	0.1	2.615	6.241	44.921	95.33	3.497	3.045
239	3001055	'Ranitidine'	2	'B'	314.46	7.313	0.625	1.146	0.1	5	8	10	0.233	3	5	4	3	1	51.2	30.2	9.3	7	1	1	5	0	0.238	0	1	1	1	1	0	0	0.238	72.51	0	2326	8.113	0.551	0.276	0.149	0.072	2.485	3.349	19.327	48.799	3.091	2.398
238	56959	'Ranolazine'	4	'D'	427.6	6.681	0.629	1.134	0.071	5	13	9	0.136	1	12	3	4	0	51.6	37.5	4.7	6.3	3	3	18	0	0.581	0	1	3	1	0	3	2	0.364	0	368.98	17231	6.939	0.572	0.331	0.174	0.091	1.927	5.483	29.511	67.396	3.526	0
237	3052776	'Rasagiline'	5	'E'	171.26	6.587	0.676	1.115	0.179	1	7	2	0.074	0	6	1	0	0	50	46.2	3.8	0	2	3	11	1	0.692	0.222	1.222	1	0.5	1	1	1	0.429	23.278	28.285	1356	1.587	0.546	0.324	0.187	0.101	0.854	1.214	5.527	12.606	2.708	2.398
236	11167602	'Regorafenib'	2	'B'	482.85	10.059	0.689	1.151	0.066	8	20	5	0.1	2	18	4	3	1	31.3	43.8	8.3	6.3	3	3	18	0	0.545	0	1	3	1	0	3	2	0.514	0	384.017	21947	6.42	0.593	0.332	0.168	0.089	5.955	6.422	70.607	113.142	3.584	0
235	60815	'Remifentanil'	5	'E'	376.5	6.845	0.621	1.135	0.08	6	9	9	0.161	3	6	2	5	0	50.9	36.4	3.6	9.1	2	2	12	0	0.444	0	1	2	1	0	2	1	0.214	0	206.237	5068	4.878	0.566	0.351	0.184	0.107	2.287	5.834	37.888	87.065	3.367	0
234	65981	'Repaglinide'	4	'D'	452.65	6.56	0.634	1.129	0.066	6	14	10	0.141	2	12	2	4	0	52.2	39.1	2.9	5.8	3	3	18	0	0.545	0	1	3	1	0	3	2	0.343	0	357.937	16540	7.057	0.566	0.319	0.188	0.108	2.708	6.071	35.611	86.384	3.584	0
233	5770	'Reserpine'	5	'E'	608.75	7.247	0.638	1.128	0.052	8	18	10	0.112	2	16	2	9	0	47.6	39.3	2.4	10.7	6	16	35	4	0.614	0.296	1.296	2	0.333	1	5	2	0.327	74.491	462.357	280011	5.506	0.582	0.376	0.216	0.124	2.233	6.543	58.826	104.458	3.912	2.398
232	445154	'Resveratrol'	5	'E'	228.26	7.871	0.687	1.108	0.132	3	13	2	0.067	1	12	0	3	0	41.4	48.3	0	10.3	2	2	12	0	0.706	0	1	2	1	0	2	2	0.667	0	114.814	2319	3.259	0.576	0.305	0.158	0.085	1.643	3.301	19.451	28.209	2.944	0
230	44631912	'Ribociclib'	3	'C'	434.61	7.01	0.643	1.141	0.073	3	17	5	0.076	1	16	8	1	0	48.4	37.1	12.9	1.6	5	6	28	1	0.812	0.077	1.077	4	0.8	2	3	0	0.444	154.623	309.234	45892	4.387	0.584	0.345	0.19	0.106	1.672	5.853	25.652	47.991	3.611	3.045
229	493570	'Riboflavin'	5	'E'	376.41	8.009	0.635	1.14	0.083	8	10	5	0.102	4	6	4	6	0	42.6	36.2	8.5	12.8	3	6	18	2	0.519	0.286	1.286	1	0.333	0	3	1	0.207	0	166.965	15851	3.593	0.6	0.362	0.181	0.104	2.971	5.165	53.481	78.44	3.401	0
215	134692205	'Rifabutin'	4	'D'	847.12	6.887	0.627	1.133	0.036	18	15	5	0.039	9	6	4	11	0	50.4	37.4	3.3	8.9	6	23	52	9	0.623	0.474	1.368	1	0.167	2	3	1	0.091	156.591	309.435	862393	8.889	0.606	0.365	0.187	0.107	3.217	7.709	117.212	271.412	4.205	3.045
201	134693938	'Rifampin'	1	'A'	823.05	7.035	0.624	1.134	0.037	18	15	5	0.041	9	6	4	12	0	49.6	36.8	3.4	10.3	5	15	47	8	0.61	0.444	1.306	2	0.4	1	3	1	0.095	81.538	340.762	409467	9.405	0.602	0.368	0.185	0.104	3.313	7.682	119.782	297.81	4.159	2.398
168	134754219	'Rifaximin'	5	'E'	785.97	7.277	0.642	1.127	0.039	17	26	3	0.027	6	20	3	11	0	47.2	39.8	2.8	10.2	6	31	52	10	0.649	0.541	1.405	1	0.167	2	3	2	0.323	125.25	241.772	816390	7.48	0.607	0.374	0.194	0.11	3.208	7.562	108.557	232.599	4.143	3.045
167	5070	'Riluzole'	3	'C'	234.22	11.711	0.711	1.17	0.152	4	10	1	0.048	0	10	2	1	1	25	40	10	5	2	3	11	1	0.6	0.222	1.222	1	0.5	1	1	1	0.625	30.82	34.919	1849	2.505	0.605	0.287	0.161	0.086	5.927	3.887	28.484	25.286	2.833	2.398
166	5071	'Rimantadine'	5	'E'	179.34	5.275	0.606	1.137	0.192	2	0	1	0.028	0	0	1	0	0	61.8	35.3	2.9	0	3	7	18	6	0.769	1.2	1.8	1	0.333	0	4	0	0	0	101.31	2358	1.092	0.618	0.364	0.198	0.115	0.888	2.192	5.066	15.877	2.773	0
165	11304743	'Riociguat'	5	'E'	422.47	8.449	0.669	1.145	0.073	6	23	5	0.094	1	22	8	2	0	38	40	16	4	4	5	23	1	0.677	0.095	1.095	3	0.75	1	3	1	0.647	67.612	273.502	28280	3.843	0.588	0.362	0.196	0.103	2.335	6.164	43.626	63.917	3.555	2.398
164	5073	'Risperidone'	3	'C'	410.54	7.202	0.649	1.136	0.078	3	13	4	0.066	3	10	4	2	0	47.4	40.4	7	3.5	5	7	29	2	0.833	0.16	1.16	3	0.6	1	4	1	0.294	66.898	337.745	53500	3.814	0.591	0.356	0.197	0.107	1.97	5.922	33.039	54.821	3.555	2.398
163	392622	'Ritonavir'	3	'C'	721.05	7.358	0.659	1.129	0.043	9	25	18	0.178	3	22	6	5	2	49	37.8	6.1	5.1	4	4	22	0	0.44	0	1	4	1	2	2	2	0.415	391.79	448.244	26481	13.119	0.576	0.322	0.164	0.085	2.382	6.867	61.554	173.607	3.989	3.045
162	9875401	'Rivaroxaban'	2	'B'	435.92	9.275	0.7	1.122	0.079	4	14	5	0.1	3	11	3	5	2	38.3	40.4	6.4	10.6	4	4	22	0	0.759	0	1	4	1	2	2	1	0.344	183.351	207.282	22727	4.677	0.587	0.345	0.182	0.091	2.14	5.236	41.514	60.799	3.497	3.045
161	77991	'Rivastigmine'	4	'D'	250.38	6.259	0.613	1.139	0.118	6	7	5	0.125	1	6	2	2	0	55	35	5	5	1	1	6	0	0.333	0	1	1	1	0	1	1	0.333	0	66.397	1461	4.197	0.578	0.336	0.141	0.068	1.993	4.652	13.511	35.549	2.944	0
159	5090	'Rofecoxib'	3	'C'	314.38	8.733	0.717	1.102	0.104	4	16	3	0.079	4	12	0	4	1	38.9	47.2	0	11.1	3	3	17	0	0.773	0	1	3	1	1	2	2	0.5	61.856	134.548	7200	2.898	0.596	0.339	0.177	0.093	4.15	5.009	31.374	44.783	3.219	2.398
158	449193	'Roflumilast'	5	'E'	403.23	10.081	0.701	1.138	0.086	5	13	6	0.143	1	12	2	3	2	35	42.5	5	7.5	3	3	15	0	0.577	0	1	3	1	0	2	1	0.429	0	191.226	7813	5.435	0.585	0.312	0.159	0.089	4.326	5.461	44.35	62.428	3.367	3.714
157	10311306	'Rolapitant'	5	'E'	500.53	8.205	0.639	1.159	0.064	8	13	5	0.078	1	12	2	2	0	42.6	41	3.3	3.3	4	4	23	0	0.629	0	1.045	3	0.75	1	3	2	0.316	113.865	389.872	20187	5.559	0.615	0.338	0.161	0.1	6.175	5.283	80.907	122.269	3.664	2.398
156	5352062	'Romidepsin'	3	'C'	540.78	7.511	0.642	1.135	0.059	10	7	2	0.027	7	0	4	6	2	50	33.3	5.6	8.3	2	3	31	7	0.639	0.609	1.348	1	0.5	0	0	0	0	0	0	26839	9.644	0.578	0.332	0.172	0.089	2.361	6.155	66.003	191.293	3.638	0
155	5095	'Ropinirole'	4	'D'	260.42	6.056	0.624	1.134	0.117	3	7	7	0.159	1	6	2	1	0	55.8	37.2	4.7	2.3	2	3	11	1	0.474	0.222	1.222	1	0.5	1	1	1	0.3	40.072	52.051	3285	3.648	0.549	0.319	0.187	0.097	1.54	4.474	12.154	30.511	3.045	2.398
154	175805	'ropivacaine'	5	'E'	274.45	5.966	0.622	1.135	0.111	4	7	4	0.085	1	6	2	1	0	56.5	37	4.3	2.2	2	2	12	0	0.6	0	1	2	1	0	2	1	0.286	0	135.513	3376	3.691	0.566	0.341	0.188	0.098	1.504	5.604	14.007	37.104	3.091	0
153	77999	'Rosiglitazone'	3	'C'	357.47	8.124	0.685	1.122	0.09	3	14	7	0.152	2	12	3	3	1	43.2	40.9	6.8	6.8	3	3	17	0	0.68	0	1	3	1	1	2	1	0.444	82.32	189.109	9413	4.97	0.574	0.325	0.168	0.086	1.938	4.591	24.695	46.706	3.332	2.398
152	446157	'Rosuvastatin'	2	'B'	481.6	7.895	0.643	1.138	0.064	11	16	10	0.161	4	12	3	6	1	45.9	36.1	4.9	9.8	2	2	12	0	0.364	0	1	2	1	0	2	1	0.353	0	237.772	10519	7.494	0.596	0.314	0.155	0.085	4.568	5.507	65.966	153.069	3.555	0
146	59227	'Rotigotine'	5	'E'	315.52	6.713	0.665	1.119	0.104	2	11	6	0.122	0	11	1	1	1	53.2	40.4	2.1	2.1	3	4	17	1	0.682	0.133	1.133	2	0.667	1	2	1	0.458	64.574	114.899	6665	3.854	0.564	0.334	0.184	0.091	1.184	4.001	11.369	31.963	3.219	2.398
143	25126798	'Ruxolitinib'	3	'C'	306.41	7.473	0.673	1.134	0.103	1	16	4	0.091	0	15	6	0	0	43.9	41.5	14.6	0	4	5	21	1	0.826	0.105	1.105	3	0.75	3	1	0	0.577	170.596	59.764	11900	2.59	0.568	0.35	0.21	0.101	1.167	3.18	15.978	30.916	3.296	3.434
142	5152	'Salmeterol'	5	'E'	415.63	6.203	0.62	1.131	0.071	3	12	16	0.235	0	12	1	4	0	55.2	37.3	1.5	6	2	2	12	0	0.4	0	1	2	1	0	2	2	0.387	0	261.799	9257	10.223	0.541	0.303	0.152	0.079	1.98	4.215	29.135	85.972	3.466	0
141	441243	'Saquinavir'	4	'D'	670.94	6.777	0.637	1.133	0.045	9	21	13	0.126	4	17	6	5	0	50.5	38.4	6.1	5.1	5	7	30	2	0.531	0.154	1.154	3	0.6	0	5	2	0.321	0	840.45	67971	10.178	0.587	0.319	0.174	0.101	2.632	6.829	69.693	168.008	3.989	0
131	5193	'secobarbital'	5	'E'	238.32	6.809	0.613	1.141	0.125	6	4	5	0.143	4	0	2	3	0	51.4	34.3	5.7	8.6	1	1	6	0	0.353	0	1	1	1	0	1	0	0	0	59.773	1071	2.355	0.57	0.369	0.219	0.104	2.453	5.003	29.315	62.629	2.89	0
130	26757	'Selegiline'	5	'E'	187.31	6.042	0.648	1.123	0.154	3	7	4	0.129	0	6	1	0	0	54.8	41.9	3.2	0	1	1	6	0	0.429	0	1	1	1	0	1	1	0.429	0	50.165	708	3.57	0.545	0.306	0.15	0.075	0.839	1.269	4.741	18.127	2.708	0
129	9913767	'Selexipag'	5	'E'	496.69	7.413	0.659	1.128	0.062	6	21	12	0.174	3	18	4	4	1	47.8	38.8	6	6	3	3	18	0	0.514	0	1	3	1	0	3	2	0.486	0	394.171	16391	8.342	0.572	0.303	0.168	0.088	4.483	4.514	37.729	88.785	3.638	0
128	5206	'Sevoflurane'	2	'B'	200.07	13.338	0.522	1.311	0.167	7	0	1	0.071	0	0	0	1	0	20	26.7	0	6.7	0	0	0	0	0	0	0	0	0	0	0	0	0	0	0	188	3.653	0.608	0.292	0.151	0.046	6.885	3.391	46.86	41.762	2.485	0
127	5212	'Sildenafil'	3	'C'	474.65	7.534	0.645	1.139	0.068	7	15	7	0.106	4	11	6	4	1	47.6	34.9	9.5	6.3	4	5	23	1	0.636	0.095	1.095	3	0.75	1	3	1	0.306	77.981	305.432	32670	4.578	0.588	0.355	0.196	0.111	4.615	6.329	48.712	82.557	3.611	2.398
120	134695356	'Simeprevir'	4	'D'	750.04	7.576	0.662	1.126	0.044	10	22	8	0.076	6	16	5	7	2	47.5	38.4	5.1	7.1	7	11	42	3	0.692	0.167	1.167	4	0.571	2	2	1	0.276	199.764	251.917	368967	7.795	0.603	0.352	0.18	0.093	4.744	7.277	84.83	165.722	4.078	4.796
119	54454	'Simvastatin'	1	'A'	418.63	6.156	0.614	1.131	0.074	8	4	7	0.1	4	0	0	5	0	55.9	36.8	0	7.4	3	4	18	1	0.533	0.125	1.125	2	0.667	0	3	0	0	0	250.551	19010	5.509	0.599	0.344	0.171	0.092	1.976	5.866	40.588	97.134	3.497	0
118	4369359	'Sitagliptin'	4	'D'	407.36	9.473	0.633	1.187	0.079	8	12	4	0.089	1	11	5	1	0	34.9	37.2	11.6	2.3	3	4	17	1	0.536	0.133	1.133	2	0.667	1	2	1	0.367	72.014	181.774	14375	4.438	0.609	0.344	0.172	0.093	5.895	5.679	76.248	110.722	3.434	2.398
104	216239	'Sorafenib'	2	'B'	464.86	9.685	0.691	1.144	0.069	7	20	5	0.1	2	18	4	3	1	33.3	43.8	8.3	6.3	3	3	18	0	0.562	0	1	3	1	0	3	2	0.529	0	372.995	20990	6.443	0.589	0.327	0.166	0.088	5.892	5.121	58.279	91.208	3.555	0
103	5253	'Sotalol'	5	'E'	272.41	7.169	0.628	1.139	0.118	6	8	6	0.158	2	6	2	3	1	52.6	31.6	5.3	7.9	1	1	6	0	0.333	0	1	1	1	0	1	1	0.333	0	66.541	1490	6	0.588	0.267	0.126	0.074	4.173	4.026	25.182	54.012	2.944	0
102	5833	'Spironolactone'	4	'D'	416.63	6.83	0.65	1.121	0.081	6	4	2	0.031	4	0	0	4	1	52.5	39.3	0	6.6	5	11	28	3	0.724	0.286	1.333	1	0.2	2	3	0	0	89.363	142.62	52059	2.723	0.619	0.372	0.207	0.124	1.699	5.185	37.438	70.966	3.526	3.045
101	29327	'Streptozocin'	4	'D'	265.26	8.038	0.569	1.165	0.118	7	2	3	0.091	2	0	3	7	0	45.5	24.2	9.1	21.2	1	1	6	0	0.333	0	1	1	1	0	1	0	0	0	64.949	1415	3.284	0.584	0.368	0.168	0.084	2.968	4.303	44.496	70.286	2.944	0
100	41693	'Sufentanil'	5	'E'	386.61	6.783	0.653	1.125	0.083	3	12	8	0.136	1	11	2	2	1	52.6	38.6	3.5	3.5	3	3	17	0	0.63	0	1	3	1	1	2	1	0.379	92.871	200.681	7851	4.912	0.56	0.34	0.197	0.105	1.511	5.913	18.251	51.839	3.401	2.398
97	5384001	'Sulfasalazine'	1	'A'	398.43	9.486	0.708	1.12	0.079	5	19	6	0.136	7	12	4	5	1	33.3	42.9	9.5	11.9	3	3	18	0	0.643	0	1	3	1	0	3	1	0.4	0	321.367	12758	4.927	0.588	0.33	0.165	0.088	4.705	5.345	48.308	74.036	3.434	0
96	5358	'Sumatriptan'	5	'E'	295.45	7.206	0.645	1.136	0.111	5	12	6	0.143	2	10	3	2	1	51.2	34.1	7.3	4.9	2	3	11	1	0.45	0.222	1.222	1	0.5	1	1	1	0.476	45.631	51.544	4097	3.906	0.588	0.31	0.147	0.085	4.148	4.617	20.375	40.429	3.091	2.398
95	5329102	'Sunitinib'	2	'B'	398.53	7.117	0.643	1.138	0.076	7	14	7	0.121	3	11	4	2	0	48.2	39.3	7.1	3.6	3	4	16	1	0.483	0.143	1.143	2	0.667	2	1	1	0.355	154.273	84.801	16523	4.439	0.584	0.356	0.187	0.091	2.071	5.703	37.028	73.893	3.466	3.045
94	24965990	'Suvorexant'	5	'E'	450.97	8.199	0.685	1.129	0.073	4	22	3	0.051	1	21	6	2	1	41.8	41.8	10.9	3.6	5	6	29	1	0.844	0.074	1.074	4	0.8	2	2	2	0.583	148.276	198.621	45741	4.192	0.592	0.352	0.193	0.105	1.695	6.637	30.522	51.883	3.611	3.045
93	110635	'Tadalafil'	4	'D'	389.44	8.113	0.686	1.118	0.084	3	18	1	0.019	2	16	3	4	0	39.6	45.8	6.3	8.3	6	13	34	4	0.897	0.308	1.308	2	0.333	2	4	2	0.471	82.097	188.969	80003	2.431	0.602	0.374	0.216	0.122	1.844	6.089	34.458	48.494	3.555	3.045
92	129211	'Tamsulosin'	4	'D'	408.57	7.296	0.64	1.131	0.077	6	14	11	0.193	2	12	2	5	1	50	35.7	3.6	8.9	2	2	12	0	0.429	0	1	2	1	0	2	2	0.414	0	221.893	8404	6.959	0.568	0.319	0.173	0.095	4.758	4.726	35.012	74.561	3.401	0
90	5362436	'Tegaserod'	5	'E'	301.44	6.699	0.63	1.143	0.1	3	9	8	0.174	3	6	5	1	0	51.1	35.6	11.1	2.2	2	3	11	1	0.409	0.222	1.222	1	0.5	1	1	1	0.261	52.997	62.717	5290	4.847	0.547	0.311	0.16	0.085	1.284	1.774	14.11	32.359	3.178	2.398
71	134695314	'Telithromycin'	1	'A'	812.13	6.603	0.613	1.139	0.038	16	15	11	0.087	4	11	5	10	0	52.8	35	4.1	8.1	5	6	36	1	0.586	0.059	1.059	4	0.8	2	2	0	0.177	295.617	391.831	193295	9.783	0.598	0.37	0.195	0.104	2.651	7.707	101.345	262.669	4.143	3.045
70	5391	'Temazepam'	5	'E'	300.76	8.846	0.716	1.113	0.11	4	14	1	0.028	2	12	2	2	1	38.2	47.1	5.9	5.9	3	4	19	1	0.81	0.118	1.118	2	0.667	0	2	2	0.522	0	96.158	7110	2.492	0.59	0.356	0.191	0.114	2.753	5.105	24.497	35.731	3.178	0
56	5401	'Terazosin'	5	'E'	387.49	7.311	0.631	1.141	0.082	4	12	4	0.071	1	11	5	4	0	47.2	35.8	9.4	7.5	4	5	23	1	0.75	0.095	1.095	3	0.75	1	3	1	0.355	84.542	238.997	23248	3.81	0.582	0.362	0.196	0.101	1.61	5.509	33.157	49.224	3.466	2.398
55	1549008	'Terbinafine'	2	'B'	291.47	6.201	0.663	1.117	0.1	4	13	4	0.083	1	11	1	0	0	53.2	44.7	2.1	0	2	3	12	1	0.455	0.2	1.2	1	0.5	0	2	2	0.478	0	120.904	4999	5.356	0.574	0.289	0.151	0.082	1.181	0.714	6.708	31.991	3.178	0
54	5403	'Terbutaline'	5	'E'	225.32	6.438	0.606	1.139	0.133	6	6	4	0.114	0	6	1	3	0	54.3	34.3	2.9	8.6	1	1	6	0	0.375	0	1	1	1	0	1	1	0.375	0	57.687	1026	4.641	0.599	0.278	0.133	0.08	2.086	3.848	22.105	44.666	2.833	0
53	54684141	'Teriflunomide'	4	'D'	270.23	9.651	0.662	1.161	0.111	7	9	2	0.071	2	6	2	2	0	32.1	42.9	7.1	7.1	1	1	6	0	0.316	0	1	1	1	0	1	1	0.316	0	71.241	1606	3.924	0.595	0.328	0.148	0.055	5.706	4.493	46.14	74.397	2.996	0
52	6018	'Tetrabenazine'	5	'E'	317.47	6.349	0.625	1.13	0.099	5	7	4	0.077	1	6	1	3	0	54	38	2	6	3	6	18	2	0.609	0.286	1.286	1	0.333	0	3	1	0.24	0	135.773	11940	3.21	0.582	0.347	0.196	0.118	1.248	5.589	20.98	43.113	3.258	0
51	54675776	'Tetracycline'	1	'A'	444.48	7.937	0.643	1.129	0.071	12	11	2	0.034	5	6	2	8	0	42.9	39.3	3.6	14.3	4	10	24	3	0.562	0.333	1.333	1	0.25	0	4	1	0.171	0	221.13	45481	2.731	0.627	0.403	0.228	0.127	3.995	6.652	87.521	139.097	3.584	0
50	1130	'Thiamine'	5	'E'	265.4	7.583	0.659	1.138	0.124	4	11	4	0.111	0	11	4	1	1	48.6	34.3	11.4	2.9	2	2	11	0	0.611	0	1	2	1	1	1	0	0.579	51.073	60.297	2646	3.048	0.575	0.338	0.177	0.091	1.322	2.975	14.774	25.906	2.996	2.398
47	2723601	'Thioguanine'	1	'A'	167.22	10.451	0.73	1.151	0.218	2	7	0	0	2	5	5	0	1	31.3	31.3	31.3	0	2	3	11	1	0.818	0.222	1.222	1	0.5	1	1	0	0.417	17.623	21.335	865	1.02	0.588	0.344	0.194	0.086	1.38	1.397	10.087	8.575	2.565	2.398
46	60648	'Tiagabine'	5	'E'	375.6	7.512	0.687	1.115	0.09	4	12	6	0.115	2	10	1	2	2	50	40	2	4	3	3	16	0	0.64	0	1	3	1	2	1	0	0.37	154.431	93.548	6145	4.592	0.579	0.342	0.181	0.086	2.315	4.232	18.289	45.156	3.332	3.045
44	33624	'Timolol'	5	'E'	316.48	7.033	0.614	1.149	0.105	4	5	7	0.152	0	5	4	3	1	53.3	28.9	8.9	6.7	2	2	11	0	0.524	0	1	2	1	1	1	0	0.227	65.216	67.71	3859	5.658	0.579	0.292	0.148	0.084	1.913	3.947	22.701	39.745	3.135	2.398
42	5487	'Tizanidine'	3	'C'	253.74	10.572	0.752	1.133	0.15	1	11	2	0.077	1	10	5	0	2	33.3	37.5	20.8	0	3	4	16	1	0.875	0.143	1.143	2	0.667	2	1	1	0.556	65.557	36.009	3392	1.884	0.578	0.346	0.194	0.091	1.045	2.019	13.873	15.407	2.944	3.045
40	5503	'Tolazamide'	2	'B'	311.45	7.415	0.64	1.138	0.105	4	9	3	0.07	3	6	3	3	1	50	33.3	7.1	7.1	2	2	13	0	0.619	0	1	2	1	0	1	1	0.273	0	76.274	3304	4.899	0.579	0.311	0.156	0.081	4.742	5.073	30.165	52.267	3.135	0
39	5505	'Tolbutamide'	2	'B'	270.39	7.511	0.642	1.135	0.118	5	9	5	0.139	3	6	2	3	1	50	33.3	5.6	8.3	1	1	6	0	0.333	0	1	1	1	0	1	1	0.333	0	68.005	1313	4.902	0.569	0.3	0.142	0.074	4.692	4.815	28.003	54.806	2.944	0
38	4659569	'Tolcapone'	3	'C'	273.26	8.815	0.68	1.117	0.111	6	15	3	0.094	3	12	1	5	0	35.5	45.2	3.2	16.1	2	2	12	0	0.6	0	1	2	1	0	2	2	0.571	0	136.562	3163	2.808	0.597	0.349	0.169	0.095	2.86	5.181	39.056	59.47	3.091	0
37	3005573	'Toremifene'	4	'D'	406	7.123	0.684	1.113	0.076	3	19	8	0.136	1	18	1	1	1	49.1	45.6	1.8	1.8	3	3	18	0	0.621	0	1	3	1	0	3	3	0.581	0	329.236	8194	6.042	0.553	0.311	0.18	0.108	0.924	2.371	12.238	44.075	3.466	0
36	41781	'Torsemide'	5	'E'	348.47	7.92	0.662	1.133	0.091	6	15	5	0.111	3	12	4	3	1	45.5	36.4	9.1	6.8	2	2	12	0	0.5	0	1	2	1	0	2	1	0.48	0	165.549	5347	5.209	0.583	0.306	0.169	0.081	4.97	5.45	34.011	64.242	3.258	0
35	108150	'Trabectedin'	3	'C'	761.92	7.855	0.659	1.124	0.043	11	20	4	0.038	2	18	3	11	1	44.3	40.2	3.1	11.3	9	31	57	10	0.722	0.513	1.462	1	0.111	1	7	3	0.29	66.265	520.472	1919506	5.165	0.606	0.388	0.227	0.131	2.608	7.682	93.879	147.696	4.143	2.398
32	6918140	'Treprostinil'	5	'E'	390.57	6.3	0.616	1.131	0.079	5	7	10	0.156	1	6	0	5	0	54.8	37.1	0	8.1	3	6	17	2	0.464	0.308	1.308	1	0.333	1	2	1	0.2	55.107	126.262	20333	5.428	0.569	0.315	0.168	0.099	2.639	4.681	35.894	77.212	3.434	2.398
31	5546	'Triamterene'	4	'D'	253.3	8.443	0.685	1.144	0.123	3	17	1	0.031	0	17	7	0	0	36.7	40	23.3	0	3	4	18	1	0.842	0.125	1.125	2	0.667	0	3	1	0.81	0	136.29	5774	2.023	0.587	0.344	0.195	0.11	1.619	1.903	19.198	22.737	3.091	0
29	6256	'Trifluridine'	5	'E'	296.23	9.556	0.602	1.179	0.111	7	3	2	0.062	3	0	2	5	0	35.5	32.3	6.5	16.1	2	2	11	0	0.55	0	1	2	1	1	1	0	0	54.608	67.188	3241	2.924	0.609	0.35	0.179	0.088	6.17	4.601	60.814	72.329	3.091	2.398
26	5282443	'Triprolidine'	5	'E'	278.43	6.475	0.666	1.12	0.11	1	13	4	0.089	1	12	2	0	0	51.2	44.2	4.7	0	3	3	17	0	0.81	0	1	3	1	1	2	1	0.522	64.698	145.538	3787	3.59	0.564	0.321	0.173	0.089	0.611	1.536	6.753	23.049	3.178	2.398
24	5591	'Troglitazone'	1	'A'	441.59	7.614	0.669	1.118	0.073	7	14	5	0.082	2	12	1	5	1	46.6	41.4	1.7	8.6	4	5	23	1	0.677	0.095	1.095	3	0.75	1	3	2	0.353	98.873	283.84	32147	4.475	0.608	0.36	0.18	0.099	1.951	4.736	37.776	73.578	3.555	2.398
20	134694094	'Ulipristal'	5	'E'	433.64	6.472	0.646	1.122	0.073	7	10	3	0.042	4	6	1	3	0	52.2	41.8	1.5	4.5	5	11	29	3	0.719	0.261	1.261	2	0.4	1	4	1	0.167	48.652	236.296	64946	3.141	0.616	0.38	0.196	0.109	2.492	5.701	35.267	77.008	3.611	2.398
19	31401	Ursodiol_(Ursodeoxycholic_Acid)'	4	'D'	392.64	5.774	0.604	1.134	0.082	7	1	4	0.056	1	0	0	4	0	58.8	35.3	0	5.9	4	10	23	3	0.607	0.353	1.353	1	0.25	1	3	0	0	42.454	145.2	34454	3.316	0.613	0.365	0.196	0.116	2.351	5.247	35.519	78.077	3.466	2.398
18	5646	Usnic_acid'	2	'B'	344.34	8.399	0.665	1.117	0.09	10	11	2	0.047	5	6	0	7	0	39	43.9	0	17.1	3	6	17	2	0.52	0.308	1.308	1	0.333	1	2	1	0.222	35.215	101.946	13147	2.038	0.624	0.4	0.223	0.117	2.841	5.952	63.239	99.728	3.332	2.398
17	64147	'Valganciclovir'	5	'E'	354.42	7.541	0.604	1.157	0.087	7	8	9	0.187	3	5	6	5	0	46.8	29.8	12.8	10.6	2	3	11	1	0.36	0.222	1.222	1	0.5	1	1	0	0.192	61.733	74.275	6575	4.839	0.585	0.343	0.162	0.078	2.228	4.727	42.382	71.248	3.296	2.398
16	454216	'valrubicin'	5	'E'	723.71	8.319	0.634	1.139	0.043	15	17	11	0.121	5	12	1	13	0	41.4	39.1	1.1	14.9	5	11	30	3	0.471	0.25	1.25	2	0.4	0	5	2	0.218	0	577.611	212066	7.325	0.604	0.363	0.184	0.108	6.537	6.873	149.252	261.912	4.025	0
11	2520	'Verapamil'	2	'B'	454.67	6.404	0.627	1.131	0.064	8	13	13	0.181	0	12	2	4	0	53.5	38	2.8	5.6	2	2	12	0	0.364	0	1	2	1	0	2	2	0.353	0	274.664	10376	6.633	0.567	0.363	0.186	0.088	1.83	4.242	25.457	94.24	3.555	0
10	5665	'Vigabatrin'	4	'D'	129.18	6.459	0.586	1.15	0.222	4	2	4	0.211	2	0	1	2	0	55	30	5	10	0	0	0	0	0	0	0	0	0	0	0	0	0	0	0	104	5.205	0.539	0.249	0.081	0.053	2.479	2.93	13.717	21.71	2.197	0
9	24776445	'Vismodegib'	3	'C'	421.32	10.276	0.758	1.106	0.083	6	21	4	0.093	3	18	2	3	3	34.1	46.3	4.9	7.3	3	3	18	0	0.667	0	1	3	1	0	3	2	0.621	0	284.132	11431	4.546	0.597	0.337	0.17	0.093	4.322	5.535	40.614	67.393	3.401	0
8	14985	Vitamin_E'	5	'E'	430.79	5.318	0.604	1.133	0.069	9	6	12	0.146	0	6	0	2	0	61.7	35.8	0	2.5	2	3	12	1	0.323	0.2	1.2	1	0.5	0	2	1	0.187	0	194.114	12536	7.602	0.589	0.324	0.149	0.08	1.321	4.39	18.866	93.04	3.497	0
7	10077130	'Vorapaxar'	5	'E'	492.64	7.14	0.651	1.128	0.063	5	15	6	0.082	3	12	2	4	0	47.8	42	2.9	5.8	5	8	29	2	0.694	0.16	1.16	3	0.6	1	4	1	0.3	73.941	396.106	81481	5.372	0.583	0.341	0.191	0.105	2.034	5.679	44.661	84.917	3.714	2.398
6	71616	'Voriconazole'	2	'B'	349.35	8.958	0.663	1.159	0.09	5	17	5	0.122	0	17	5	1	0	35.9	41	12.8	2.6	3	3	17	0	0.68	0	1	3	1	1	2	1	0.63	76.879	178.525	5253	3.297	0.591	0.354	0.192	0.095	3.208	6.379	52.29	76.014	3.332	2.398
5	5311	'Vorinostat'	5	'E'	264.36	6.778	0.621	1.137	0.111	3	8	8	0.205	2	6	2	3	0	51.3	35.9	5.1	7.7	1	1	6	0	0.316	0	1	1	1	0	1	1	0.316	0	76.291	1685	7.469	0.537	0.284	0.132	0.067	2.026	4.591	21.888	52.051	2.996	0
3	5719	'Zaleplon'	5	'E'	305.37	8.036	0.692	1.126	0.099	4	18	3	0.075	1	16	5	1	0	39.5	44.7	13.2	2.6	3	4	17	1	0.652	0.133	1.133	2	0.667	1	2	1	0.64	45.858	126.329	9602	2.642	0.575	0.363	0.205	0.097	1.671	4.74	20.617	35.908	3.258	2.398
2	60857	'Zolmitriptan'	4	'D'	287.4	6.843	0.638	1.135	0.11	3	11	5	0.114	1	10	3	2	0	50	38.1	7.1	4.8	3	4	16	1	0.667	0.143	1.143	2	0.667	2	1	1	0.435	102.798	52.264	7510	3.39	0.582	0.314	0.169	0.091	1.977	4.075	15.13	28.478	3.178	3.045
1	5732	'Zolpidem'	5	'E'	307.43	6.987	0.666	1.124	0.099	5	17	3	0.065	1	16	3	1	0	47.7	43.2	6.8	2.3	3	4	17	1	0.652	0.133	1.133	2	0.667	1	2	1	0.64	46.957	122.662	8613	3.094	0.594	0.337	0.168	0.108	1.596	5.261	15.02	34.291	3.258	2.398
[truncated: 223 more columns]
