# Supplementary material for: Application of Supervised SOM Algorithms in Predicting the Hepatotoxic Potential of Drugs
Source: Int J Mol Sci. 2021 Apr 24;22(9):4443. doi: 10.3390/ijms22094443 (PMC8123051; doi:10.3390/ijms22094443)
Supplement: Supplementary file 1 [file ijms-22-04443-s001.zip › Supplementary_File_2.xlsx]

## Sheet: train_set
MW	AMW	Mp	Mi	GD	nTA	nBM	RBN	RBF	nDB	nAB	nN	nO	nHM	H%	C%	N%	O%	nCIC	nCIR	TRS	Rbrid	MCD	RFD	RCI	NRS	NNRS	nR05	nR06	nBnz	ARR	D/Dtr05	D/Dtr06	Wap	S3K	PW2	PW3	PW4	PW5	MAXDN	MAXDP	DELS	TIE	MWC01	SRW05	SRW08	MPC06	piPC05	piPC10	TPC
-1.2662	0.35831	-1.10386	0.917694	1.56367	-0.112527	-1.26309	-0.447693	1.21904	0.56108	-1.4335	-0.682728	0.187582	0.564013	0.387048	-2.41363	-0.161176	1.75891	-1.71217	-0.93954	-1.64136	-0.569956	-2.45346	-0.622356	-3.2901	-1.70417	-2.29858	-0.715454	-1.56347	-1.25843	-1.5582	-0.55432	-1.09627	-0.291936	1.74163	-0.384675	-3.58499	-3.06025	-2.50786	1.65956	-0.852052	-0.410787	-0.498353	-1.9565	-0.850018	-2.19136	-2.15661	-2.57611	-2.29089	-1.89632
2.17828	-0.174611	-1.75691	0.809409	-1.15272	2.64824	-1.60577	0.870221	-0.25169	-0.584098	-1.4335	-0.682728	5.0265	-0.726086	0.313948	-1.45191	-0.936239	2.17536	0.898727	0.0217374	0.915435	-0.569956	0.0119343	-0.622356	-0.0696998	1.8845	0.843561	-0.715454	1.56347	-1.25843	-1.5582	-0.55432	3.23717	0.325547	0.857996	0.969343	1.57783	0.788478	0.610126	0.530716	0.254705	3.85071	2.1295	1.53517	-0.850018	1.52372	1.0619	0.0484301	0.140062	1.37629
-1.48913	-0.0851378	-0.0396232	-0.273431	1.93408	-0.72603	-0.577734	-1.23844	-1.06876	-0.584098	-0.398049	-0.682728	-0.503693	-0.726086	-0.222115	0.359313	-0.0471957	0.392933	-1.05945	-0.69922	-1.00216	-0.569956	0.0119343	-0.622356	-0.0696998	-0.807001	0.843561	-0.715454	-0.781736	-0.0544513	1.11125	-0.55432	-0.869778	-0.289975	-0.845888	-0.771537	-1.58648	-1.05637	-0.506763	-0.568496	-0.665587	-0.830151	-0.813766	-1.75027	-0.850018	-1.83502	-1.42141	-0.535915	-2.29089	-1.51666
-0.204188	0.0232749	0.0329383	-0.165147	-0.123782	-0.112527	-0.0637143	-0.447693	-0.36608	1.13367	-0.398049	-0.132676	0.187582	0.564013	0.0946498	-0.329914	-0.0927876	0.309642	-0.406723	-0.458901	-0.362962	-0.569956	0.0119343	-0.622356	-0.0696998	0.0901677	0.843561	-0.715454	-2.42394e-10	-0.0544513	-0.279805	-0.55432	-0.019201	-0.261083	-0.0274669	0.292334	-0.254138	-0.45202	-0.739448	1.69881	0.393718	0.203755	-0.031142	-0.107552	-0.850018	-0.108023	-0.159306	-0.0263223	-0.302006	-0.351362
-1.39984	0.58885	-0.354057	0.430415	1.93408	-0.112527	-1.43443	-0.711276	0.843184	-0.0115093	-1.4335	-0.682728	-0.158055	0.564013	0.0702833	-1.8366	0.0211922	1.35911	-1.71217	-0.93954	-1.64136	-0.569956	-2.45346	-0.622356	-3.2901	-1.70417	-2.29858	-0.715454	-1.56347	-1.25843	-1.5582	-0.55432	-1.09627	-0.292501	-0.237384	-1.25512	-1.22564	-1.2154	-1.57711	0.134437	-0.809278	-0.598282	-0.591172	-2.18169	-0.850018	-2.3854	-3.86097	-2.33726	-2.29089	-2.03165
-0.835237	-0.90803	-1.07967	0.267989	0.390684	0.194225	-0.749074	-0.184111	0.271234	-1.15669	-0.398049	-0.682728	-0.158055	-0.726086	1.03276	-0.570343	-0.594299	0.0431104	-1.05945	-0.69922	-1.00216	-0.569956	-0.856607	-0.622356	-0.0696998	-0.807001	0.843561	-0.715454	-0.781736	-0.0544513	0.170817	-0.55432	-0.697901	-0.282667	-0.133341	0.534123	-0.781523	-1.15179	-0.599837	-0.417391	-0.36818	-0.45424	-0.30433	-0.79024	-0.850018	-0.674281	-0.594909	-0.279751	-0.508191	-0.906947
0.47922	-0.633733	-0.765239	0.592841	-0.658828	-0.112527	-0.235054	0.870221	0.418307	0.56108	-0.398049	2.06753	-0.158055	-0.726086	0.58198	-0.618428	1.02422	-0.473294	0.246002	-0.218582	0.169703	-0.569956	0.111455	-0.622356	-0.0696998	0.987336	0.843561	0.65354	-2.42394e-10	-0.0544513	-0.642262	1.02927	0.365615	-0.188343	0.0784076	-0.674822	0.717361	0.979324	0.656663	-0.524794	0.957789	-0.123382	0.0390217	0.648621	0.927028	0.581718	0.418961	0.0894527	0.0395149	0.350825
-0.122016	-0.456745	-0.112185	-0.0568627	-0.144361	-0.419279	0.278965	0.0794722	0.0751376	-0.0115093	0.29225	0.417376	-0.503693	0.564013	0.642896	-0.378	0.249152	-0.573243	0.246002	0.0217374	0.0631703	0.0894699	0.301448	0.273964	0.390817	0.0901677	-0.20277	2.02253	-0.781736	-0.0544513	0.401026	1.2887	-0.709637	-0.220513	-0.355348	0.485765	-0.14311	-0.0703285	-0.320614	1.15217	0.647015	-0.381458	-0.351839	0.0820841	1.40649	0.135415	0.21923	0.479624	0.668677	0.124532
0.196438	-0.078607	0.468308	-0.760709	-0.555934	-0.112527	1.47834	0.343055	0.320259	-0.584098	1.67285	-0.132676	0.187582	-0.726086	-0.343947	1.00046	-0.275155	0.0597686	0.246002	-0.218582	0.276236	-0.569956	0.455252	-0.622356	-0.0696998	0.987336	0.843561	-0.715454	0.781736	1.14953	1.38064	-0.55432	0.902272	-0.237323	-0.285009	-0.28796	0.467547	1.2974	1.0755	0.222581	0.56481	-0.0121489	-0.161143	0.499283	-0.850018	0.581718	0.439885	0.661946	0.600373	0.0711534
1.73338	-0.412988	-1.90204	1.29669	-1.0704	2.34149	-1.60577	1.1338	0.0424548	-0.584098	-1.4335	1.51748	3.29832	-0.726086	0.606346	-1.80454	0.180764	1.34245	0.246002	-0.218582	0.276236	-0.569956	-0.417813	-0.622356	-0.0696998	0.987336	0.843561	-0.715454	0.781736	-1.25843	-1.5582	-0.55432	1.7191	-0.0358331	0.927235	0.58248	1.21699	0.438594	0.191293	0.399611	0.707165	3.09361	2.13445	1.27442	-0.850018	1.21854	0.884998	-0.217761	0.0429089	0.916184
-0.552752	-0.904111	0.444121	-1.03142	0.0820044	-1.03278	0.450305	-0.711276	-0.82364	-0.584098	0.637399	-0.682728	-1.19497	-0.726086	0.667263	1.24088	-0.662687	-1.27289	0.246002	0.502376	0.382769	0.748896	0.776431	1.05119	0.790146	-0.807001	-1.25224	-0.715454	-2.42394e-10	1.14953	0.998591	-0.55432	-0.616086	-0.211297	-0.629376	-0.674822	-0.254138	0.438594	0.656663	-1.58327	-2.74009	-1.13512	-0.686897	-0.107552	-0.850018	-0.139776	0.330509	0.513353	0.763284	0.179413
0.0291273	-0.0766477	0.734367	-0.598283	-0.329569	-0.419279	1.13566	0.0794722	0.10782	-1.15669	1.50027	0.417376	-0.84933	0.564013	-0.00281623	0.776056	0.271948	-0.923066	0.246002	0.0217374	0.276236	0.0894699	0.441681	0.16114	0.33285	0.0901677	-0.20277	-0.715454	0.781736	1.14953	1.52758	-0.55432	0.233415	-0.184662	-0.232255	-0.336317	0.301004	0.279556	0.470515	-0.892927	-0.237855	-0.635813	-0.455496	0.257497	-0.850018	0.213033	0.330509	0.808716	0.925772	0.335037
-0.283023	0.371371	1.26648	-0.760709	0.0408471	-1.33953	0.450305	-1.23844	-1.49364	-0.584098	0.637399	0.417376	-0.84933	0.564013	-0.575429	1.11266	0.613888	-0.839775	0.898727	0.742695	1.02197	0.748896	1.86663	0.568558	0.542176	0.0901677	-0.727507	-0.715454	0.781736	1.14953	0.792872	-0.55432	-0.279344	-0.156657	-0.771519	-0.191244	0.24549	0.820286	1.35472	-1.16551	-1.30785	-0.733602	-0.665581	0.0820841	-0.850018	0.158347	0.565429	0.661946	0.98644	0.49442
0.805239	0.349166	0.371559	-0.544141	-0.761721	1.11448	1.13566	0.606638	0.369283	1.70626	0.637399	-0.132676	1.22449	0.564013	-0.477963	0.247114	-0.366339	0.809388	0.246002	0.0217374	0.169703	0.0894699	-0.331863	0.211284	0.358613	0.0901677	-0.20277	0.65354	-2.42394e-10	1.14953	0.170817	0.540474	0.216084	-0.134805	0.0861009	0.243976	-0.0320811	0.788478	1.16857	1.45808	1.22111	1.17292	0.719449	0.786107	0.927028	0.837504	0.846003	0.797777	0.780254	0.650044
1.35352	0.996377	-0.257308	2.05468	-0.946929	1.11448	0.621645	0.0794722	-0.284373	-0.0115093	0.637399	0.967428	-0.158055	-0.726086	-1.29424	0.311228	0.385928	-0.406661	0.898727	0.0217374	0.808902	-0.569956	0.360255	-0.622356	-0.0696998	1.8845	0.843561	0.65354	0.781736	1.14953	-0.0887806	1.10255	1.32683	-0.0244322	0.633424	1.25949	-0.0598382	-0.229367	0.377441	2.74766	0.711175	2.45198	0.937768	1.16301	0.927028	1.10917	0.839345	0.671062	0.568978	0.913177
0.715353	0.116014	0.637618	-0.435857	-0.61767	-0.72603	0.450305	0.343055	0.0261134	-0.584098	0.637399	0.417376	-0.503693	1.85411	0.0702833	0.423428	0.0211922	-0.689851	0.898727	0.262057	0.915435	0.0894699	0.862381	-0.0519706	0.223356	0.987336	0.0580269	-0.715454	1.56347	1.14953	0.224696	-0.55432	1.50284	-0.0178138	0.300414	-0.142886	0.162219	0.152325	0.284367	-0.713675	0.0181155	-0.346848	-0.271138	0.717364	-0.850018	0.534089	0.418961	0.481447	0.217275	0.772589
-0.500987	-0.258859	-0.281495	0.0514213	0.102583	0.194225	-0.577734	0.343055	1.03928	-0.0115093	-0.570624	-0.132676	-0.158055	0.564013	0.54543	-0.7146	-0.0243997	0.00979402	-1.05945	-0.69922	-1.10869	-0.569956	-1.26374	-0.622356	-0.0696998	-0.807001	0.843561	0.65354	-1.56347	-1.25843	-0.270009	0.394239	-1.09627	-0.279138	-0.190125	-0.819895	0.189976	-0.292982	-0.22754	-0.336654	0.328221	-0.409986	-0.240429	-0.538973	0.927028	-0.653113	-0.452244	-0.361796	-0.433948	-0.75433
-1.30402	0.729917	-1.46667	0.646983	1.56367	-0.112527	-1.43443	-0.974859	-0.25169	-0.0115093	-1.4335	-1.23278	0.878857	-0.726086	-0.831277	-1.24354	-1.18699	3.72457	-1.05945	-0.69922	-1.10869	-0.569956	-0.567093	-0.622356	-0.0696998	-0.807001	0.843561	0.65354	-1.56347	-1.25843	-1.5582	-0.0415305	-1.09627	-0.289536	-1.19135	0.534123	1.24475	0.0250945	-0.5533	0.165547	-0.660241	-0.11722	-0.567794	-1.56063	0.927028	-1.19115	-1.22358	-1.22601	-2.29089	-1.3866
-1.27413	0.581666	0.250623	-0.814851	1.25499	-0.419279	-0.406394	-0.711276	0.45099	-0.0115093	-0.398049	-1.23278	0.187582	-0.726086	-1.06276	0.824141	-1.18699	1.89217	-1.05945	-0.69922	-1.00216	-0.569956	-0.363529	-0.622356	-0.0696998	-0.807001	0.843561	-0.715454	-0.781736	-0.0544513	0.704706	-0.55432	-0.81582	-0.287969	-0.853581	-0.626464	-0.864795	-0.102136	-0.134466	0.171472	-0.606774	-0.464082	-0.656489	-1.38522	-0.850018	-1.33227	-1.06095	-0.339918	-0.492494	-1.27082
1.53314	-0.22098	0.250623	-0.544141	-1.0704	0.807728	2.50638	1.66097	0.598063	-0.0115093	2.53572	-0.132676	0.533219	-0.726086	-0.088099	0.904284	-0.594299	-0.173446	0.898727	0.0217374	0.808902	-0.569956	0.0843127	-0.622356	-0.0696998	1.8845	0.843561	0.65354	0.781736	2.3535	1.00349	1.44664	1.74817	-0.0575601	0.988415	-0.239602	-0.254138	0.534017	0.842812	0.191471	1.68961	0.996549	0.93146	1.38346	0.927028	1.06683	1.05144	1.15148	1.21426	0.913177
-0.553791	1.94336	1.58092	0.701125	0.349527	-0.72603	1.13566	-0.711276	-0.137301	-0.0115093	1.15512	2.61758	-0.503693	0.564013	-2.42728	-0.506228	4.94512	0.00979402	0.246002	0.0217374	0.0631703	0.0894699	0.880475	0.273964	0.390817	0.0901677	-0.20277	2.02253	-0.781736	-1.25843	1.93902	0.734675	-0.809421	-0.244416	-1.00159	0.389049	0.689604	0.788478	0.0982189	-0.0218528	-0.412958	-0.382178	-0.63978	-0.31378	1.40649	-0.148596	0.079419	0.559846	0.797649	-0.104769
2.94535	-1.07653	-1.63598	0.592841	-1.33792	4.48875	-1.60577	0.343055	-0.970712	-0.584098	-1.4335	-0.132676	2.95268	-0.726086	1.37389	-1.14737	-0.822259	0.342958	0.246002	-0.218582	1.23503	-0.569956	-0.105681	-0.622356	-0.0696998	0.987336	0.843561	-0.715454	-2.42394e-10	-1.25843	-1.5582	-0.55432	0.866186	0.211619	2.02481	1.54964	1.18923	0.343171	-0.134466	0.369982	1.78986	2.80116	4.01206	1.85755	-0.850018	1.78832	0.995325	-0.0664333	0.0793943	1.25374
0.619387	1.29876	0.153874	0.538699	-0.597092	1.72798	0.107626	0.343055	0.598063	2.27885	-0.570624	1.51748	1.57013	1.85411	-1.09931	-1.41986	1.34336	1.69227	-0.406723	-0.458901	-0.682561	-0.569956	-1.00136	-0.622356	-0.0696998	0.0901677	0.843561	0.65354	-1.56347	-1.25843	-0.715733	0.943196	-1.09627	-0.247757	-0.00218888	1.9365	0.578575	-0.483828	-0.972133	2.3136	0.696472	1.31496	0.816573	0.421058	0.927028	0.863965	0.21923	-0.048201	0.161699	-0.0596609
-1.70457	0.295613	0.734367	-1.24799	2.96302	-1.03278	-0.577734	-1.23844	-0.790957	-0.584098	-0.398049	-1.23278	-0.503693	-0.726086	-0.831277	1.43323	-1.18699	0.942654	-1.05945	-0.69922	-1.00216	-0.569956	0.56382	-0.622356	-0.0696998	-0.807001	0.843561	-0.715454	-0.781736	-0.0544513	1.70881	-0.55432	-0.924714	-0.291497	-1.2573	-1.20676	-0.753766	-0.99275	-1.20482	-0.00259434	-0.881458	-0.902092	-0.884924	-2.18169	-0.850018	-2.20724	-2.01014	-0.716414	-2.29089	-1.8016
-0.330042	-0.838149	0.202249	-0.814851	-0.0620462	-1.33953	0.278965	-0.447693	-0.611201	-1.15669	0.637399	-0.682728	-0.84933	-0.726086	0.642896	0.968398	-0.708279	-0.923066	0.898727	0.262057	0.808902	0.748896	1.48212	0.631238	0.41336	0.987336	0.0580269	0.65354	0.781736	1.14953	0.704706	0.299505	0.290392	-0.217907	-0.638535	-0.239602	0.328761	0.693055	0.610126	-0.935147	-0.90485	-0.924699	-0.599843	0.172161	0.927028	0.179516	0.353335	0.259013	0.440431	0.185428
-1.74136	-0.994238	-2.07135	1.29669	2.96302	-0.112527	-1.60577	-0.974859	-0.071935	-0.584098	-1.4335	-0.682728	-0.503693	-0.726086	1.34952	-1.8366	0.0211922	0.476224	-1.71217	-0.93954	-1.64136	-0.569956	-2.45346	-0.622356	-3.2901	-1.70417	-2.29858	-0.715454	-1.56347	-1.25843	-1.5582	-0.55432	-1.09627	-0.293047	0.682515	0.58248	-4.16789	-2.32867	-4.27626	0.0885129	-1.09065	-0.886807	-0.783991	-2.71267	-0.850018	-2.51241	-3.86097	-4.67555	-2.29089	-2.3429
-0.329968	-1.08436	-1.00711	0.105563	-0.123782	-0.72603	-0.749074	1.39739	1.57855	-1.15669	-0.398049	-0.682728	-0.158055	-0.726086	1.22769	-0.394029	-0.731075	-0.290054	-0.406723	-0.458901	-0.682561	-0.569956	-0.603282	-0.622356	-0.0696998	0.0901677	0.843561	-0.715454	-0.781736	-0.0544513	-0.279805	-0.55432	-0.540767	-0.261101	1.29395	-0.964968	-1.75302	-1.53348	-0.925596	-0.539608	-0.479123	-0.630772	-0.391324	-0.107552	1.90225	-0.579023	-0.507408	-0.341741	-0.186186	-0.414514
-0.798156	-0.03485	-0.329869	0.267989	0.740522	-0.72603	-1.43443	-0.184111	0.598063	-0.0115093	-1.4335	-0.132676	-0.158055	0.564013	0.387048	-1.03517	0.249152	0.292984	-0.406723	-0.218582	-0.576028	0.0894699	-0.19163	0.944636	0.7354	-0.807001	-0.727507	2.02253	-1.56347	-1.25843	-1.5582	0.523451	-1.09627	-0.274114	-0.641832	-0.433033	-0.726009	-0.197559	-0.460226	-0.113701	-0.272609	-0.482048	-0.560238	-0.79024	1.40649	-0.848922	-0.376156	-1.16584	-0.747468	-0.634793
-0.30008	-1.10918	-0.305682	-0.489999	-0.0620462	-1.33953	-0.577734	-0.184111	-0.398763	-0.584098	-0.398049	-0.682728	-0.84933	-0.726086	1.09368	0.423428	-0.753871	-0.956382	0.898727	0.262057	0.702369	0.748896	1.28308	0.700186	0.439123	0.987336	0.0580269	2.02253	0.781736	-0.0544513	-0.426747	1.17198	0.374319	-0.231197	-0.663447	0.00218704	0.43979	0.661247	0.423978	-0.470722	0.838826	-0.746366	-0.463685	0.172161	1.40649	0.33828	0.353335	0.00831905	0.208366	0.0907003
0.070065	0.109483	0.952051	-1.30213	-0.47362	-0.419279	1.64968	0.343055	0.500014	-0.0115093	1.67285	-0.682728	0.187582	-0.726086	-0.672895	1.60954	-0.685483	0.176376	0.246002	-0.218582	0.276236	-0.569956	0.56382	-0.622356	-0.0696998	0.987336	0.843561	-0.715454	0.781736	1.14953	1.4835	-0.55432	0.809255	-0.222286	0.0527633	-0.529748	-0.698252	0.184133	0.377441	-0.389985	-0.270604	-0.312518	-0.325812	0.421058	-0.850018	0.209505	0.341922	0.700234	0.886741	0.16964
-0.196327	-1.08502	-1.27317	0.322131	-0.30899	-0.112527	-0.749074	1.66097	1.74196	-1.15669	-0.398049	-0.682728	0.187582	-0.726086	1.28861	-0.7146	-0.753871	-0.0401806	-1.05945	-0.69922	-1.00216	-0.569956	-1.27278	-0.622356	-0.0696998	-0.807001	0.843561	-0.715454	-0.781736	-0.0544513	-0.279805	-0.55432	-0.501785	-0.264236	2.05742	-1.30347	-1.78078	-1.56529	-0.879059	-0.521091	-0.481128	-0.499413	-0.107252	-0.107552	-0.850018	-0.771304	-0.53499	-0.349945	-0.239641	-0.466388
0.813026	-0.383599	0.178061	-0.760709	-0.864614	0.807728	1.64968	1.1338	0.549038	-0.0115093	1.67285	-0.682728	0.533219	-0.726086	0.106833	0.856199	-0.845055	0.00979402	0.246002	-0.218582	0.276236	-0.569956	-0.0604442	-0.622356	-0.0696998	0.987336	0.843561	-0.715454	0.781736	2.3535	0.890833	-0.55432	1.35606	-0.142462	0.96387	0.630838	-0.448438	-0.738289	-0.0879293	-0.216659	0.836821	0.334193	0.400408	0.918852	-0.850018	0.68756	0.490293	0.742168	0.762012	0.544791
0.605519	-0.139344	0.855303	-0.868993	-0.638249	-1.33953	1.307	0.343055	-0.0392522	-0.0115093	1.3277	0.417376	-0.503693	0.564013	-0.0271827	0.856199	-0.00160374	-0.706509	1.55145	0.742695	1.4481	0.748896	1.19261	0.380519	0.445564	0.987336	-0.413294	0.65354	1.56347	1.14953	0.680216	0.619122	1.38488	0.190187	0.0139304	-0.28796	0.162219	0.534017	0.470515	-0.589977	-0.0219844	-0.597202	-0.423553	0.85485	0.927028	0.6611	0.60062	0.831507	0.591039	1.10038
-1.03562	-1.05955	-1.34573	0.701125	0.7611	-0.112527	-1.43443	-0.184111	0.45099	-0.0115093	-1.4335	-0.132676	-0.503693	-0.726086	1.25206	-1.01914	0.112376	-0.32337	-1.05945	-0.69922	-1.10869	-0.569956	-0.94708	-0.622356	-0.0696998	-0.807001	0.843561	0.65354	-1.56347	-1.25843	-1.5582	0.138674	-1.09627	-0.286258	-0.711072	-0.964968	0.24549	0.661247	-0.134466	-0.367764	0.10834	-0.530902	-0.40999	-1.06758	0.927028	-1.00769	-0.72616	-1.28982	-2.29089	-1.08212
0.0926104	0.26753	0.298997	-0.381715	-0.391305	0.194225	0.792985	0.606638	0.957573	0.56108	0.637399	-0.132676	0.533219	0.564013	-0.295214	0.00668528	-0.183972	0.576173	-0.406723	-0.458901	-0.362962	-0.569956	-0.282103	-0.622356	-0.0696998	0.0901677	0.843561	-0.715454	-2.42394e-10	1.14953	0.704706	-0.55432	0.0205412	-0.245885	0.143618	-0.28796	-0.587223	-0.32479	0.610126	1.8951	0.306166	0.376646	0.112572	0.172161	-0.850018	0.145999	0.318144	0.580813	0.626252	-0.0686826
-0.783398	0.724039	-0.716864	0.484557	0.7611	0.194225	-1.09175	0.343055	2.34659	1.13367	-1.4335	-1.23278	0.878857	1.85411	0.387048	-2.622	-1.18699	2.29197	-1.71217	-0.93954	-1.64136	-0.569956	-2.45346	-0.622356	-3.2901	-1.70417	-2.29858	-0.715454	-1.56347	-1.25843	-1.5582	-0.55432	-1.09627	-0.290118	2.97915	0.340691	-3.55723	-3.02844	-2.50786	1.30772	-0.699004	-0.0884515	-0.050892	-1.38522	-0.850018	-1.49985	-1.77142	-2.2698	-2.29089	-1.552
-1.036	-0.549484	-1.12805	0.646983	0.7611	0.194225	-1.26309	-0.711276	-0.300715	0.56108	-1.4335	-0.132676	-0.158055	-0.726086	0.58198	-0.874885	0.294744	0.342958	-1.05945	-0.69922	-1.00216	-0.569956	-0.643995	-0.622356	-0.0696998	-0.807001	0.843561	-0.715454	-0.781736	-1.25843	-1.5582	-0.55432	-0.769653	-0.286536	-1.12614	0.437407	1.99419	1.39282	-0.646374	-0.117404	0.171163	-0.269865	-0.277596	-1.06758	-0.850018	-0.367338	-0.691921	-1.22601	-2.29089	-1.06708
-0.998618	-0.127589	-0.402431	0.105563	0.987466	-0.112527	-1.43443	-0.711276	-0.202666	-0.0115093	-1.4335	-0.682728	-0.158055	0.564013	0.594163	-1.08326	-0.411931	0.442907	-1.05945	-0.69922	-1.10869	-0.569956	-0.838512	-0.622356	-0.0696998	-0.807001	0.843561	0.65354	-1.56347	-1.25843	-1.5582	0.0871278	-1.09627	-0.287503	-0.817679	-0.142886	0.689604	0.0569021	-0.739448	0.0129605	0.123712	-0.372375	-0.424848	-1.22166	0.927028	-1.06943	-0.964885	-1.4612	-1.70288	-1.19639
-0.857931	0.121891	1.4358	-1.35627	0.514156	-1.03278	0.621645	-1.50202	-1.88583	-0.0115093	0.637399	-0.132676	-0.84933	-0.726086	-0.831277	1.96217	0.340336	-0.723167	0.246002	0.502376	0.382769	0.748896	1.31475	1.05119	0.790146	-0.807001	-1.25224	-0.715454	-2.42394e-10	1.14953	1.38064	-0.55432	-0.717157	-0.236508	-1.1027	-0.191244	0.550818	1.2974	1.40126	-0.303322	0.155792	-0.846636	-0.714324	-0.422821	-0.850018	-0.203282	0.232546	0.561669	0.888438	-0.0138007
-0.932316	-0.0962404	-0.886175	0.538699	0.555314	0.194225	-0.577734	-0.447693	0.287576	-0.584098	-0.398049	-0.132676	0.187582	-0.726086	-0.0149995	-0.7146	0.340336	0.942654	-1.05945	-0.69922	-1.00216	-0.569956	-0.757087	-0.622356	-0.0696998	-0.807001	0.843561	-0.715454	-0.781736	-0.0544513	0.278575	-0.55432	-0.72731	-0.284933	-0.712903	0.920985	0.772875	-1.05637	-1.20482	0.157399	-0.378205	-0.191962	-0.258809	-0.925355	-0.850018	-0.587843	-0.72616	-0.325332	-2.29089	-1.00619
-0.453523	-0.151753	0.516682	-0.489999	0.102583	-0.72603	0.278965	0.0794722	0.56538	-1.15669	0.637399	-0.132676	-0.84933	0.564013	0.228666	0.519599	-0.0243997	-0.839775	-0.406723	-0.458901	-0.362962	-0.569956	0.260735	-0.622356	-0.0696998	0.0901677	0.843561	-0.715454	-2.42394e-10	-0.0544513	1.2386	-0.55432	-0.173965	-0.271329	-0.08132	-0.964968	-0.864795	-0.420213	0.0051448	-0.783302	-1.33793	-0.876244	-0.603019	-0.31378	-0.850018	-0.534922	-0.199252	0.165117	0.311459	-0.509241
-0.679274	-0.972686	-1.7811	0.971836	0.102583	0.500976	-1.43443	0.870221	1.70928	-0.0115093	-1.4335	-0.132676	0.187582	-0.726086	1.25206	-1.46794	-0.0927876	0.309642	-1.71217	-0.93954	-1.64136	-0.569956	-2.45346	-0.622356	-3.2901	-1.70417	-2.29858	-0.715454	-1.56347	-1.25843	-1.5582	-0.55432	-1.09627	-0.28744	1.49874	-0.916611	-1.78078	-1.27902	-0.925596	-0.0499997	-0.0955008	-0.389821	0.245569	-0.79024	-0.850018	-1.06061	-1.16652	-1.63806	-1.4653	-1.18812
2.33477	0.784777	0.0329383	0.863551	-1.19387	2.34149	1.13566	1.66097	0.630745	2.85144	0.29225	5.36784	1.57013	1.85411	-0.831277	-1.13134	2.46036	0.50954	0.898727	0.262057	0.489302	0.0894699	-0.643995	0.0733888	0.287764	0.987336	0.0580269	2.02253	-0.781736	-1.25843	-0.539403	4.00577	-0.123433	0.299396	0.973761	0.872627	0.606333	0.0250945	0.0051448	0.538864	1.15361	2.23712	1.69184	1.58495	1.40649	1.56958	1.04003	0.698411	0.764557	1.37704
0.218316	1.20537	1.0488	0.538699	-0.411884	0.500976	1.47834	-0.711276	-0.725591	-0.0115093	1.50027	0.417376	-0.503693	0.564013	-1.44044	0.760027	0.522704	-0.439978	0.246002	-0.218582	0.169703	-0.569956	0.505012	-0.622356	-0.0696998	0.987336	0.843561	0.65354	-2.42394e-10	1.14953	1.41493	0.624715	-0.0106319	-0.202843	-0.336664	1.69471	-0.0875953	-0.611058	-0.0413922	2.44915	0.404411	0.712265	-0.0260088	0.340463	0.927028	0.555257	0.573989	0.815097	1.09038	0.301958
-1.13189	-0.682061	-0.233121	-0.111005	1.76945	-1.33953	-1.77711	-1.50202	-1.88583	-1.15669	-1.4335	-0.682728	-0.84933	0.564013	1.20333	-0.7146	-0.434727	-0.723167	0.246002	0.0217374	0.169703	1.40832	1.72187	2.51163	1.27321	-0.807001	-1.25224	0.65354	0.781736	-1.25843	-1.5582	-0.160924	-0.544875	-0.274132	-1.30456	1.06606	0.82839	1.04294	0.935886	-1.14847	-1.25305	-1.0627	-0.828248	-1.06758	0.927028	-0.277371	-0.0670499	-0.974401	-1.0419	-0.573897
-1.38367	5.78025	3.08052	0.863551	3.70385	-0.112527	-1.77711	-1.50202	-1.88583	-1.15669	-1.4335	-1.23278	-0.503693	3.14421	-2.0496	-2.8464	-1.18699	2.05875	-1.71217	-0.93954	-1.64136	-0.569956	-2.45346	-0.622356	-3.2901	-1.70417	-2.29858	-0.715454	-1.56347	-1.25843	-1.5582	-0.55432	-1.09627	-0.293262	-0.5257	2.42008	-1.22564	-5.41401	-4.27626	0.509976	-1.65138	-0.832071	-0.880814	-3.02794	-0.850018	-2.45067	-3.86097	-4.67555	-2.29089	-2.52634
-0.213755	1.57305	0.589244	0.213847	-0.0208889	0.500976	-0.235054	-0.184111	0.663428	0.56108	-0.398049	-0.132676	0.533219	1.85411	-1.13586	-0.538286	0.249152	1.32579	-1.05945	-0.69922	-1.00216	-0.569956	-1.09636	-0.622356	-0.0696998	-0.807001	0.843561	-0.715454	-0.781736	-0.0544513	-0.0887806	-0.55432	-0.605495	-0.278019	-0.0131793	0.0989026	0.24549	-0.86552	-0.785985	0.0811058	-0.143621	0.329392	0.170678	-0.422821	-0.850018	-0.480236	-0.376156	-0.157595	-0.134427	-0.7002
-0.245274	0.184588	1.4358	-1.03142	0.0820044	-0.72603	0.278965	-0.447693	-0.333397	-1.15669	0.637399	-0.132676	-1.19497	1.85411	0.0824665	0.760027	-0.0471957	-1.27289	0.246002	0.502376	0.276236	0.748896	0.56382	1.17028	0.851334	-0.807001	-1.25224	-0.715454	0.781736	1.14953	0.998591	-0.55432	-0.327816	-0.213563	-0.563067	-0.239602	-0.281895	0.343171	0.935886	-1.24476	-1.61863	-1.04894	-0.676555	-0.107552	-0.850018	0.0295721	0.408498	0.506972	0.731042	0.189187
-0.557721	1.00356	0.782741	-0.0568627	0.390684	-0.112527	-0.235054	-0.447693	0.287576	0.56108	-0.398049	-0.132676	-0.158055	1.85411	-0.42923	-0.7146	0.340336	0.392933	-1.05945	-0.69922	-1.00216	-0.569956	-0.856607	-0.622356	-0.0696998	-0.807001	0.843561	-0.715454	-0.781736	-0.0544513	0.170817	-0.55432	-0.690974	-0.283598	-0.133341	-0.384675	-0.726009	-0.801904	-0.646374	1.62548	0.121707	-0.135505	-0.269738	-0.79024	-0.850018	-0.734259	-0.658632	-0.23964	-0.727952	-0.956566
-1.35274	2.36133	2.50003	-1.1397	2.3045	-1.03278	-0.577734	-1.50202	-1.88583	-0.584098	-0.398049	-0.682728	-0.503693	0.564013	-2.45165	1.43323	0.340336	0.942654	-0.406723	-0.218582	-0.469495	0.0894699	1.24689	0.769133	0.645228	-0.807001	-0.727507	0.65354	-0.781736	-0.0544513	0.890833	-0.281225	-0.957065	-0.285748	-1.34339	0.389049	-0.115352	0.374979	0.377441	-0.315914	-0.591402	-0.833632	-0.876629	-1.56063	0.927028	-1.22643	-0.72616	-0.200441	-2.29089	-1.10091
-0.41125	-1.29792	-0.329869	-0.489999	-0.123782	-0.112527	0.278965	0.0794722	-0.0392522	-1.15669	0.637399	-0.682728	-1.19497	-0.726086	1.32516	0.423428	-0.753871	-1.27289	-0.406723	-0.458901	-0.362962	-0.569956	0.0119343	-0.622356	-0.0696998	0.0901677	0.843561	-0.715454	-2.42394e-10	1.14953	0.998591	-0.55432	-0.0317101	-0.254805	-0.0373583	0.340691	-0.14311	-0.897327	-0.785985	-1.35587	-2.7969	-1.07966	-0.515409	-0.107552	-0.850018	-0.120372	-0.121262	0.205228	0.218548	-0.270167
-1.83754	-1.78121	-2.57928	1.51326	3.70385	-0.419279	-1.77711	-0.974859	-0.25169	-1.15669	-1.4335	-0.682728	-0.84933	-0.726086	2.42165	-2.23731	-0.0927876	-0.473294	-1.71217	-0.93954	-1.64136	-0.569956	-2.45346	-0.622356	-3.2901	-1.70417	-2.29858	-0.715454	-1.56347	-1.25843	-1.5582	-0.55432	-1.09627	-0.293226	0.409586	-0.819895	-3.75153	-2.96482	-4.27626	-0.985515	-1.42615	-1.14568	-0.895747	-3.02794	-0.850018	-2.92167	-3.86097	-4.67555	-2.29089	-2.52634
0.130137	-0.552749	-0.354057	0.213847	-0.432462	-1.33953	0.278965	0.343055	0.124162	-0.584098	0.464824	1.51748	-0.503693	-0.726086	0.387048	-0.121543	0.933031	-0.656534	0.898727	0.262057	0.808902	0.0894699	1.06595	-0.0268987	0.236238	0.987336	0.0580269	0.65354	0.781736	-0.0544513	0.23939	0.675985	0.448601	-0.0922285	-0.047616	-0.674822	-0.0598382	0.438594	0.377441	-0.720341	-0.0674309	-0.496892	-0.388991	0.499283	0.927028	0.26419	0.282954	0.300947	0.168062	0.586141
-0.738529	-0.0270129	0.0329383	0.917694	0.390684	-0.72603	-0.577734	0.343055	1.57855	-0.584098	-0.570624	2.06753	-1.19497	0.564013	0.204299	-1.19546	2.96187	-1.27289	-1.05945	-0.69922	-1.10869	-0.569956	-1.1235	-0.622356	-0.0696998	-0.807001	0.843561	0.65354	-1.56347	-1.25843	-0.118169	0.320185	-1.09627	-0.282658	0.113943	-2.27063	-0.559466	-0.483828	-1.4375	-1.02699	-1.39875	-0.898971	-0.663895	-0.79024	0.927028	-1.3358	-1.16652	-1.03913	-0.530252	-0.992653
-0.152719	0.131035	0.0813127	0.213847	-0.16494	-0.419279	-0.235054	-0.711276	-0.790957	0.56108	-0.398049	0.417376	-0.158055	-0.726086	-0.477963	0.439456	0.43152	-0.0901552	0.898727	0.262057	0.595835	0.0894699	1.12928	0.035781	0.268442	0.987336	0.0580269	-0.715454	0.781736	-0.0544513	-0.47083	-0.55432	0.0794236	-0.189212	-0.719498	0.727554	0.356519	0.661247	0.796274	0.290726	1.39555	0.279257	-0.219008	0.257497	1.90225	0.551729	0.700485	0.552553	0.667828	0.399693
0.845657	-0.0328907	-0.136372	0.213847	-0.761721	0.194225	0.450305	0.870221	0.45099	-0.584098	0.637399	0.417376	0.187582	0.564013	0.0824665	-0.00934328	-0.0699917	-0.173446	0.246002	-0.218582	0.276236	-0.569956	0.0888363	-0.622356	-0.0696998	0.987336	0.843561	-0.715454	0.781736	1.14953	0.170817	-0.55432	1.3342	-0.130425	0.731606	-0.336317	0.273247	0.152325	0.423978	-0.445538	0.899644	0.373565	0.246863	0.786107	-0.850018	0.53056	0.353335	0.451363	0.151093	0.517726
-0.491346	0.997684	0.129687	0.971836	0.349527	-0.419279	-0.0637143	-0.974859	-0.889005	-1.15669	0.29225	1.51748	-0.158055	0.564013	-0.98966	-0.874885	2.48316	0.342958	0.246002	0.0217374	0.0631703	0.0894699	0.880475	0.273964	0.390817	0.0901677	-0.20277	2.02253	-0.781736	-1.25843	0.773279	0.679718	-0.809086	-0.241398	-0.981803	0.630838	0.911661	1.01113	0.470515	-0.357394	-0.523233	-0.132184	-0.535911	-0.31378	1.40649	-0.0251132	0.318144	0.50606	0.534614	-0.0265815
2.93763	-0.984441	-1.56342	0.484557	-1.33792	4.48875	-1.43443	0.606638	-0.82364	-0.0115093	-1.4335	-0.682728	3.29832	-0.726086	1.23988	-1.01914	-1.00463	0.50954	0.246002	-0.218582	1.1285	-0.569956	-0.19163	-0.622356	-0.0696998	0.987336	0.843561	-0.715454	-2.42394e-10	-1.25843	-1.5582	-0.55432	0.900134	0.19548	1.7757	1.50128	1.4668	0.406786	0.0051448	0.49294	1.77382	3.05788	4.15968	1.85755	-0.850018	1.81831	1.03432	0.00102614	0.126062	1.25374
0.541961	-0.395355	-0.813613	0.484557	-0.535356	1.11448	-1.60577	0.343055	-0.00656941	-0.584098	-1.4335	-0.132676	0.533219	1.85411	0.99621	-1.24354	-0.434727	0.109743	-0.406723	-0.458901	-0.469495	-0.569956	-0.61233	-0.622356	-0.0696998	0.0901677	0.843561	0.65354	-0.781736	-1.25843	-1.5582	0.792475	-0.439767	-0.238962	0.205897	0.243976	0.856147	0.661247	0.423978	0.107771	0.923036	0.542855	0.600934	0.340463	0.927028	0.385909	0.318144	-0.636192	-0.500555	0.00574622
0.90076	0.599952	2.04047	-1.30213	-0.741142	-0.419279	1.99236	-0.447693	-0.774615	1.13367	1.67285	0.967428	-1.19497	1.85411	-0.831277	1.81791	0.477112	-1.27289	1.55145	0.983015	1.55463	0.748896	1.11118	0.342911	0.426241	0.987336	-0.413294	-0.715454	2.34521	2.3535	0.82226	-0.55432	1.36987	0.192158	-0.0868152	0.243976	-0.0320811	0.502209	1.30818	-0.997367	-1.64336	-0.583518	-0.381735	0.982854	-0.850018	0.945111	1.01244	1.1296	1.31735	1.2778
-0.903764	1.51232	1.94373	-0.111005	1.21383	-1.03278	-0.577734	-0.974859	-0.529494	-0.584098	-0.398049	0.417376	-1.19497	1.85411	-0.940927	0.215056	1.77648	-1.27289	-0.406723	-0.458901	-0.469495	-0.569956	1.10213	-0.622356	-0.0696998	0.0901677	0.843561	0.65354	-0.781736	-0.0544513	0.401026	-0.0118165	-0.813033	-0.281942	-0.929781	-0.384675	0.0789474	0.120517	-0.646374	-1.09218	-1.77301	-0.864281	-0.808166	-1.06758	0.927028	-1.00769	-0.691921	-0.302541	-0.251096	-0.912961
-0.223396	0.659383	1.62929	-1.24799	0.0820044	-0.72603	0.278965	-0.447693	-0.202666	-0.584098	0.464824	-0.682728	-0.503693	1.85411	-0.441413	0.872227	-0.571503	-0.373345	0.246002	0.0217374	0.169703	0.0894699	0.776431	0.211284	0.358613	0.0901677	-0.20277	0.65354	-2.42394e-10	-0.0544513	0.783076	0.190328	-0.328743	-0.244631	-0.680665	-0.239602	0.717361	0.883901	0.610126	-0.459612	0.517359	-0.600203	-0.537823	-0.107552	0.927028	0.00311145	0.193551	0.147796	0.346672	-0.0686826
-0.186241	0.060501	0.976239	-0.489999	-0.0620462	-1.03278	0.621645	-1.23844	-1.52632	-0.0115093	0.637399	0.967428	-1.19497	0.564013	-0.197748	0.824141	0.978623	-1.27289	0.898727	0.742695	1.02197	0.748896	1.67664	0.568558	0.542176	0.0901677	-0.727507	-0.715454	0.781736	1.14953	0.704706	-0.55432	-0.214358	-0.138145	-0.69422	0.243976	0.273247	0.597632	1.16857	-1.18551	-1.636	-0.852197	-0.65691	0.172161	-0.850018	0.258898	0.60918	0.888938	1.21129	0.571856
-0.3603	-0.413642	-0.281495	-0.327573	-0.0414676	-0.419279	-0.406394	-0.184111	-0.071935	-0.0115093	-0.398049	-0.682728	0.187582	-0.726086	0.240849	0.279171	-0.662687	0.276325	0.246002	0.0217374	0.169703	0.748896	0.423587	1.17028	0.619465	0.0901677	-0.20277	0.65354	-2.42394e-10	-0.0544513	-0.333684	0.240922	-0.236724	-0.230696	-0.705943	0.0505448	0.800632	0.75667	0.563589	-0.378875	0.519364	-0.198644	-0.335355	-0.0103633	0.927028	0.144235	0.353335	-0.0874004	0.0352724	0.0621317
-0.634479	-0.879294	0.202249	-0.598283	0.205476	-1.33953	0.278965	-0.711276	-0.774615	-1.15669	0.637399	-0.132676	-1.19497	-0.726086	0.679446	0.824141	-0.0927876	-1.27289	0.246002	-0.218582	0.276236	-0.569956	1.61783	-0.622356	-0.0696998	0.987336	0.843561	-0.715454	0.781736	1.14953	1.11125	-0.55432	0.165475	-0.261988	-0.620218	-0.916611	-0.14311	0.565824	0.935886	-1.18254	-2.61845	-1.11343	-0.717455	-0.209481	-0.850018	-0.254439	0.0489839	0.208874	0.325883	-0.294976
0.170333	-0.401886	0.202249	-0.760709	-0.288412	0.500976	-1.09175	-1.23844	-1.59169	1.13367	-1.4335	-1.23278	-0.158055	0.564013	0.496697	0.599742	-1.18699	-0.32337	1.55145	2.66525	1.1285	2.06775	0.676911	2.16062	1.36016	-0.807001	-1.67015	0.65354	0.781736	-1.25843	-1.5582	-0.00347381	-0.352686	0.0953262	-1.07119	2.90365	2.18849	1.32921	0.749737	-0.0707396	0.521369	0.172666	-0.0304797	0.499283	2.19645	1.40553	1.18269	0.312798	0.634737	1.20563
-0.768639	0.570563	1.29067	-0.868993	0.534735	-0.419279	0.621645	-0.974859	-0.790957	-0.0115093	0.637399	-0.132676	-0.503693	0.564013	-0.660712	0.583713	0.385928	-0.123472	-0.406723	-0.458901	-0.362962	-0.569956	0.740242	-0.622356	-0.0696998	0.0901677	0.843561	-0.715454	-2.42394e-10	1.14953	1.70881	-0.55432	-0.366856	-0.276174	-0.893147	0.872627	0.24549	-0.515635	-0.181003	1.37068	0.437827	-0.278027	-0.512789	-0.662236	-0.850018	-0.321473	-0.24015	0.322826	0.337762	-0.653588
1.54864	-0.812026	-1.63598	1.08012	-1.13214	1.42123	-0.920413	4.56038	2.47732	1.70626	-1.4335	2.06753	1.57013	-0.726086	1.02058	-1.45191	0.385928	0.259667	-1.71217	-0.93954	-1.64136	-0.569956	-2.45346	-0.622356	-3.2901	-1.70417	-2.29858	-0.715454	-1.56347	-1.25843	-1.5582	-0.55432	-1.09627	-0.221382	6.12351	-1.4969	-1.05909	-1.75613	-1.53058	-0.247769	0.308839	1.52663	7.97451	1.04449	-0.850018	-0.000416633	-0.305775	-0.974401	-0.631224	-0.0498875
-0.41392	1.42546	2.1856	-1.30213	0.226055	-0.419279	0.450305	-0.447693	0.22221	-0.584098	0.637399	-0.682728	-0.503693	1.85411	-1.23332	1.43323	-0.434727	-0.156788	-0.406723	-0.458901	-0.362962	-0.569956	0.405492	-0.622356	-0.0696998	0.0901677	0.843561	-0.715454	-2.42394e-10	1.14953	1.38064	-0.55432	-0.308804	-0.265194	-0.460124	-0.28796	-0.281895	0.120517	0.23783	0.00481275	-0.463083	-0.450598	-0.501951	-0.422821	-0.850018	-0.413203	-0.219225	0.253543	0.401824	-0.427294
0.877992	1.51428	1.65348	-0.706567	-0.61767	1.11448	0.621645	-0.447693	-0.578519	0.56108	0.464824	0.417376	0.533219	3.14421	-1.29424	0.423428	0.271948	0.492882	0.898727	0.262057	0.489302	0.0894699	0.260735	0.0733888	0.287764	0.987336	0.0580269	2.02253	-0.781736	-0.0544513	0.0728557	1.84505	-0.491374	-0.0435889	-0.519472	1.59799	1.2725	1.45644	0.749737	0.138881	1.03197	0.810774	0.333902	0.717364	1.40649	1.22207	0.859318	0.633686	0.70092	0.86055
3.06349	-0.787861	-1.10386	0.105563	-1.29677	1.72798	-1.43443	0.343055	-0.970712	-0.0115093	-1.4335	-1.23278	3.29832	-0.726086	0.898744	-0.4902	-1.18699	0.559515	3.50963	2.42493	3.25916	1.40832	0.89857	0.31784	0.41336	2.78167	-0.33474	2.02253	3.12694	-1.25843	-1.5582	3.48404	5.02451	9.26909	0.810004	1.69471	1.30026	0.883901	0.517052	-0.163328	1.36213	2.51872	1.56089	2.142	1.40649	2.19582	1.55742	0.424927	0.514674	3.04981
-1.68885	0.774327	1.21811	-0.652425	4.67105	-0.72603	-1.77711	-0.974859	0.630745	-1.15669	-1.4335	-1.23278	-0.84933	1.85411	1.25206	-2.622	-1.18699	-0.0901552	-1.71217	-0.93954	-1.64136	-0.569956	-2.45346	-0.622356	-3.2901	-1.70417	-2.29858	-0.715454	-1.56347	-1.25843	-1.5582	-0.55432	-1.09627	-0.29336	-0.41836	-3.38286	-1.36442	-3.88725	-4.27626	-0.86478	-1.54444	-1.06674	-0.925793	-3.39299	-0.850018	-4.12299	-3.86097	-4.67555	-2.29089	-2.73384
-0.410657	0.358963	1.38742	-0.598283	0.390684	0.194225	-1.43443	0.343055	1.38245	-0.0115093	-1.4335	-0.132676	-1.19497	4.43431	1.06931	-1.59617	0.0895802	-1.27289	-1.71217	-0.93954	-1.64136	-0.569956	-2.45346	-0.622356	-3.2901	-1.70417	-2.29858	-0.715454	-1.56347	-1.25843	-1.5582	-0.55432	-1.09627	-0.289142	0.571512	-1.88377	0.550818	-0.547443	-2.46132	-1.33587	-1.902	-1.01801	-0.38166	-1.06758	-0.850018	-1.36931	-1.42141	-2.04099	-2.29089	-1.35878
0.524162	-0.839456	-1.32154	0.376273	-0.720563	1.11448	-1.09175	3.24247	2.64074	1.13367	-1.4335	-1.23278	1.22449	0.564013	1.31298	-1.19546	-1.18699	0.492882	-1.71217	-0.93954	-1.64136	-0.569956	-2.45346	-0.622356	-3.2901	-1.70417	-2.29858	-0.715454	-1.56347	-1.25843	-1.5582	-0.55432	-1.09627	-0.272045	2.78242	-1.44855	-0.80928	-0.833712	-0.646374	2.31953	0.445179	0.740353	3.06144	0.257497	-0.850018	-0.243855	-0.507408	-0.943406	-0.877288	-0.540065
0.664923	0.128422	0.153874	-0.111005	-0.658828	0.500976	0.964325	1.39739	1.26806	1.13367	0.637399	0.417376	0.533219	1.85411	0.167749	-0.618428	0.0439882	0.209692	-0.406723	-0.458901	-0.362962	-0.569956	-0.580664	-0.622356	-0.0696998	0.0901677	0.843561	-0.715454	-2.42394e-10	1.14953	0.401026	-0.55432	0.448562	-0.206873	1.90025	0.389049	-1.69751	-1.11998	-0.692911	1.22476	-0.201765	0.184029	0.302531	0.499283	-0.850018	0.207741	-0.0499302	0.321003	0.0382421	0.117014
-0.604889	-0.81725	-0.112185	-0.327573	0.102583	-0.72603	0.278965	0.0794722	0.401966	-1.15669	0.637399	-0.132676	-0.84933	-0.726086	0.679446	0.439456	-0.0927876	-0.873091	-0.406723	-0.458901	-0.362962	-0.569956	0.260735	-0.622356	-0.0696998	0.0901677	0.843561	-0.715454	-2.42394e-10	-0.0544513	1.2386	-0.55432	-0.176277	-0.273227	-0.417261	-0.771537	-0.392924	-0.0703285	0.0051448	-0.581088	-1.21095	-0.968191	-0.588824	-0.31378	-0.850018	-0.270315	-0.199252	0.154177	0.22873	-0.542321
-0.277832	-1.14641	-0.49918	-0.489999	-0.144361	-0.112527	-0.577734	-0.447693	-0.692908	-0.584098	-0.398049	-1.23278	-0.503693	-0.726086	1.19114	0.295199	-1.18699	-0.639876	0.246002	0.502376	0.276236	0.748896	0.301448	1.17028	0.851334	-0.807001	-1.25224	-0.715454	0.781736	-0.0544513	-0.382665	-0.55432	-0.234387	-0.190448	-0.570028	0.389049	0.134462	0.565824	0.982423	-0.831448	0.107004	-0.638614	-0.374118	0.0820841	-0.850018	0.426482	0.684317	0.376611	0.543523	0.371876
-0.404353	-0.165468	1.19392	-1.35627	0.0820044	-1.33953	0.964325	0.0794722	0.45099	-1.15669	1.3277	-0.682728	-0.84933	0.564013	0.0824665	1.16074	-0.617095	-0.856433	0.246002	0.0217374	0.169703	0.0894699	0.776431	0.211284	0.358613	0.0901677	-0.20277	0.65354	-2.42394e-10	1.14953	1.85085	0.322904	-0.43029	-0.243127	-0.522036	-1.35183	-0.0598382	0.597632	0.377441	-0.975145	-1.11938	-0.990358	-0.66105	-0.107552	0.927028	-0.231506	0.0946365	0.512442	0.631343	-0.0889814
1.30984	0.130381	-0.378244	1.24255	-0.905771	1.42123	-0.235054	-0.974859	-1.42827	0.56108	-0.398049	-0.132676	-0.503693	-0.726086	-0.246481	0.407399	-0.503115	-0.773142	1.55145	1.70397	1.4481	1.40832	0.360255	1.01358	0.770824	0.0901677	-1.04172	0.65354	1.56347	-0.0544513	-0.843083	0.353002	1.02203	0.682915	-0.167045	2.32336	0.939418	0.470401	0.377441	2.67655	1.24584	2.20679	0.997454	1.2199	0.927028	1.59957	1.20647	0.578078	0.562614	1.68378
-0.26908	1.85062	1.33905	0.646983	0.0820044	-0.112527	-0.406394	-1.50202	-1.88583	-0.584098	-0.398049	-0.682728	-0.503693	0.564013	-2.0496	1.43323	-0.434727	-0.156788	0.246002	0.0217374	-0.0433627	0.0894699	0.346684	0.342911	0.426241	0.0901677	-0.20277	-0.715454	-2.42394e-10	-0.0544513	-0.279805	-0.55432	-0.462545	-0.250981	-0.788737	1.59799	0.0511903	0.184133	0.796274	2.64396	0.721868	0.579386	-0.242687	-0.107552	1.90225	0.467055	0.37521	0.39302	0.395036	-0.110032
0.226919	-0.307841	0.589244	-0.814851	-0.432462	-0.72603	1.307	0.0794722	-0.137301	-0.0115093	1.3277	-0.132676	-0.503693	0.564013	0.277399	0.599742	-0.320747	-0.639876	0.898727	0.262057	0.702369	0.0894699	0.89857	0.00444112	0.25234	0.987336	0.0580269	2.02253	-2.42394e-10	1.14953	1.05247	1.5619	-0.0261412	-0.116606	-0.291604	0.485765	0.384276	0.152325	-0.181003	1.19735	0.682437	-0.311437	-0.297346	0.499283	1.40649	0.475875	0.386623	0.728494	0.794255	0.596666
0.331859	-1.4723	-0.741052	-0.327573	-0.61767	0.500976	-1.09175	-0.184111	-0.790957	1.13367	-1.4335	-1.23278	-0.84933	-0.726086	1.64192	0.102857	-1.18699	-1.03967	0.246002	0.0217374	0.169703	0.0894699	-0.114728	0.211284	0.358613	0.0901677	-0.20277	0.65354	-2.42394e-10	-1.25843	-1.5582	0.453529	0.0409434	-0.136981	0.0659518	0.775911	0.606333	-0.0703285	-0.274077	-0.766265	-0.323402	-0.628651	-0.0308259	0.575137	0.927028	0.648751	0.450347	-0.0956049	0.353884	0.544791
1.70394	-0.1511	0.323185	-0.489999	-1.04982	0.194225	1.64968	-0.447693	-1.11778	1.13367	1.3277	1.51748	0.533219	-0.726086	-0.234298	0.72797	0.271948	-0.206763	3.50963	3.62653	3.15263	3.3866	1.12475	1.59024	0.973709	0.987336	-1.12027	3.39153	2.34521	1.14953	0.0091808	3.09928	1.85733	4.47846	-0.310654	1.40456	1.38353	1.58367	1.49433	0.549975	1.77315	1.15648	0.5081	1.67976	1.69476	1.87829	1.55742	1.18065	1.16929	2.65135
0.273493	0.74951	0.685992	0.213847	-0.432462	-0.419279	0.621645	-0.711276	-0.839981	-0.0115093	0.637399	2.06753	-0.158055	0.564013	-1.00184	0.134914	1.91326	-0.14013	0.898727	0.262057	0.808902	0.0894699	1.06595	-0.0268987	0.236238	0.987336	0.0580269	0.65354	0.781736	-1.25843	0.401026	0.307402	0.348695	-0.132235	-0.484669	0.340691	0.523061	0.62944	0.982423	-0.141107	0.876921	0.177387	-0.254654	0.499283	0.927028	0.551729	0.676708	0.578989	0.725526	0.599673
-0.36208	1.36472	1.33905	-0.923135	0.102583	0.500976	-0.235054	0.0794722	1.2844	0.56108	-0.398049	-1.23278	0.187582	1.85411	-0.98966	0.663856	-1.18699	0.876021	-1.05945	-0.69922	-1.00216	-0.569956	-1.02398	-0.622356	-0.0696998	-0.807001	0.843561	-0.715454	-0.781736	-0.0544513	-0.0104115	-0.55432	-0.648463	-0.278682	-0.337763	0.0505448	0.273247	-0.547443	-0.506763	0.184805	0.286785	-0.0150298	-0.0797493	-0.538973	-0.850018	-0.452012	-0.328602	-0.0162945	-0.341885	-0.711477
0.018967	-0.887131	-0.257308	-0.652425	-0.535356	0.807728	0.107626	0.606638	0.45099	1.70626	-0.398049	-1.23278	-0.158055	-0.726086	0.825645	0.535628	-1.18699	-0.373345	-1.05945	-0.69922	-1.00216	-0.569956	-1.40849	-0.622356	-0.0696998	-0.807001	0.843561	-0.715454	-0.781736	-0.0544513	-0.426747	-0.55432	-0.410873	-0.257375	0.770072	-0.72318	-0.14311	-0.261174	-0.785985	-0.424798	-0.0941642	-0.680907	-0.0240218	0.172161	-0.850018	-0.106259	-0.179279	0.269952	0.49728	-0.312268
-0.226882	-0.0244006	-0.644303	0.755267	-0.226676	-0.112527	0.278965	0.870221	1.52952	-0.0115093	0.29225	1.51748	0.187582	-0.726086	-0.197748	-0.7146	1.52573	0.309642	-0.406723	-0.218582	-0.469495	0.0894699	-0.684708	0.769133	0.645228	-0.807001	-0.727507	0.65354	-0.781736	-1.25843	0.484293	0.299474	-0.668659	-0.248061	0.169995	-0.384675	-1.03134	-0.706481	0.0051448	-0.380356	-0.376868	-0.086891	-0.31678	-0.0103633	0.927028	-0.275607	-0.0156907	0.362025	0.307641	-0.15514
-0.843247	-0.00219556	-0.571741	0.322131	0.390684	-0.419279	-0.406394	0.343055	1.80733	-0.0115093	-0.398049	-0.132676	0.187582	-0.726086	-0.197748	-0.361971	0.294744	0.876021	-1.05945	-0.69922	-1.00216	-0.569956	-0.856607	-0.622356	-0.0696998	-0.807001	0.843561	-0.715454	-0.781736	-0.0544513	0.170817	-0.55432	-0.685855	-0.284207	0.193074	-1.30347	-1.69751	-1.11998	-0.22754	-0.00926072	-0.654226	-0.449678	-0.529333	-0.79024	-0.850018	-1.16998	-0.691921	-0.484864	-0.372007	-0.988894
0.239601	0.682242	0.855303	-0.652425	-0.391305	0.807728	-0.0637143	0.0794722	0.287576	1.13367	-0.398049	-0.682728	0.187582	1.85411	-0.441413	0.50357	-0.662687	0.243009	-0.406723	-0.458901	-0.362962	-0.569956	-0.282103	-0.622356	-0.0696998	0.0901677	0.843561	-0.715454	-2.42394e-10	-0.0544513	-0.426747	-0.55432	-0.0601019	-0.244228	-0.34509	-0.0461707	0.911661	1.10655	1.16857	-0.242584	0.70917	0.167504	0.0973987	0.172161	-0.850018	0.366504	0.518826	0.441336	0.438734	-0.0138007
0.0659119	0.101646	0.613431	-0.977277	-0.391305	0.500976	0.621645	0.343055	0.549038	-0.0115093	0.637399	-1.23278	0.187582	0.564013	-0.136832	0.920313	-1.18699	0.176376	-0.406723	-0.458901	-0.362962	-0.569956	-0.282103	-0.622356	-0.0696998	0.0901677	0.843561	-0.715454	-2.42394e-10	1.14953	0.704706	-0.55432	0.140662	-0.242553	0.157905	0.679196	-0.14311	-0.611058	-0.320614	-0.1337	0.605578	-0.059803	-0.0167811	0.172161	-0.850018	0.165403	-0.0499302	0.357467	0.521887	-0.086726
1.11057	-0.710144	-0.015436	-0.706567	-0.946929	0.194225	1.47834	1.1338	0.189527	-0.584098	1.67285	-0.682728	0.187582	-0.726086	0.54543	0.695913	-0.890647	-0.390003	0.898727	0.0217374	0.915435	-0.569956	0.482394	-0.622356	-0.0696998	1.8845	0.843561	-0.715454	1.56347	2.3535	0.64593	-0.55432	2.74028	-0.0391468	0.446953	0.437407	0.717361	0.0887098	-0.0879293	-0.0129643	1.02663	0.185069	0.518185	1.16301	-0.850018	1.10035	0.651979	0.698411	0.472674	0.807924
-0.784288	0.721427	-1.00711	1.35083	0.534735	-0.112527	-1.26309	-0.974859	-0.758274	0.56108	-1.4335	-0.132676	0.533219	-0.726086	-0.91656	-0.906942	0.43152	1.70893	-0.406723	-0.458901	-0.469495	-0.569956	0.473347	-0.622356	-0.0696998	0.0901677	0.843561	0.65354	-0.781736	-1.25843	-1.5582	0.136938	-0.744654	-0.273881	-0.930148	0.630838	0.883904	0.374979	0.144756	0.172213	0.332899	0.349518	-0.278454	-0.662236	0.927028	-0.386742	-0.121262	-0.647131	-0.622739	-0.564875
-1.64554	2.0583	-0.354057	2.54195	2.96302	-0.72603	-1.26309	-1.50202	-1.88583	0.56108	-1.4335	-0.132676	-0.503693	-0.726086	-2.65877	-0.7146	2.61993	1.50903	-1.05945	-0.69922	-1.00216	-0.569956	0.56382	-0.622356	-0.0696998	-0.807001	0.843561	-0.715454	-0.781736	-1.25843	-1.5582	-0.55432	-0.928885	-0.291462	-1.32324	0.195618	-0.226381	-1.11998	-0.972133	0.0877722	-0.357487	-0.521699	-0.799797	-2.18169	-0.850018	-1.92146	-1.88364	-1.43477	-2.29089	-1.77303
-0.561652	0.991806	-0.595929	2.00053	0.102583	0.807728	-0.235054	-0.711276	-0.25169	0.56108	-0.398049	-0.132676	-0.158055	-0.726086	-1.23332	-0.169629	0.340336	0.392933	-1.05945	-0.69922	-1.00216	-0.569956	-1.02398	-0.622356	-0.0696998	-0.807001	0.843561	-0.715454	-0.781736	-0.0544513	-0.0104115	-0.55432	-0.65062	-0.279049	-0.350219	1.25949	-0.226381	-0.86552	-0.181003	2.63729	0.0989835	0.685537	0.196615	-0.538973	-0.850018	-0.284428	-0.376156	0.0794249	-0.828924	-0.709222
0.663588	0.631301	0.1055	0.430415	-0.761721	0.500976	1.13566	0.870221	0.892208	1.70626	0.637399	2.61758	0.878857	-0.726086	-1.16023	-0.0734575	1.93605	0.69278	0.246002	0.0217374	0.276236	0.0894699	-0.19163	0.16114	0.33285	0.0901677	-0.20277	-0.715454	0.781736	-0.0544513	0.170817	-0.55432	0.98399	-0.0859862	0.523886	0.195618	-0.254138	-0.292982	0.0982189	0.318873	0.499314	0.963619	0.398376	0.786107	-0.850018	0.551729	0.439885	0.62457	0.696677	0.668088
0.901279	0.403373	-0.305682	0.592841	-0.864614	0.807728	0.450305	0.870221	0.614404	2.85144	-0.398049	2.61758	1.22449	-0.726086	-0.782544	-0.426086	1.61691	0.776072	0.246002	0.0217374	0.276236	0.0894699	-0.322816	0.16114	0.33285	0.0901677	-0.20277	-0.715454	0.781736	-0.0544513	-0.740224	-0.55432	1.08585	-0.0514701	0.585433	0.0505448	0.0511903	0.152325	0.330904	0.329243	0.542755	1.24842	0.74248	0.918852	-0.850018	0.722841	0.573989	0.42675	0.448491	0.773341
-0.0557889	-0.430622	-0.305682	-0.165147	-0.391305	-0.112527	0.450305	0.606638	0.728794	-0.584098	0.637399	-0.132676	0.187582	-0.726086	0.265215	0.166971	-0.252359	0.0930851	-0.406723	-0.458901	-0.362962	-0.569956	-0.282103	-0.622356	-0.0696998	0.0901677	0.843561	-0.715454	-2.42394e-10	1.14953	0.704706	-0.55432	0.162468	-0.241738	0.34401	-0.819895	-0.115352	-0.229367	0.0516818	-0.349246	-0.139611	-0.228533	-0.116886	0.172161	-0.850018	-0.102731	-0.0670499	0.294566	-0.0262438	-0.12582
-0.805647	-0.48091	0.0329383	-0.111005	0.514156	-0.72603	0.107626	-0.974859	-1.0034	-0.584098	0.29225	0.417376	-0.84933	-0.726086	0.216482	0.359313	0.773459	-0.7898	0.246002	0.502376	0.169703	0.748896	0.812621	1.30818	0.922183	-0.807001	-1.25224	0.65354	-2.42394e-10	-0.0544513	0.890833	-0.185276	-0.657064	-0.237305	-1.05617	0.389049	0.606333	0.470401	0.889349	-0.381837	-0.177037	-0.75893	-0.671903	-0.422821	0.927028	-0.116844	0.364748	0.618189	0.68692	0.0170233
-0.157243	1.72914	1.36323	-0.544141	-0.0208889	0.194225	0.621645	-0.184111	0.598063	0.56108	0.464824	-0.132676	0.533219	1.85411	-1.51354	-0.0414004	0.249152	1.32579	-0.406723	-0.458901	-0.469495	-0.569956	-0.0830624	-0.622356	-0.0696998	0.0901677	0.843561	0.65354	-0.781736	-0.0544513	0.890833	0.43205	-0.618211	-0.263797	-0.38026	0.872627	-0.115352	-0.133944	-0.599837	1.83214	-0.114214	0.309906	-0.151629	-0.209481	0.927028	-0.055102	0.0328152	0.25172	0.37849	-0.351362
-0.47896	-0.552749	-0.184746	-0.435857	0.164319	-0.72603	-0.577734	-1.23844	-1.52632	-0.584098	-0.398049	-0.682728	-0.158055	-0.726086	0.387048	0.439456	-0.639891	-0.0901552	0.898727	1.94429	0.915435	2.06775	1.2107	2.32986	1.2571	-0.807001	-1.51304	0.65354	-2.42394e-10	-0.0544513	-0.333684	-0.234595	-0.709097	-0.134429	-1.08804	0.824269	1.10596	1.52005	2.09931	-0.595902	-0.365507	-0.582597	-0.557513	-0.0103633	0.927028	0.51292	0.904971	0.506972	0.678435	0.647037
-0.717171	0.35635	-0.982924	1.45911	0.370106	-0.419279	-0.577734	-0.184111	0.663428	-0.0115093	-0.570624	1.51748	0.187582	-0.726086	-0.599796	-1.40383	2.48316	0.876021	-0.406723	-0.218582	-0.469495	0.0894699	-0.19163	0.769133	0.645228	-0.807001	-0.727507	0.65354	-0.781736	-1.25843	-0.270009	0.0209243	-0.806157	-0.266412	-0.770786	-0.433033	0.43979	0.279556	-0.22754	-0.263324	-0.0427027	-0.155431	-0.520948	-0.538973	0.927028	-0.44672	-0.0670499	-0.071903	-0.0805477	-0.419024
0.932353	-0.917173	-1.80529	1.1884	-0.823457	1.42123	-1.77711	0.343055	-0.415105	-1.15669	-1.4335	1.51748	1.22449	-0.726086	1.19114	-1.62823	0.31754	0.259667	0.246002	-0.218582	0.276236	-0.569956	0.0119343	-0.622356	-0.0696998	0.987336	0.843561	-0.715454	0.781736	-1.25843	-1.5582	-0.55432	1.13714	-0.106433	0.385407	0.969343	1.10596	0.438594	0.0516818	-0.00926072	0.407084	1.20185	0.879857	0.85485	-0.850018	0.971571	0.660539	-0.424698	-0.137821	0.680117
0.177452	-0.0119919	0.492495	-0.435857	-0.411884	-0.419279	0.450305	0.0794722	0.0424548	-0.584098	0.637399	-0.682728	-0.503693	0.564013	0.00936702	0.824141	-0.731075	-0.589901	0.246002	-0.218582	0.276236	-0.569956	0.676911	-0.622356	-0.0696998	0.987336	0.843561	-0.715454	0.781736	1.14953	0.54307	-0.55432	0.810259	-0.201392	0.0436046	0.340691	0.0511903	-0.483828	-0.134466	-0.369245	0.401738	0.0109379	-0.0578467	0.340463	-0.850018	0.295943	0.193551	0.298212	0.0764246	0.195201
0.129618	-0.196163	0.0813127	-0.652425	-0.370726	-0.112527	-0.235054	-0.447693	-0.676567	0.56108	-0.398049	-0.682728	0.533219	-0.726086	-0.100282	0.679884	-0.731075	0.392933	1.55145	4.82812	1.4481	4.04603	0.56382	4.25412	1.89796	-0.807001	-1.67015	0.65354	1.56347	-0.0544513	-0.607976	-0.150031	-0.122107	0.305683	-0.925752	1.11442	0.63409	1.48825	2.19239	-0.379615	0.10834	0.0220612	-0.288223	0.575137	0.927028	1.12681	1.3672	0.747638	1.03056	1.48605
0.170407	-0.401233	0.1055	-0.381715	-0.411884	-1.03278	0.278965	0.606638	0.483673	-1.15669	0.637399	-0.132676	-0.503693	0.564013	0.496697	0.295199	-0.320747	-0.639876	0.246002	-0.218582	0.276236	-0.569956	0.676911	-0.622356	-0.0696998	0.987336	0.843561	-0.715454	0.781736	1.14953	0.54307	-0.55432	0.729339	-0.227955	0.26671	-1.35183	-0.476195	0.0569021	0.423978	-0.84478	-1.16349	-0.663421	-0.437959	0.340463	-0.850018	0.0542687	0.282954	0.310063	0.450188	0.0982184
-0.158801	-1.29988	-0.765239	-0.273431	-0.47362	-0.72603	-0.749074	2.45172	2.41196	2.27885	-1.4335	-1.23278	-0.503693	-0.726086	1.43481	0.0227138	-1.18699	-0.706509	-1.71217	-0.93954	-1.64136	-0.569956	-2.45346	-0.622356	-3.2901	-1.70417	-2.29858	-0.715454	-1.56347	-1.25843	-1.5582	-0.55432	-1.09627	-0.27355	5.32451	-4.05987	-2.22489	-1.56529	-1.71673	-0.585532	-0.259242	-0.746126	0.5731	-0.107552	-0.850018	-1.56512	-1.06095	-1.07377	-0.292672	-0.767111
1.05086	-0.280411	0.516682	-0.327573	-0.905771	-0.72603	2.50638	0.343055	-0.300715	-0.584098	2.7083	2.61758	-0.84933	-0.726086	-0.149015	0.776056	1.16099	-1.02301	1.55145	0.262057	1.55463	-0.569956	1.21523	-0.622356	-0.0696998	2.78167	0.843561	-0.715454	2.34521	1.14953	1.30717	-0.55432	3.27106	0.320639	0.623899	-0.0945285	-0.00432397	0.0569021	0.377441	-0.548497	0.942417	-0.356371	-0.200462	1.2199	-0.850018	0.872785	0.643419	0.965514	0.998319	1.26577
-1.24202	5.0194	-1.51504	8.60586	1.93408	0.194225	-1.77711	-1.23844	-0.398763	-1.15669	-1.4335	-1.23278	-0.84933	0.564013	-3.66998	-2.04497	-1.18699	0.109743	-1.71217	-0.93954	-1.64136	-0.569956	-2.45346	-0.622356	-3.2901	-1.70417	-2.29858	-0.715454	-1.56347	-1.25843	-1.5582	-0.55432	-1.09627	-0.292536	-0.143233	1.25949	-1.66975	-2.74217	-1.94941	2.70099	-0.869428	-0.0775682	-0.614866	-2.18169	-0.850018	-1.85443	-3.86097	-2.90155	-2.29089	-2.03165
-0.858895	1.40456	-1.68435	1.5674	0.740522	-0.419279	-1.09175	-0.447693	0.728794	1.13367	-1.4335	-0.132676	1.57013	-0.726086	-1.64756	-2.04497	0.705071	4.27429	-0.406723	-0.218582	-0.576028	0.0894699	-0.19163	0.944636	0.7354	-0.807001	-0.727507	2.02253	-1.56347	-1.25843	-1.5582	0.458983	-1.09627	-0.273854	-0.878493	0.00218704	-0.726009	0.343171	0.330904	0.291467	-0.9249	0.0460683	-0.568005	-0.79024	1.40649	-0.668989	-0.121262	-0.974401	-0.560798	-0.579911
0.144302	0.0317651	-0.015436	-0.165147	-0.47362	0.500976	0.621645	0.0794722	0.0751376	1.13367	0.29225	0.417376	0.533219	-0.726086	-0.368314	0.295199	0.249152	0.459566	0.246002	0.0217374	0.169703	0.0894699	0.0616944	0.211284	0.358613	0.0901677	-0.20277	0.65354	-2.42394e-10	-0.0544513	0.131633	0.236359	-0.121907	-0.189893	-0.467084	0.195618	0.606333	1.23378	1.02896	-0.252954	0.913011	0.141897	-0.0455782	0.421058	0.927028	0.567605	0.73092	0.754931	0.885893	0.389167
2.62341	0.27602	0.613431	-0.165147	-1.21445	-0.112527	2.50638	1.39739	0.0424548	-0.0115093	2.53572	3.16764	0.187582	1.85411	-0.380497	0.391371	0.910235	-0.50661	2.8569	0.742695	2.51343	-0.569956	1.14737	-0.622356	-0.0696998	4.57601	0.843561	3.39153	1.56347	2.3535	0.489191	7.33237	3.90544	2.65257	0.953246	0.340691	0.661847	0.62944	0.191293	-0.104071	0.856871	0.521969	0.327805	1.90022	1.69476	1.59604	1.16842	0.996509	0.913469	2.25365
0.86531	-0.649407	-0.426618	-0.219289	-0.823457	0.194225	0.450305	1.1338	0.352941	-0.584098	0.637399	-0.132676	0.533219	-0.726086	0.557613	0.134914	-0.525911	-0.0901552	0.898727	0.502376	0.808902	0.748896	0.0752654	0.700186	0.609804	0.0901677	-0.727507	-0.715454	-2.42394e-10	1.14953	0.0287731	-0.55432	0.264569	0.126215	0.231541	-0.239602	0.745118	0.661247	0.610126	-0.789227	0.927714	-0.195283	-0.0644701	0.982854	-0.850018	1.00156	0.811763	0.707527	0.423036	1.07557
-0.847103	-0.169386	0.468308	-0.544141	0.740522	-0.72603	-0.577734	-0.974859	-0.889005	-0.584098	-0.398049	-0.682728	-0.84933	0.564013	0.387048	0.455485	-0.480319	-0.756483	-0.406723	-0.458901	-0.362962	-0.569956	0.939283	-0.622356	-0.0696998	0.0901677	0.843561	-0.715454	-2.42394e-10	-0.0544513	0.170817	-0.55432	-0.469492	-0.278628	-1.0602	-0.191244	1.38353	1.2974	0.377441	-0.548497	0.440501	-0.712316	-0.577127	-0.79024	-0.850018	-0.282664	-0.426565	-0.176739	-0.430129	-0.718995
1.33127	0.401413	0.71018	-0.381715	-0.885193	-0.419279	1.307	0.343055	-0.202666	-0.584098	1.50027	0.967428	0.187582	1.85411	-0.368314	0.455485	0.249152	-0.223421	1.55145	0.262057	1.34157	-0.569956	1.06595	-0.622356	-0.0696998	2.78167	0.843561	2.02253	0.781736	1.14953	0.523478	2.97851	1.53876	0.120707	0.403358	0.340691	0.301004	0.311363	0.0516818	-0.161847	0.0221255	0.146338	-0.0408966	1.16301	1.40649	0.990976	0.818421	0.609984	0.647464	1.11165
0.390299	-0.956358	-0.8378	-0.165147	-0.61767	0.500976	-1.09175	0.343055	-0.186325	1.13367	-1.4335	-1.23278	0.533219	-0.726086	1.04494	-0.137572	-1.18699	0.00979402	0.246002	0.0217374	0.276236	0.0894699	0.0435998	0.16114	0.33285	0.0901677	-0.20277	-0.715454	0.781736	-1.25843	-1.5582	-0.55432	0.450758	-0.135871	0.237036	0.292334	0.24549	0.279556	0.23783	-0.42628	0.684442	0.234164	0.29675	0.575137	-0.850018	0.548201	0.573989	-0.138451	0.143032	0.563587
1.04404	-0.4894	0.226436	-0.435857	-0.761721	-1.03278	0.278965	-0.184111	-0.82364	-0.0115093	0.29225	0.967428	-0.503693	0.564013	0.472331	0.263142	0.0895802	-0.806458	2.8569	1.70397	2.4069	2.06775	1.5545	0.99478	0.65811	1.8845	-0.504416	4.76052	1.56347	-0.0544513	-0.363072	4.04349	1.46237	1.44048	-0.347655	0.679196	1.05045	1.39282	1.02896	-0.787746	1.17834	-0.0740472	-0.0801256	1.2199	1.90225	1.25911	1.09899	0.704792	0.591888	1.94841
-1.33331	0.333492	1.50836	-1.89769	1.50193	-0.72603	-0.235054	-1.50202	-1.88583	0.56108	-0.398049	-1.23278	-0.503693	-0.726086	-1.06276	2.34685	-1.18699	0.309642	-0.406723	-0.218582	-0.362962	0.0894699	1.02523	0.631238	0.57438	-0.807001	-0.727507	-0.715454	-2.42394e-10	-0.0544513	0.54307	-0.55432	-0.769943	-0.281279	-1.35255	0.485765	0.967175	0.788478	0.517052	-0.597384	0.0147738	-0.632492	-0.711328	-1.22166	-0.850018	-0.709562	-0.452244	0.0921875	-0.000364556	-0.849058
-0.783027	-0.998809	-0.547554	-0.0027207	0.370106	-0.419279	-0.577734	-0.974859	-1.0851	-0.584098	-0.398049	-0.132676	-0.84933	-0.726086	0.99621	-0.0414004	-0.0471957	-0.856433	-0.406723	-0.458901	-0.362962	-0.569956	0.56382	-0.622356	-0.0696998	0.0901677	0.843561	-0.715454	-2.42394e-10	-0.0544513	-0.0104115	-0.55432	-0.323869	-0.271454	-0.661981	0.0505448	0.467547	0.247748	-0.274077	-0.752933	0.541419	-0.846275	-0.579265	-0.538973	-0.850018	-0.420259	-0.400885	-0.229612	-0.230308	-0.561116
-1.48156	2.07789	2.71772	0.159705	2.83955	-1.33953	-0.577734	-1.50202	-1.88583	-0.0115093	-0.570624	0.967428	-1.19497	0.564013	-2.22017	-0.329914	5.33265	-1.27289	-0.406723	-0.218582	-0.469495	0.0894699	1.61783	0.769133	0.645228	-0.807001	-0.727507	0.65354	-0.781736	-1.25843	0.67042	-0.32747	-0.976727	-0.28744	-1.45073	-0.239602	0.523061	0.62944	-0.599837	-1.05959	-2.19339	-1.04513	-0.939567	-1.75027	0.927028	-1.39578	-0.964885	-0.526798	-2.29089	-1.24676
-0.820998	-0.0975465	-0.886175	0.267989	0.390684	-0.419279	-0.577734	0.343055	1.69294	-0.584098	-0.398049	-0.682728	0.533219	-0.726086	0.00936702	-0.538286	-0.480319	1.32579	-1.05945	-0.69922	-1.00216	-0.569956	-0.856607	-0.622356	-0.0696998	-0.807001	0.843561	-0.715454	-0.781736	-0.0544513	0.170817	-0.55432	-0.685958	-0.28195	0.0850019	-1.35183	-0.948066	-0.833712	-0.506763	0.0344411	-0.73242	-0.405065	-0.52438	-0.79024	-0.850018	-1.11529	-0.879287	-0.461162	-0.465766	-0.931005
-0.194176	0.888618	2.01629	-0.814851	-0.0620462	-0.72603	1.307	-1.23844	-1.46095	-0.584098	1.50027	0.417376	-1.19497	0.564013	-1.30642	1.96217	0.705071	-1.27289	0.898727	0.742695	0.915435	0.748896	1.48212	0.631238	0.57438	0.0901677	-0.727507	0.65354	-2.42394e-10	1.14953	1.64514	0.018973	-0.494001	-0.141907	-0.912563	0.534123	0.82839	1.20198	1.16857	-0.43665	1.19104	-0.433794	-0.53403	0.172161	0.927028	0.36474	0.668148	0.870706	1.12984	0.577119
0.576076	-0.833578	0.129687	-0.814851	-0.679406	0.194225	-0.0637143	-0.974859	-1.42827	0.56108	-0.398049	-0.682728	-0.503693	-0.726086	0.655079	0.888256	-0.845055	-0.773142	1.55145	1.70397	1.4481	1.40832	0.79905	1.01358	0.770824	0.0901677	-1.04172	0.65354	1.56347	-0.0544513	-0.740224	0.195859	0.430137	0.290905	-0.562701	1.11442	1.13372	0.979324	1.0755	-0.285545	0.810088	-0.250379	-0.0317893	0.918852	0.927028	1.29086	1.22454	0.693853	0.947833	1.42741
-0.983785	-1.04322	-1.9746	0.971836	0.7611	-0.112527	-1.77711	-0.447693	-0.071935	-1.15669	-1.4335	-0.682728	0.187582	-0.726086	1.39826	-1.59617	-0.548707	0.576173	-1.05945	-0.69922	-1.00216	-0.569956	-0.643995	-0.622356	-0.0696998	-0.807001	0.843561	-0.715454	-0.781736	-1.25843	-1.5582	-0.55432	-0.766943	-0.285479	-0.701547	-0.868253	0.63409	0.406786	0.191293	-0.0470369	-0.570684	-0.243697	-0.309027	-1.06758	-0.850018	-0.836573	-0.594909	-1.4612	-1.82464	-1.03776
0.330672	-0.0413809	0.661805	-0.489999	-0.555934	-0.72603	1.307	0.870221	0.843184	-0.584098	1.50027	0.967428	-0.503693	0.564013	-0.0759157	0.423428	0.568296	-0.639876	0.246002	-0.218582	0.169703	-0.569956	0.292401	-0.622356	-0.0696998	0.987336	0.843561	0.65354	-2.42394e-10	1.14953	1.219	0.958667	0.354354	-0.188281	0.691674	-0.674822	-0.476195	-0.197559	-0.460226	-0.524794	0.352281	-0.310277	-0.206604	0.499283	0.927028	0.0348642	-0.0670499	0.320091	0.284731	0.214748
0.227141	-1.17776	-1.29736	0.159705	-0.597092	0.500976	-1.26309	2.18813	1.62757	0.56108	-1.4335	-1.23278	0.533219	-0.726086	1.42262	-0.634457	-1.18699	0.00979402	-1.05945	-0.69922	-1.10869	-0.569956	-1.61658	-0.622356	-0.0696998	-0.807001	0.843561	0.65354	-1.56347	-1.25843	-1.5582	0.91508	-1.09627	-0.250193	1.58886	-1.01333	-0.670495	-0.801904	-0.879059	-0.424058	0.481269	0.184709	1.14403	0.257497	0.927028	-0.152124	-0.305775	-0.842217	-0.405947	-0.226562
2.22419	-0.721246	-1.10386	0.159705	-1.19387	-0.419279	-0.577734	4.82396	1.92172	-0.584098	-0.398049	-0.682728	2.60704	-0.726086	0.813462	-0.554314	-0.959035	0.576173	1.55145	4.82812	1.4481	4.04603	-0.684708	4.25412	1.89796	-0.807001	-1.67015	0.65354	1.56347	-0.0544513	-0.970433	0.661005	1.63824	2.02696	1.18807	-1.30347	-0.115352	0.470401	0.796274	-0.255917	1.26054	1.19781	0.901128	1.67976	0.927028	1.52195	1.48799	0.715732	0.912196	2.12509
0.396825	-0.117792	-0.208934	0.159705	-0.555934	-0.419279	0.278965	0.0794722	-0.169983	-1.15669	0.637399	-0.682728	0.187582	-0.726086	-0.0637325	0.471513	-0.753871	-0.0401806	0.898727	0.502376	0.915435	0.748896	0.667864	0.631238	0.57438	0.0901677	-0.727507	-0.715454	1.56347	1.14953	0.278575	-0.55432	1.046	-0.0493028	0.00733616	0.340691	0.24549	0.152325	0.470515	-0.34258	0.508002	0.616877	0.0820894	0.648621	-0.850018	0.572898	0.509315	0.476889	0.194366	0.734247
-1.69723	0.721427	0.589244	-0.489999	2.96302	-1.03278	-0.577734	-1.23844	-0.725591	-0.584098	-0.398049	-0.682728	-0.503693	-0.726086	-1.35516	0.824141	0.43152	1.10924	-1.05945	-0.69922	-1.00216	-0.569956	0.56382	-0.622356	-0.0696998	-0.807001	0.843561	-0.715454	-0.781736	-1.25843	1.70881	-0.55432	-0.924714	-0.291497	-1.26939	-1.20676	-0.753766	-0.99275	-1.20482	0.0433296	-0.908191	-0.858439	-0.887739	-2.18169	-0.850018	-2.20724	-2.01014	-0.716414	-2.29089	-1.8016
-0.0415497	0.238794	-0.0638104	-0.219289	-0.391305	0.807728	0.278965	0.0794722	0.3366	2.27885	-0.398049	-0.132676	0.878857	-0.726086	-0.599796	0.279171	-0.115584	1.05926	-0.406723	-0.458901	-0.362962	-0.569956	-0.282103	-0.622356	-0.0696998	0.0901677	0.843561	-0.715454	-2.42394e-10	-0.0544513	-0.426747	-0.55432	-0.0678791	-0.242231	-0.485768	0.00218704	0.939418	1.20198	1.35472	0.000368494	0.54877	0.465312	0.228378	0.172161	-0.850018	0.36474	0.528337	0.509707	0.532069	0.00198719
-0.32359	1.08063	0.952051	-0.652425	-0.0208889	-0.112527	0.964325	-0.184111	0.516356	1.13367	0.637399	-0.132676	0.533219	0.564013	-1.26987	0.263142	0.20356	1.25916	-0.406723	-0.458901	-0.362962	-0.569956	0.129549	-0.622356	-0.0696998	0.0901677	0.843561	-0.715454	-2.42394e-10	1.14953	1.11125	-0.55432	-0.191348	-0.260904	-0.13151	0.340691	-1.05909	-0.611058	0.0982189	1.40179	-0.130922	0.114489	-0.222816	-0.209481	-0.850018	-0.199754	-0.0499302	0.396667	0.519341	-0.316779
0.270601	-0.143263	-0.305682	-0.165147	-0.597092	1.11448	0.278965	0.606638	0.581721	2.27885	-0.398049	-0.132676	0.878857	-0.726086	-0.0759157	0.118885	-0.320747	0.642806	-0.406723	-0.458901	-0.362962	-0.569956	-0.512809	-0.622356	-0.0696998	0.0901677	0.843561	-0.715454	-2.42394e-10	-0.0544513	-0.544301	-0.55432	0.0904456	-0.225627	-0.0424871	0.0505448	0.328761	0.724863	1.12203	-0.0114829	0.906327	0.599392	0.554539	0.421058	-0.850018	0.479403	0.60062	0.537055	0.571524	0.154604
-0.168516	1.49403	0.153874	1.02598	-0.226676	0.807728	0.107626	-0.711276	-0.447787	1.70626	-0.398049	-0.682728	0.533219	-0.726086	-2.01305	0.743999	-0.503115	1.25916	-0.406723	-0.458901	-0.362962	-0.569956	-0.0921097	-0.622356	-0.0696998	0.0901677	0.843561	-0.715454	-2.42394e-10	-0.0544513	-0.333684	-0.55432	-0.0747614	-0.253103	-0.530829	1.3562	0.495304	0.152325	0.0051448	2.60544	0.507334	1.57708	0.578805	-0.0103633	-0.850018	0.288887	0.21923	0.309152	0.0704851	-0.161155
-0.926012	2.39399	-2.57928	3.02923	0.555314	0.194225	-0.749074	0.606638	4.9939	2.27885	-1.4335	0.417376	1.91577	-0.726086	-2.65877	-3.64782	2.2324	6.2233	-1.71217	-0.93954	-1.64136	-0.569956	-2.45346	-0.622356	-3.2901	-1.70417	-2.29858	-0.715454	-1.56347	-1.25843	-1.5582	-0.55432	-1.09627	-0.289841	1.50606	-1.30347	-2.75228	-1.88336	-0.785985	0.531457	-1.12807	0.0334246	-0.284204	-1.22166	-0.850018	-1.80327	-1.35103	-1.60615	-2.29089	-1.45201
0.612119	0.137565	0.540869	-0.273431	-0.679406	-0.419279	0.964325	-0.447693	-0.774615	1.13367	0.637399	0.967428	-0.158055	-0.726086	-0.611979	0.936341	0.477112	-0.356687	1.55145	0.502376	1.23503	0.0894699	1.07952	-0.120918	0.187932	1.8845	0.215134	-0.715454	1.56347	1.14953	0.0728557	-0.55432	1.39015	0.0695242	-0.171075	0.630838	0.523061	0.438594	0.23783	-0.228511	1.36614	0.571223	0.106912	0.918852	1.90225	0.923942	0.660539	0.710262	0.804437	1.01693
0.199849	-0.0727292	1.16974	-1.46456	-0.47362	-1.03278	1.47834	0.343055	0.320259	-0.584098	1.67285	-1.23278	-0.503693	0.564013	-0.100282	1.6416	-1.18699	-0.60656	0.246002	-0.218582	0.276236	-0.569956	0.56382	-0.622356	-0.0696998	0.987336	0.843561	-0.715454	0.781736	2.3535	1.4835	-0.55432	0.828034	-0.234368	0.0992894	-1.83541	-0.281895	0.693055	1.21511	-0.78108	-1.06124	-0.717677	-0.416267	0.421058	-0.850018	0.138943	0.364748	0.787749	0.906257	0.0749124
0.553012	-0.219021	-0.0879976	0.159705	-0.638249	-0.419279	0.450305	-0.447693	-0.82364	0.56108	0.29225	0.967428	-0.158055	-0.726086	-0.0271827	0.311228	0.385928	-0.406661	1.55145	0.742695	1.4481	0.748896	1.19261	0.380519	0.445564	0.987336	-0.413294	0.65354	1.56347	-0.0544513	-0.157354	0.520793	1.15912	0.236006	-0.331902	0.679196	0.82839	0.852093	0.749737	-0.418873	0.960462	0.28962	-0.0608724	0.85485	0.927028	0.902774	0.789888	0.763135	0.63601	1.23269
-0.0185593	-0.364007	0.347372	-0.544141	-0.411884	-0.72603	1.307	0.343055	0.352941	-0.0115093	1.3277	0.417376	-0.503693	-0.726086	0.00936702	0.824141	0.20356	-0.589901	0.246002	0.0217374	0.169703	0.0894699	0.156691	0.211284	0.358613	0.0901677	-0.20277	0.65354	-2.42394e-10	1.14953	1.2386	0.446001	0.0149207	-0.176244	-0.0168428	-0.72318	-0.0598382	-0.0703285	0.0051448	-0.255176	-0.36818	-0.634373	-0.423041	0.340463	0.927028	0.0736732	0.124121	0.699322	0.426855	0.30271
-0.448628	-1.21433	-0.934549	0.0514213	-0.0208889	-0.419279	-0.749074	0.343055	0.352941	-1.15669	-0.398049	-0.682728	-0.503693	-0.726086	1.36171	-0.281829	-0.731075	-0.60656	-0.406723	-0.458901	-0.469495	-0.569956	-0.0830624	-0.622356	-0.0696998	0.0901677	0.843561	0.65354	-0.781736	-0.0544513	-0.221028	0.279716	-0.600339	-0.261244	0.226412	-0.0945285	-1.03134	-0.642866	-0.413689	-0.54109	-0.318723	-0.72548	-0.401425	-0.209481	0.927028	-0.360282	-0.2839	-0.237817	-0.141215	-0.376171
-0.0190043	0.41121	2.16141	-1.84355	-0.432462	-1.03278	1.99236	-0.711276	-0.790957	0.56108	1.67285	0.417376	-0.84933	-0.726086	-1.35516	2.73154	0.43152	-0.873091	0.898727	0.0217374	0.915435	-0.569956	1.56807	-0.622356	-0.0696998	1.8845	0.843561	-0.715454	1.56347	1.14953	1.38064	-0.55432	1.04738	-0.172482	-0.586514	-0.626464	0.495304	0.915708	1.02896	-0.522572	1.15962	-0.457841	-0.395524	0.499283	-0.850018	0.470583	0.60062	0.916287	1.0959	0.472618
0.732708	-1.29531	-0.571741	-0.435857	-0.864614	0.807728	-0.0637143	2.18813	0.973915	1.13367	-0.398049	-1.23278	-0.503693	-0.726086	1.38607	0.231085	-1.18699	-0.856433	-0.406723	-0.218582	-0.362962	0.0894699	-1.08279	0.631238	0.57438	-0.807001	-0.727507	-0.715454	-2.42394e-10	-0.0544513	-0.696141	-0.55432	0.321778	-0.168542	1.43756	-0.433033	-0.420681	-0.515635	-0.506763	-0.649974	0.912342	-0.28683	0.680099	0.786107	-0.850018	0.424718	0.330509	0.3757	0.445097	0.332782
0.561021	-0.725165	-0.450805	0.159705	-0.720563	-0.112527	0.450305	0.606638	0.0587962	-0.584098	0.637399	0.417376	-0.503693	-0.726086	0.667263	0.118885	-0.13838	-0.756483	0.246002	-0.218582	0.276236	-0.569956	0.174786	-0.622356	-0.0696998	0.987336	0.843561	-0.715454	0.781736	1.14953	0.224696	-0.55432	1.28746	-0.195911	0.992812	-0.239602	-0.559466	-0.579251	0.144756	-0.45813	1.06606	-0.162433	0.0328197	0.717364	-0.850018	0.33828	0.282954	0.333765	0.204548	0.285418
-0.768417	-0.753248	-0.571741	0.105563	0.370106	-0.72603	-0.0637143	0.0794722	0.630745	-1.15669	0.29225	-0.132676	-0.503693	-0.726086	0.703812	-0.1536	0.0211922	-0.390003	-0.406723	-0.218582	-0.469495	0.0894699	-0.19163	0.769133	0.645228	-0.807001	-0.727507	0.65354	-0.781736	-0.0544513	1.01818	0.0339222	-0.778853	-0.268096	-0.423855	-0.626464	-0.670495	-0.388405	-0.320614	-0.531461	-0.489816	-0.76025	-0.61595	-0.538973	0.927028	-0.679573	-0.352379	0.178791	0.103577	-0.503979
-0.827895	-0.779371	-1.17642	0.592841	0.390684	0.194225	-0.749074	-0.184111	0.320259	-1.15669	-0.398049	-0.132676	-0.158055	-0.726086	0.886561	-0.858857	0.0439882	0.0764268	-1.05945	-0.69922	-1.00216	-0.569956	-0.856607	-0.622356	-0.0696998	-0.807001	0.843561	-0.715454	-0.781736	-1.25843	0.170817	-0.55432	-0.697901	-0.282667	-0.147629	0.534123	-0.781523	-1.15179	-0.599837	-0.335173	-0.410285	-0.397223	-0.310563	-0.79024	-0.850018	-0.674281	-0.594909	-0.279751	-0.508191	-0.906947
-1.04274	-0.569077	-0.112185	0.267989	1.21383	-1.03278	-0.920413	-0.711276	-0.349739	-1.15669	-0.570624	0.417376	-1.19497	0.564013	0.971844	-0.874885	1.02422	-1.27289	-0.406723	-0.218582	-0.469495	0.0894699	0.455252	0.769133	0.645228	-0.807001	-0.727507	0.65354	-0.781736	-1.25843	0.0728557	-0.129198	-0.891834	-0.279049	-0.882156	-1.01333	-0.448438	0.21594	0.423978	-1.19291	-1.89064	-1.00616	-0.79361	-1.06758	0.927028	-1.00239	-0.426565	-0.537738	-0.612981	-0.774629
0.53855	-0.820516	-1.10386	0.0514213	-0.720563	1.11448	-1.09175	1.39739	0.794159	1.13367	-1.4335	-1.23278	1.22449	-0.726086	0.935294	-0.474171	-1.18699	0.492882	-0.406723	-0.218582	-0.362962	0.0894699	-0.94708	0.631238	0.57438	-0.807001	-0.727507	-0.715454	-2.42394e-10	-1.25843	-1.5582	-0.55432	-0.0126213	-0.184949	0.838946	0.0505448	-0.254138	-0.102136	-0.22754	0.157399	0.608252	0.786887	1.05198	0.575137	-0.850018	0.42119	0.479831	-0.224143	0.0581819	0.353081
-0.976146	-1.02428	-0.716864	0.159705	0.555314	-0.419279	-0.577734	-0.184111	0.385624	-0.584098	-0.398049	-0.132676	-0.84933	-0.726086	1.06931	-0.2658	0.0895802	-0.806458	-1.05945	-0.69922	-1.00216	-0.569956	-0.757087	-0.622356	-0.0696998	-0.807001	0.843561	-0.715454	-0.781736	-0.0544513	0.278575	-0.55432	-0.716423	-0.284413	-0.265593	-1.30347	-0.420681	-0.770097	-0.506763	-0.66627	0.185198	-0.872403	-0.576254	-0.925355	-0.850018	-1.12058	-0.921135	-0.445665	-0.646496	-1.034
-0.686616	-0.786555	-0.402431	0.105563	0.226055	-0.72603	0.107626	0.0794722	0.500014	-1.15669	0.464824	0.417376	-0.84933	-0.726086	0.691629	-0.0414004	0.522704	-0.856433	-0.406723	-0.218582	-0.362962	0.0894699	-0.0740151	0.631238	0.57438	-0.807001	-0.727507	-0.715454	-2.42394e-10	-0.0544513	1.13574	-0.55432	-0.502139	-0.2624	-0.475876	-1.44855	-0.309652	0.279556	0.749737	-1.16921	-1.79239	-0.866801	-0.639192	-0.422821	-0.850018	-0.467888	-0.0156907	0.497856	0.416673	-0.351362
-0.50069	-0.377722	0.927864	-0.977277	0.205476	-0.72603	0.278965	-0.711276	-0.725591	-1.15669	0.637399	-0.132676	-1.19497	0.564013	0.387048	0.760027	-0.0471957	-1.27289	0.246002	0.502376	0.276236	0.748896	0.7131	1.17028	0.851334	-0.807001	-1.25224	-0.715454	0.781736	1.14953	1.11125	-0.55432	-0.390587	-0.224964	-0.789836	0.0989026	0.384276	0.406786	0.982423	-1.27069	-2.72004	-1.13604	-0.719352	-0.209481	-0.850018	0.0172238	0.386623	0.458656	0.677586	0.104985
-1.35549	-0.217062	-0.813613	0.267989	1.56367	-0.419279	-0.749074	-0.974859	-0.464129	-1.15669	-0.398049	-0.682728	-0.158055	-0.726086	0.119016	-0.474171	-0.206767	0.892679	-1.05945	-0.69922	-1.00216	-0.569956	-0.19163	-0.622356	-0.0696998	-0.807001	0.843561	-0.715454	-0.781736	-1.25843	0.890833	-0.55432	-0.850032	-0.289106	-1.16058	-0.674822	1.18923	0.62944	-0.274077	-0.564792	-0.7645	-0.559111	-0.668381	-1.56063	-0.850018	-1.21584	-1.16652	-0.363619	-2.29089	-1.35878
0.258438	1.9956	2.16141	0.430415	-0.329569	0.194225	0.621645	-0.974859	-1.01974	-0.0115093	0.637399	-0.132676	-1.19497	1.85411	-1.9765	1.51337	0.0895802	-1.27289	0.246002	0.0217374	0.382769	0.0894699	0.622627	0.117265	0.310307	0.0901677	-0.20277	-0.715454	-2.42394e-10	1.14953	0.616541	-0.55432	-0.313626	-0.198186	-0.332268	0.824269	-0.170867	0.374979	1.16857	2.33731	1.14091	0.714506	-0.0351161	0.257497	-0.850018	0.401785	0.573989	0.672886	0.809528	0.326016
0.234261	-0.204653	0.540869	-0.598283	-0.432462	-1.33953	0.450305	0.0794722	-0.104618	-0.584098	0.637399	0.417376	-0.503693	0.564013	0.155566	0.423428	0.135172	-0.639876	0.898727	0.742695	1.02197	0.748896	1.06595	0.568558	0.542176	0.0901677	-0.727507	-0.715454	0.781736	1.14953	0.401026	-0.55432	0.0931496	-0.0450577	-0.139569	-1.06168	-0.115352	0.406786	0.7032	-0.84404	-1.1528	-0.666422	-0.516131	0.499283	-0.850018	0.313583	0.643419	0.630951	0.970742	0.812434
-0.20404	-0.606956	0.0571255	-0.489999	-0.16494	-0.72603	0.278965	-0.447693	-0.611201	-0.584098	0.464824	-0.132676	-0.503693	-0.726086	0.387048	0.631799	-0.229563	-0.573243	0.898727	0.502376	0.915435	2.06775	0.939283	2.16062	1.00269	0.0901677	-0.727507	-0.715454	2.34521	-0.0544513	0.435313	-0.55432	0.791486	-0.12498	-0.776282	0.0989026	1.05045	1.10655	1.21511	-0.527757	0.422456	-0.554509	-0.460238	0.257497	-0.850018	0.553493	0.634859	0.682913	0.749708	0.617717
-0.278202	-0.245798	-0.595929	0.646983	-0.123782	-0.112527	-0.406394	1.1338	1.92172	0.56108	-0.570624	0.967428	-0.158055	0.564013	0.533247	-1.21148	0.933031	-0.106813	-1.05945	-0.69922	-1.10869	-0.569956	-1.37683	-0.622356	-0.0696998	-0.807001	0.843561	0.65354	-1.56347	-1.25843	-0.392461	0.559725	-1.09627	-0.272806	1.21225	-1.44855	-1.50321	-0.674674	-0.925596	-0.0477776	-0.782545	-0.575755	-0.305083	-0.31378	0.927028	-0.903607	-0.691921	-0.64622	-0.355037	-0.645318
-1.34021	-0.71994	0.637618	-1.03142	1.50193	-1.33953	-0.577734	-0.974859	-0.676567	-1.15669	-0.398049	-0.682728	-1.19497	-0.726086	0.387048	1.35308	-0.320747	-1.27289	-0.406723	-0.218582	-0.469495	0.0894699	0.676911	0.769133	0.645228	-0.807001	-0.727507	0.65354	-0.781736	-0.0544513	0.54307	-0.196676	-0.914175	-0.281494	-1.17853	-1.69034	-0.170867	0.534017	0.423978	-1.25587	-2.20943	-1.12792	-0.849909	-1.22166	0.927028	-1.15763	-0.564474	-0.307099	-0.307097	-0.888903
0.970621	1.54758	0.952051	0.917694	-0.823457	0.807728	1.64968	-0.184111	-0.25169	-0.0115093	1.67285	0.967428	-0.158055	0.564013	-1.89122	0.968398	0.705071	-0.223421	0.246002	-0.218582	0.276236	-0.569956	0.0119343	-0.622356	-0.0696998	0.987336	0.843561	-0.715454	0.781736	1.14953	0.959406	-0.55432	1.37605	-0.0970826	0.592027	0.58248	0.0511903	-0.0703285	-0.134466	2.52248	1.27124	1.47605	0.663495	0.85485	-0.850018	0.721077	0.386623	0.760401	0.768375	0.637264
0.181902	-0.551443	-0.692677	0.0514213	-0.535356	0.194225	-0.235054	0.870221	0.745135	0.56108	-0.398049	-0.132676	0.533219	-0.726086	0.496697	-0.217714	-0.366339	0.243009	-0.406723	-0.458901	-0.362962	-0.569956	-0.444955	-0.622356	-0.0696998	0.0901677	0.843561	-0.715454	-2.42394e-10	-0.0544513	-0.510014	-0.55432	0.231491	-0.248249	0.0271189	-0.72318	0.578575	0.438594	0.7032	-0.194438	0.878258	0.166904	0.270949	0.340463	-0.850018	0.352392	0.318144	0.0283746	-0.0898812	-0.0664272
1.90433	-0.288902	-0.281495	-0.327573	-1.11156	0.807728	1.307	1.1338	-0.0555936	-0.0115093	1.3277	-0.132676	1.91577	-0.726086	0.0946498	0.247114	-0.639891	0.50954	2.20418	2.90557	2.0873	2.06775	0.324066	1.23296	0.883538	0.0901677	-1.25224	0.65354	2.34521	1.14953	0.0434673	0.590161	1.88041	2.21412	0.257185	0.0505448	1.2725	1.45644	1.49433	-0.234436	1.3521	1.00467	0.532772	1.63236	0.927028	1.6031	1.40905	1.15148	1.08402	2.295
-0.917484	0.118626	0.903677	-1.41041	0.534735	-0.72603	0.450305	-0.974859	-0.790957	-0.584098	0.637399	-1.23278	-0.158055	-0.726086	-0.660712	1.68968	-1.18699	0.442907	-0.406723	-0.458901	-0.362962	-0.569956	0.740242	-0.622356	-0.0696998	0.0901677	0.843561	-0.715454	-2.42394e-10	1.14953	1.70881	-0.55432	-0.357096	-0.272869	-0.565998	-0.239602	-0.698252	-0.388405	-0.320614	-0.671455	-0.814625	-0.570794	-0.615032	-0.662236	-0.850018	-0.741315	-0.507408	0.247162	0.586372	-0.622012
0.181235	0.208752	-0.354057	0.322131	-0.47362	0.807728	-0.0637143	-0.184111	-0.219008	1.13367	-0.398049	0.967428	0.878857	-0.726086	-0.514513	-0.249772	0.750663	0.859363	0.246002	0.502376	0.276236	0.748896	-0.105681	1.17028	0.851334	-0.807001	-1.25224	-0.715454	0.781736	-0.0544513	-0.544301	-0.55432	-0.0213448	-0.151678	-0.443638	0.920985	0.883904	0.343171	0.563589	0.312207	0.431144	0.790808	0.141114	0.421058	-0.850018	0.636403	0.746138	0.640068	0.841771	0.562835
3.49363	-0.427356	-0.620116	-0.0027207	-1.42024	3.87524	0.792985	-0.184111	-1.21583	3.99661	-0.398049	0.967428	2.95268	-0.726086	0.338315	-0.1536	-0.411931	0.442907	1.55145	2.66525	3.36569	4.70545	0.305972	2.16062	0.915742	0.0901677	-1.04172	0.65354	0.781736	-0.0544513	-1.09288	0.698432	1.09757	3.37351	1.68558	1.0177	1.05045	0.470401	0.563589	0.565529	2.11333	3.44363	3.44337	2.21786	0.927028	1.99648	1.46041	1.17974	1.23463	2.43258
3.21864	-0.269309	-0.184746	-0.381715	-1.37908	3.56849	2.67772	-0.711276	-1.44461	2.27885	2.018	0.417376	2.60704	-0.726086	0.0459168	0.327256	-0.548707	0.426249	2.20418	6.51036	3.89836	6.02431	0.482394	2.76861	1.23456	-0.807001	-1.77384	2.02253	0.781736	1.14953	0.023875	1.37002	0.460267	7.01788	0.980356	1.25949	1.21699	0.75667	0.842812	0.487755	2.03313	2.9945	2.46172	2.17993	1.40649	2.07586	1.663	1.75771	1.91724	2.89494
-1.28029	-1.57679	-1.05549	0.159705	1.76945	-1.03278	-1.77711	-1.23844	-1.42827	-1.15669	-1.4335	-0.682728	-1.19497	-0.726086	1.82467	-0.394029	-0.525911	-1.27289	0.246002	0.742695	0.276236	3.3866	1.02523	6.89921	2.50662	-0.807001	-1.25224	-0.715454	1.56347	-1.25843	-1.5582	-0.55432	-0.444035	-0.27252	-1.35987	1.79142	0.939418	0.883901	1.0755	-1.23069	-1.5558	-1.14636	-0.80067	-1.06758	-0.850018	-0.0797986	0.21923	-0.842217	-2.29089	-0.49195
0.622576	1.03556	1.21811	-0.652425	-0.555934	-0.419279	0.621645	-0.184111	-0.25169	0.56108	0.464824	0.417376	0.533219	1.85411	-1.03839	0.423428	0.271948	0.492882	0.898727	0.0217374	0.702369	-0.569956	0.979996	-0.622356	-0.0696998	1.8845	0.843561	2.02253	-2.42394e-10	-0.0544513	0.126734	2.26269	0.238218	-0.090097	-0.046517	0.292334	0.412033	0.374979	-0.0413922	-0.303322	0.478596	0.311987	-0.124443	0.648621	1.40649	0.497044	0.386623	0.34197	0.418794	0.669591
0.380139	1.56195	1.2423	0.213847	-0.411884	-0.112527	0.450305	0.0794722	0.45099	-0.584098	0.637399	-0.132676	-0.158055	1.85411	-1.44044	0.760027	-0.0471957	-0.0235224	0.246002	-0.218582	-0.0433627	-0.569956	0.156691	-0.622356	-0.0696998	0.987336	0.843561	-0.715454	-2.42394e-10	-0.0544513	0.54307	-0.55432	0.134849	-0.223665	0.231175	0.195618	-0.503952	-0.356597	-0.134466	1.31587	0.62897	0.42546	-0.0999208	0.340463	1.90225	0.257134	0.206866	0.436778	0.512977	0.099722
1.10174	0.336758	-0.257308	1.35083	-0.864614	0.807728	0.450305	-0.184111	-0.611201	-0.584098	0.637399	-0.132676	-0.503693	-0.726086	-0.514513	0.519599	-0.434727	-0.723167	0.898727	0.0217374	0.808902	-0.569956	0.391921	-0.622356	0.0752181	0.987336	0.0580269	0.65354	0.781736	1.14953	-0.0104115	1.1951	1.41374	-0.112845	0.276602	1.64635	0.217733	-0.292982	0.377441	2.68544	0.510007	1.88817	0.800887	1.04449	0.927028	1.19913	0.831737	0.608161	0.488795	0.708685
-0.574927	-1.12551	-0.66849	0.0514213	0.102583	-0.419279	-0.577734	-0.447693	-0.496812	-0.584098	-0.398049	-0.132676	-0.84933	-0.726086	1.17896	-0.121543	-0.206767	-0.906407	-0.406723	-0.458901	-0.362962	-0.569956	0.260735	-0.622356	-0.0696998	0.0901677	0.843561	-0.715454	-2.42394e-10	-0.0544513	-0.157354	-0.55432	-0.223835	-0.263403	-0.407736	-0.72318	0.301004	0.565824	0.284367	-0.774413	0.724541	-0.788618	-0.481132	-0.31378	-0.850018	-0.30736	-0.24015	-0.175827	-0.166246	-0.392711
0.961351	0.1343	-0.160559	0.213847	-0.864614	1.72798	0.964325	1.1338	0.745135	1.13367	0.637399	0.417376	0.878857	0.564013	-0.112466	-0.2658	-0.0699917	0.359616	-0.406723	-0.458901	-0.362962	-0.569956	-0.806847	-0.622356	-0.0696998	0.0901677	0.843561	-0.715454	-2.42394e-10	-0.0544513	0.170817	-0.55432	0.434515	-0.199431	0.985485	0.727554	-0.448438	-0.483828	-0.320614	1.49512	0.659713	1.29036	1.26453	0.786107	-0.850018	0.675212	0.5835	0.74308	0.92153	0.329775
-0.270341	-0.637651	0.371559	-0.814851	-0.0414676	-1.03278	0.107626	0.0794722	0.10782	-1.15669	0.464824	-0.682728	-0.84933	0.564013	0.776912	0.423428	-0.708279	-0.923066	0.246002	0.0217374	0.169703	0.0894699	0.631675	0.211284	0.358613	0.0901677	-0.20277	0.65354	-2.42394e-10	-0.0544513	0.685114	0.437796	-0.356549	-0.233947	-0.348021	-0.819895	0.106704	0.438594	-0.0413922	-1.01144	-0.346793	-0.89417	-0.558522	-0.0103633	0.927028	-0.111551	0.138387	0.00102614	0.173578	-0.000268233
0.4721	-0.970726	-0.716864	-0.165147	-0.720563	-0.72603	0.278965	2.7153	1.9544	-1.15669	0.637399	-0.682728	0.187582	-0.726086	1.02058	-0.0734575	-0.845055	-0.273395	-0.406723	-0.458901	-0.362962	-0.569956	-0.643995	-0.622356	-0.0696998	0.0901677	0.843561	-0.715454	-2.42394e-10	1.14953	0.337351	-0.55432	0.589202	-0.210733	1.98525	-1.93212	-0.753766	-0.579251	-0.599837	-0.421836	-0.20377	-0.18332	0.254496	0.575137	-0.850018	-0.139776	-0.179279	0.155089	-0.30243	0.00574622
-0.842876	-0.574955	-0.886175	0.376273	0.390684	0.194225	-1.09175	-0.184111	0.45099	1.13367	-1.4335	-0.132676	-0.158055	-0.726086	0.557613	-0.554314	0.112376	0.159718	-1.05945	-0.69922	-1.00216	-0.569956	-0.856607	-0.622356	-0.0696998	-0.807001	0.843561	-0.715454	-0.781736	-1.25843	-1.5582	-0.55432	-0.711453	-0.284046	-0.897176	-0.529748	1.0782	1.55186	0.563589	-0.0714803	0.322874	-0.176117	-0.0968951	-0.79024	-0.850018	-0.282664	-0.452244	-0.898737	-1.60827	-0.90394
-1.22118	-1.07587	-0.0396232	-0.598283	0.987466	-0.72603	-0.577734	-0.447693	0.22221	-1.15669	-0.398049	-0.682728	-1.19497	-0.726086	0.971844	0.663856	-0.457523	-1.27289	-1.05945	-0.69922	-1.00216	-0.569956	-0.512809	-0.622356	-0.0696998	-0.807001	0.843561	-0.715454	-0.781736	-0.0544513	0.54307	-0.55432	-0.77331	-0.287297	-0.452064	-1.73869	-0.670495	-0.642866	-0.785985	-1.26698	-2.17267	-1.15937	-0.7668	-1.22166	-0.850018	-1.48398	-1.22358	-0.620695	-0.661345	-1.23774
1.07326	-0.180489	0.226436	-0.327573	-0.905771	0.194225	1.82102	1.66097	0.957573	0.56108	1.67285	0.967428	0.187582	0.564013	0.119016	0.166971	0.180764	-0.273395	0.246002	-0.218582	0.276236	-0.569956	-0.128299	-0.622356	-0.0696998	0.987336	0.843561	-0.715454	0.781736	1.14953	0.82226	-0.55432	1.44142	-0.146842	1.29615	-0.433033	-0.753766	-0.0703285	-0.181003	1.43216	-0.00393946	0.160542	0.296841	0.982854	-0.850018	0.632875	0.509315	0.787749	0.974985	0.525996
0.494349	-1.00142	-0.861988	-0.165147	-0.658828	0.807728	-1.09175	0.343055	-0.25169	1.13367	-1.4335	-1.23278	0.533219	-0.726086	1.10586	-0.1536	-1.18699	-0.0401806	0.246002	0.0217374	0.276236	0.0894699	-0.0423496	0.16114	0.33285	0.0901677	-0.20277	-0.715454	0.781736	-1.25843	-1.5582	-0.55432	0.516787	-0.123386	0.258284	0.872627	0.384276	0.0250945	0.0051448	-0.424798	0.899644	0.274936	0.422521	0.648621	-0.850018	0.721077	0.60062	-0.1266	0.161699	0.61095
-0.590056	-0.339843	-0.523367	0.267989	0.246634	0.194225	-0.406394	0.0794722	0.696111	-0.0115093	-0.398049	-0.132676	-0.158055	0.564013	0.703812	-0.987085	0.0211922	0.0431104	-1.05945	-0.69922	-1.00216	-0.569956	-0.94708	-0.622356	-0.0696998	-0.807001	0.843561	-0.715454	-0.781736	-0.0544513	0.0728557	-0.55432	-0.66788	-0.280294	0.438161	0.340691	-1.75302	-1.40625	-0.832522	1.20254	-0.330085	-0.341486	-0.22661	-0.662236	-0.850018	-0.711326	-0.594909	-0.253314	-0.439039	-0.815978
0.25688	-0.591935	0.0813127	-0.489999	-0.47362	-0.72603	0.278965	0.606638	0.3366	-0.584098	0.464824	-0.132676	-0.503693	0.564013	0.703812	0.134914	-0.389135	-0.689851	0.246002	-0.218582	0.169703	-0.569956	0.396445	-0.622356	-0.0696998	0.987336	0.843561	0.65354	-2.42394e-10	-0.0544513	0.298167	0.872552	0.195721	-0.223325	0.0395748	-1.01333	0.273247	0.852093	0.610126	-0.769228	0.931056	-0.618808	-0.259321	0.421058	0.927028	0.325931	0.306731	0.0511649	0.0743034	0.129042
0.344541	1.17336	1.41161	-0.760709	-0.555934	-0.112527	1.47834	0.0794722	0.3366	2.85144	0.637399	0.967428	0.533219	0.564013	-1.64756	0.824141	0.978623	0.709439	0.246002	-0.218582	0.276236	-0.569956	0.455252	-0.622356	-0.0696998	0.987336	0.843561	-0.715454	0.781736	-0.0544513	0.401026	-0.55432	0.972704	-0.179378	0.04507	0.340691	-0.00432397	-0.165751	-0.181003	1.5966	0.551444	0.583827	0.0748186	0.499283	-0.850018	0.410606	0.193551	0.626393	0.776436	0.325264
0.345282	-0.373803	-0.160559	0.213847	-0.61767	0.500976	0.621645	0.343055	0.091479	0.56108	0.464824	0.967428	-0.503693	-0.726086	0.167749	0.247114	0.43152	-0.673192	0.246002	0.0217374	0.0631703	0.0894699	-0.268532	0.273964	0.390817	0.0901677	-0.20277	2.02253	-0.781736	-0.0544513	0.180613	1.81593	-0.550321	-0.145659	-0.133708	0.14726	0.717361	0.534017	-0.0413922	-0.354431	0.790706	0.132494	0.072666	0.575137	1.40649	0.509392	0.479831	0.674709	0.930863	0.526748
0.734191	0.332839	0.855303	-0.273431	-0.679406	-0.419279	1.99236	-0.711276	-1.05242	-0.584098	2.19057	2.06753	-0.503693	0.564013	-0.611979	0.647827	1.29777	-0.673192	1.55145	0.502376	1.4481	0.0894699	1.36451	-0.158526	0.16861	1.8845	0.215134	2.02253	-2.42394e-10	1.14953	1.29737	1.7238	0.182458	0.116014	-0.224196	0.534123	0.606333	0.724863	0.610126	-0.632938	1.41493	-0.127823	-0.258659	0.918852	1.40649	0.821628	0.839345	0.977365	0.821407	1.10789
-0.379805	0.755388	1.60511	-1.1397	0.0820044	-0.419279	0.621645	-1.23844	-1.42827	-0.0115093	0.637399	-0.132676	-0.503693	0.564013	-1.05058	1.49734	0.157968	-0.290054	0.246002	0.0217374	0.382769	0.0894699	1.2107	0.117265	0.310307	0.0901677	-0.20277	-0.715454	-2.42394e-10	1.14953	0.998591	-0.55432	-0.477204	-0.229961	-0.846987	0.437407	0.717361	0.661247	1.02896	0.150732	0.391044	-0.368894	-0.5018	-0.107552	-0.850018	0.0754372	0.429423	0.599045	0.729345	0.0786714
0.263407	-0.247104	-0.450805	0.376273	-0.494198	-0.419279	0.278965	-0.447693	-0.725591	-0.584098	0.464824	1.51748	0.187582	-0.726086	0.0459168	-0.313886	0.955827	-0.0235224	0.898727	0.262057	0.808902	0.0894699	0.939283	-0.0268987	0.236238	0.987336	0.0580269	0.65354	0.781736	-0.0544513	0.180613	0.744585	0.442401	-0.0854309	-0.36414	0.0505448	0.883904	0.820286	0.423978	-0.695898	0.66105	-0.0223919	-0.298685	0.575137	0.927028	0.599358	0.651979	0.77134	0.882923	0.743268
-0.448702	-0.972033	0.323185	-0.923135	-0.123782	-0.419279	0.450305	-0.447693	-0.529494	-0.584098	0.464824	-0.682728	-1.19497	-0.726086	0.776912	1.11266	-0.708279	-1.27289	-0.406723	-0.218582	-0.362962	0.0894699	-0.395194	0.631238	0.57438	-0.807001	-0.727507	-0.715454	-2.42394e-10	1.14953	0.783076	-0.55432	-0.317888	-0.248867	0.202233	-0.336317	-1.14237	-0.611058	-0.460226	-1.01366	-2.5436	-1.08066	-0.5581	-0.107552	-0.850018	-0.245619	-0.179279	0.475977	0.445946	-0.219044
-0.939288	-0.81725	-1.05549	0.267989	0.555314	0.194225	-0.749074	-0.447693	-0.0229108	-1.15669	-0.398049	-0.682728	-0.158055	-0.726086	0.910928	-0.554314	-0.525911	0.159718	-1.05945	-0.69922	-1.00216	-0.569956	-0.757087	-0.622356	-0.0696998	-0.807001	0.843561	-0.715454	-0.781736	-0.0544513	0.278575	-0.55432	-0.724883	-0.284449	-0.0597055	0.872627	-1.44769	-1.1836	-0.5533	-0.34332	-0.449048	-0.464603	-0.367299	-0.925355	-0.850018	-0.794236	-0.762302	-0.366354	-0.448372	-1.00619
0.686059	0.16173	-0.160559	-0.273431	-0.720563	2.03473	0.107626	-0.974859	-1.33022	1.70626	-0.398049	-0.132676	1.57013	-0.726086	-0.477963	0.247114	-0.366339	1.10924	0.898727	1.46365	0.915435	1.40832	0.0888363	1.46488	1.00269	-0.807001	-1.51304	-0.715454	1.56347	-0.0544513	-0.720631	-0.55432	0.327372	0.113686	-0.75943	2.22664	2.02195	1.83813	1.63394	1.07069	1.42495	2.15281	1.05421	0.85485	-0.850018	1.50784	1.29492	0.840623	0.999591	1.24698
-0.642044	-0.0694637	0.226436	0.213847	0.370106	-0.419279	0.107626	-0.447693	-0.071935	-1.15669	0.464824	0.967428	-0.84933	0.564013	0.216482	-0.554314	1.41175	-0.7898	-0.406723	-0.458901	-0.469495	-0.569956	0.310495	-0.622356	-0.0696998	0.0901677	0.843561	0.65354	-0.781736	-1.25843	1.27778	0.230367	-0.708079	-0.269941	-0.643297	-0.28796	0.217733	0.21594	-0.0413922	-0.909222	-1.0325	-0.757929	-0.6497	-0.538973	0.927028	-0.496113	-0.2839	0.0794249	0.379339	-0.507738
0.175228	-0.115833	0.903677	-1.03142	-0.329569	-0.419279	0.278965	0.0794722	-0.00656941	-0.0115093	0.29225	-0.682728	-0.503693	1.85411	0.387048	0.359313	-0.731075	-0.60656	0.246002	-0.218582	0.0631703	-0.569956	0.441681	-0.622356	-0.0696998	0.987336	0.843561	2.02253	-0.781736	-1.25843	0.254084	1.81836	-0.494008	-0.238604	-0.0776565	-0.0945285	0.328761	0.343171	-0.274077	-0.173698	-0.192409	-0.617288	-0.359922	0.257497	1.40649	0.101898	0.0946365	0.0885411	0.325883	-0.0258296
-0.263222	-0.428663	-0.861988	0.809409	-0.0208889	-0.419279	-0.920413	0.343055	0.598063	-1.15669	-0.570624	0.967428	-0.158055	0.564013	0.789095	-1.41986	0.841847	-0.156788	-0.406723	-0.458901	-0.469495	-0.569956	-0.0830624	-0.622356	-0.0696998	0.0901677	0.843561	0.65354	-0.781736	-1.25843	-0.44634	0.44766	-0.660354	-0.259077	0.31287	-0.0945285	-1.05909	-0.706481	-0.367152	-0.471463	-0.382883	-0.440756	-0.441376	-0.209481	0.927028	-0.369102	-0.305775	-0.568733	-0.221399	-0.347603
-0.605037	-0.116486	-0.184746	0.0514213	0.246634	-0.112527	-0.235054	-0.184111	0.385624	0.56108	-0.398049	-0.132676	-0.158055	0.564013	0.387048	-0.7146	0.0895802	0.109743	-1.05945	-0.69922	-1.00216	-0.569956	-0.94708	-0.622356	-0.0696998	-0.807001	0.843561	-0.715454	-0.781736	-0.0544513	0.0728557	-0.55432	-0.658455	-0.281879	0.0359113	-0.578106	-0.837037	-0.897327	-0.832522	1.58697	0.197228	-0.228613	-0.214658	-0.662236	-0.850018	-0.688394	-0.594909	-0.232347	-0.682558	-0.882889
0.286249	-0.907377	-0.813613	-0.165147	-0.555934	-0.112527	-0.577734	1.1338	0.663428	-0.584098	-0.398049	-1.23278	0.533219	-0.726086	0.971844	-0.105515	-1.18699	0.0764268	0.246002	0.502376	0.169703	0.748896	-0.354482	1.30818	0.922183	-0.807001	-1.25224	0.65354	-2.42394e-10	-0.0544513	-0.578587	0.292345	-0.283393	-0.111537	0.22861	-0.578106	-0.420681	-0.0703285	0.330904	0.0662916	0.107672	0.0871204	0.122628	0.499283	0.927028	0.35592	0.618691	0.171498	0.447643	0.659818
-0.413401	1.21908	-1.15223	2.43367	0.102583	0.500976	-1.26309	-0.974859	-0.872664	0.56108	-1.4335	-0.132676	0.533219	-0.726086	-1.37952	-0.874885	0.294744	1.40908	-0.406723	-0.458901	-0.469495	-0.569956	0.0345525	-0.622356	-0.0696998	0.0901677	0.843561	0.65354	-0.781736	-1.25843	-1.5582	0.284678	-0.663715	-0.264612	-0.688725	1.3562	0.550818	0.279556	-0.181003	2.68174	0.0542053	1.08422	0.0491225	-0.31378	0.927028	0.0525047	0.165969	-0.495804	-0.494615	-0.330311
-0.54541	-0.793086	0.395746	-0.760709	0.0820044	-1.33953	0.450305	-0.447693	-0.431446	-0.584098	0.637399	-0.132676	-1.19497	-0.726086	0.533247	1.03251	-0.115584	-1.27289	0.246002	-0.218582	0.169703	-0.569956	1.2107	-0.622356	-0.0696998	0.987336	0.843561	0.65354	-2.42394e-10	-0.0544513	0.998591	0.439701	-0.159293	-0.259722	-0.444737	-0.819895	-0.254138	0.0887098	-0.134466	-1.43587	-1.99423	-1.07886	-0.692707	-0.107552	0.927028	-0.325001	-0.0499302	0.33103	0.48625	-0.281444
0.664626	-0.049218	0.468308	-0.868993	-0.679406	0.500976	0.621645	-0.184111	-0.545836	-0.0115093	0.637399	-0.682728	0.533219	0.564013	-0.0271827	0.583713	-0.799463	0.159718	0.898727	0.262057	0.808902	0.0894699	0.609056	-0.0268987	0.236238	0.987336	0.0580269	0.65354	0.781736	1.14953	0.170817	0.964767	0.731103	-0.00573228	-0.120519	1.30785	0.82839	0.311363	0.330904	-0.443316	0.14443	0.162423	0.0679242	0.786107	0.927028	0.895717	0.643419	0.640979	0.537584	0.883104
0.605667	-0.795045	-0.0879976	-0.652425	-0.679406	0.500976	-0.0637143	-0.711276	-1.19949	1.13367	-0.398049	-0.682728	-0.158055	-0.726086	0.655079	0.647827	-0.845055	-0.523269	1.55145	1.70397	1.4481	1.40832	0.79905	1.01358	0.770824	0.0901677	-1.04172	0.65354	1.56347	-0.0544513	-0.740224	0.19317	0.425012	0.288013	-0.609227	1.69471	1.38353	0.820286	0.796274	-0.0425926	0.78937	0.062033	0.119557	0.918852	0.927028	1.34555	1.23785	0.66377	0.922802	1.42741
2.7569	0.41121	-0.378244	0.267989	-1.29677	2.95499	1.13566	1.39739	0.091479	1.70626	0.637399	-0.682728	3.29832	-0.726086	-0.660712	0.215056	-0.936239	1.20918	1.55145	1.70397	1.55463	1.40832	-0.322816	0.944636	0.7354	0.0901677	-1.04172	-0.715454	2.34521	1.14953	-0.490422	-0.55432	2.62242	1.60561	0.923572	1.11442	0.911661	0.438594	0.749737	2.95358	1.57265	4.62278	2.90298	1.90022	-0.850018	1.90122	1.48419	1.18704	1.29784	2.13486
0.761631	-0.839456	-0.547554	-0.165147	-0.864614	0.807728	0.450305	1.92455	1.07196	-1.15669	0.637399	-0.132676	0.187582	-0.726086	0.813462	0.0387424	-0.548707	-0.340028	-0.406723	-0.458901	-0.362962	-0.569956	-0.806847	-0.622356	-0.0696998	0.0901677	0.843561	-0.715454	-2.42394e-10	1.14953	0.170817	-0.55432	0.672027	-0.200711	0.670059	-0.674822	0.911661	0.502209	-0.181003	-0.532942	-0.185726	-0.330483	0.378957	0.786107	-0.850018	0.639931	0.341922	0.491474	-0.0703657	0.230536
0.584531	-1.54871	-1.10386	-0.0568627	-0.761721	1.11448	-0.749074	1.66097	0.500014	-1.15669	-0.398049	-1.23278	-0.503693	-0.726086	1.81249	-0.313886	-1.18699	-0.856433	-0.406723	-0.218582	-0.362962	0.0894699	-0.992316	0.631238	0.57438	-0.807001	-0.727507	-0.715454	-2.42394e-10	-0.0544513	-0.642262	-0.55432	0.153442	-0.181367	1.02505	0.389049	-0.170867	-0.674674	-0.5533	-0.909963	-0.0868125	-0.594201	0.360893	0.648621	-0.850018	0.553493	0.439885	0.230753	0.114183	0.321505
-0.0194492	0.828533	0.323185	1.35083	-0.329569	-0.112527	1.13566	-0.184111	0.10782	-1.15669	1.50027	1.51748	-0.84933	-0.726086	-1.33079	0.519599	1.73089	-0.839775	0.246002	-0.218582	0.169703	-0.569956	0.622627	-0.622356	-0.0696998	0.987336	0.843561	0.65354	-2.42394e-10	-0.0544513	1.52758	0.626851	0.0530791	-0.246593	-0.552077	0.485765	0.661847	0.693055	0.144756	0.487755	1.2425	0.743154	0.104594	0.257497	0.927028	0.417662	0.318144	0.450452	0.590191	-0.0483838
-0.649757	-0.5952	-0.692677	0.159705	0.102583	-0.72603	-0.406394	0.606638	1.46416	-0.0115093	-0.398049	-0.132676	-0.158055	-0.726086	0.54543	-0.297857	-0.0243997	0.00979402	-1.05945	-0.69922	-1.00216	-0.569956	-1.02398	-0.622356	-0.0696998	-0.807001	0.843561	-0.715454	-0.781736	-0.0544513	-0.0104115	-0.55432	-0.605109	-0.278547	0.976326	-2.12555	-1.28115	-1.2154	-1.15828	-0.387763	0.047522	-0.473285	-0.25613	-0.538973	-0.850018	-1.22466	-0.964885	-0.564175	-0.661345	-0.84605
-0.345616	0.226386	1.02461	-0.435857	-0.144361	-0.419279	1.307	-0.711276	-0.660226	-0.584098	1.3277	1.51748	-0.84933	-0.726086	-0.892194	1.11266	1.82207	-0.839775	0.246002	0.0217374	0.169703	0.0894699	0.495965	0.211284	0.358613	0.0901677	-0.20277	0.65354	-2.42394e-10	-0.0544513	1.57656	0.150243	-0.282962	-0.207643	-0.792035	-0.28796	0.911661	1.10655	0.23783	-0.650715	0.147103	-0.52414	-0.499136	0.0820841	0.927028	0.1901	0.364748	0.877087	1.11626	0.235799
-0.330339	-0.458705	0.395746	-0.544141	-0.144361	-0.112527	1.13566	-0.711276	-0.82364	-0.584098	1.3277	0.417376	-0.84933	-0.726086	0.106833	0.872227	0.363132	-0.889749	0.246002	0.0217374	0.169703	0.0894699	0.495965	0.211284	0.358613	0.0901677	-0.20277	0.65354	-2.42394e-10	-0.0544513	1.57656	0.167128	-0.30657	-0.216501	-0.626445	0.630838	0.189976	-0.0703285	0.749737	-0.706268	0.495304	-0.748086	-0.523477	0.0820841	0.927028	0.183044	0.499804	0.886203	1.06917	0.199712
[truncated: 221 more columns]

## Sheet: internal_test_set
MW	AMW	Mp	Mi	GD	nTA	nBM	RBN	RBF	nDB	nAB	nN	nO	nHM	H%	C%	N%	O%	nCIC	nCIR	TRS	Rbrid	MCD	RFD	RCI	NRS	NNRS	nR05	nR06	nBnz	ARR	D/Dtr05	D/Dtr06	Wap	S3K	PW2	PW3	PW4	PW5	MAXDN	MAXDP	DELS	TIE	MWC01	SRW05	SRW08	MPC06	piPC05	piPC10	TPC
-1.60074	1.3288	0.661805	1.24255	2.83955	-1.33953	-1.09175	-1.50202	-1.88583	1.13367	-1.4335	0.967428	-0.84933	-0.726086	-2.22017	-0.329914	5.33265	-0.0901552	-0.406723	-0.218582	-0.469495	0.0894699	1.61783	0.769133	0.645228	-0.807001	-0.727507	0.65354	-0.781736	-1.25843	-1.5582	-0.32747	-0.976727	-0.28744	-1.49286	-0.239602	0.523061	0.62944	-0.599837	-0.460353	-0.44838	-0.912055	-0.907353	-1.75027	0.927028	-1.39578	-0.964885	-0.625253	-2.29089	-1.24676
-0.931945	-0.674877	-1.15223	0.592841	0.555314	0.194225	-1.26309	-0.447693	0.0424548	0.56108	-1.4335	-0.132676	-0.158055	-0.726086	0.740362	-0.858857	0.157968	0.193034	-1.05945	-0.69922	-1.00216	-0.569956	-0.757087	-0.622356	-0.0696998	-0.807001	0.843561	-0.715454	-0.781736	-1.25843	-1.5582	-0.55432	-0.737257	-0.284933	-0.820243	0.389049	0.550818	0.152325	-0.22754	-0.121108	0.179183	-0.260142	-0.204617	-0.925355	-0.850018	-0.452012	-0.507408	-1.1467	-1.35881	-0.982127
0.581713	1.51558	0.782741	0.863551	-0.658828	1.42123	0.964325	-0.184111	-0.0229108	0.56108	0.637399	-0.132676	0.187582	0.564013	-1.73284	0.663856	-0.115584	0.276325	-0.406723	-0.458901	-0.362962	-0.569956	-0.580664	-0.622356	-0.0696998	0.0901677	0.843561	-0.715454	-2.42394e-10	1.14953	0.401026	-0.55432	0.393363	-0.230436	0.21762	1.59799	0.189976	-0.388405	-0.22754	2.63803	0.546765	2.08999	1.20484	0.499283	-0.850018	0.701673	0.179284	0.558934	0.176123	0.0516064
0.583047	-0.695776	-0.571741	-0.327573	-0.638249	0.500976	-1.09175	-0.447693	-0.938029	1.13367	-1.4335	-1.23278	0.878857	-0.726086	0.667263	0.118885	-1.18699	0.259667	1.55145	2.66525	1.34157	2.06775	0.464299	1.88483	1.21846	-0.807001	-1.67015	2.02253	0.781736	-1.25843	-1.5582	0.683959	-0.168004	0.365616	-0.787638	1.3562	1.74437	1.93355	1.86663	-0.0729617	1.14091	0.774604	0.339472	0.85485	1.40649	1.47609	1.35579	0.372053	0.607161	1.52815
-1.19989	0.378555	-1.68435	1.45911	0.987466	0.194225	-1.26309	-0.184111	1.82367	0.56108	-1.4335	-0.132676	0.533219	-0.726086	-0.404864	-1.86866	0.796255	2.34194	-1.71217	-0.93954	-1.64136	-0.569956	-2.45346	-0.622356	-3.2901	-1.70417	-2.29858	-0.715454	-1.56347	-1.25843	-1.5582	-0.55432	-1.09627	-0.291184	0.463805	-0.819895	-2.08611	-1.69252	-0.739448	0.312948	-0.759154	-0.140027	-0.151975	-1.56063	-0.850018	-1.89676	-1.77142	-1.81764	-2.29089	-1.658
0.352328	-0.190285	-0.0879976	-0.489999	-0.61767	0.500976	0.107626	-0.184111	-0.431446	1.70626	-0.398049	-0.682728	0.878857	-0.726086	-0.0637325	0.471513	-0.753871	0.576173	0.246002	0.502376	0.489302	0.748896	0.0435998	0.944636	0.7354	-0.807001	-1.25224	-0.715454	-0.781736	-0.0544513	-0.607976	-0.55432	-0.735345	-0.103558	-0.289772	-0.433033	0.82839	1.32921	1.35472	-0.463315	0.749938	0.166624	0.0078161	0.575137	-0.850018	0.594066	0.891656	0.767694	0.981349	0.747027
3.18215	-0.735614	-1.12805	0.105563	-1.31734	2.03473	-1.43443	0.343055	-0.970712	-0.0115093	-1.4335	-1.23278	3.64396	-0.726086	0.850011	-0.522257	-1.18699	0.69278	3.50963	2.42493	3.25916	1.40832	0.835239	0.31784	0.41336	2.78167	-0.33474	2.02253	3.12694	-1.25843	-1.5582	3.51987	5.13667	9.58214	0.806341	1.79142	1.38353	0.979324	0.610126	-0.157403	1.36881	2.95445	1.84201	2.17993	1.40649	2.2505	1.60117	0.464126	0.535463	3.07537
-0.173782	-1.19016	-0.547554	-0.435857	-0.47362	-0.72603	-0.577734	2.18813	2.28123	2.85144	-1.4335	-1.23278	-0.503693	-0.726086	1.25206	0.247114	-1.18699	-0.673192	-1.71217	-0.93954	-1.64136	-0.569956	-2.45346	-0.622356	-3.2901	-1.70417	-2.29858	-0.715454	-1.56347	-1.25843	-1.5582	-0.55432	-1.09627	-0.273227	5.981	-3.86643	-2.58574	-1.85156	-1.67019	-0.104812	-0.8046	-0.730641	0.617342	-0.107552	-0.850018	-1.6251	-1.06095	-0.927909	-0.216308	-0.767111
-1.24202	5.0194	-1.51504	8.60586	1.93408	0.194225	-1.77711	-1.23844	-0.398763	-1.15669	-1.4335	-1.23278	-0.84933	0.564013	-3.66998	-2.04497	-1.18699	0.109743	-1.71217	-0.93954	-1.64136	-0.569956	-2.45346	-0.622356	-3.2901	-1.70417	-2.29858	-0.715454	-1.56347	-1.25843	-1.5582	-0.55432	-1.09627	-0.292563	-0.425687	1.21113	-1.00358	-2.32867	-2.74054	2.46619	-0.622814	-0.0265532	-0.565853	-2.18169	-0.850018	-1.76622	-3.86097	-3.20877	-2.29089	-2.03165
0.834384	1.2981	1.12136	0.646983	-0.761721	1.72798	0.964325	-0.711276	-0.905347	0.56108	0.637399	0.967428	-0.503693	0.564013	-1.64756	0.968398	0.705071	-0.573243	0.246002	-0.218582	0.169703	-0.569956	-0.0513969	-0.622356	-0.0696998	0.987336	0.843561	0.65354	-2.42394e-10	1.14953	0.170817	0.91617	0.34724	-0.12979	-0.301495	1.45292	1.18923	0.75667	0.330904	2.60766	1.33673	1.71544	0.990831	0.786107	0.927028	1.08271	0.775622	0.791396	0.778133	0.668839
-0.424303	0.993765	2.3791	-1.19384	0.164319	-1.33953	1.307	-1.23844	-1.41193	-0.584098	1.50027	0.967428	-1.19497	0.564013	-1.51354	1.96217	1.6625	-1.27289	0.898727	0.742695	0.915435	0.748896	1.85306	0.631238	0.57438	0.0901677	-0.727507	0.65354	-2.42394e-10	1.14953	1.90963	-0.0394103	-0.562727	-0.173736	-0.993159	-0.0461707	0.495304	1.07475	1.0755	-1.14551	-1.63266	-0.866321	-0.714068	-0.0103633	0.927028	0.110718	0.555918	0.778633	1.05899	0.423751
-0.338645	0.861841	0.226436	1.5674	-0.0414676	-0.72603	0.964325	-0.184111	0.385624	-1.15669	1.3277	2.06753	-0.84933	-0.726086	-1.40389	0.0707995	2.8251	-0.7898	0.246002	-0.218582	0.0631703	-0.569956	0.835239	-0.622356	-0.0696998	0.987336	0.843561	2.02253	-0.781736	-0.0544513	1.70881	1.50603	-0.600133	-0.259391	-0.606296	0.14726	0.0789474	0.502209	-0.413689	0.292949	1.06405	0.216999	-0.271183	-0.0103633	1.40649	0.0383923	0.152653	0.157824	0.479037	-0.240846
-1.08027	-0.938725	-0.49918	-0.435857	0.7611	-0.112527	-0.577734	-0.447693	0.091479	-0.584098	-0.398049	-1.23278	-0.503693	-0.726086	0.935294	0.263142	-1.18699	-0.256737	-1.05945	-0.69922	-1.00216	-0.569956	-0.643995	-0.622356	-0.0696998	-0.807001	0.843561	-0.715454	-0.781736	-0.0544513	0.401026	-0.55432	-0.758798	-0.285533	-0.48357	-0.0461707	-0.698252	-0.960942	-0.972133	-0.0825909	-0.506524	-0.788378	-0.554096	-1.06758	-0.850018	-1.07648	-0.799394	-0.339918	-2.29089	-1.07084
-0.292812	-1.02036	-0.257308	-0.652425	-0.0620462	-0.419279	-1.26309	-1.23844	-1.57534	-0.0115093	-1.4335	-1.23278	-0.503693	-0.726086	0.984027	0.551656	-1.18699	-0.623218	0.898727	1.46365	0.808902	1.40832	0.889523	1.59024	1.0671	-0.807001	-1.51304	0.65354	0.781736	-1.25843	-1.5582	-0.0566948	-0.40289	-0.107471	-1.04298	1.16277	1.96643	1.55186	0.889349	-0.3011	0.395054	-0.377177	-0.282608	0.172161	0.927028	0.83574	0.825079	-0.101986	0.299156	0.737254
0.397344	-0.607609	-0.813613	0.267989	-0.658828	0.194225	-0.235054	1.66097	1.33343	0.56108	-0.398049	0.417376	0.533219	-0.726086	0.594163	-0.442114	-0.0471957	0.109743	-0.406723	-0.458901	-0.469495	-0.569956	-0.738992	-0.622356	-0.0696998	0.0901677	0.843561	0.65354	-0.781736	-0.0544513	-0.578587	1.00202	-0.321693	-0.241918	0.843342	-0.916611	-0.254138	-0.165751	-0.22754	0.101105	1.03131	0.604553	0.725229	0.499283	0.927028	0.105426	0.0946365	-0.197706	-0.125942	-0.0611645
-0.969249	-0.360088	-0.354057	-0.219289	0.740522	-0.72603	-0.577734	-0.711276	-0.349739	-0.584098	-0.398049	-0.682728	-0.158055	-0.726086	0.192116	0.150942	-0.457523	0.342958	-0.406723	-0.458901	-0.469495	-0.569956	0.654293	-0.622356	-0.0696998	0.0901677	0.843561	0.65354	-0.781736	-0.0544513	0.170817	0.142515	-0.749811	-0.276693	-0.612158	-0.0945285	-0.670495	-0.102136	-0.739448	-0.382578	-0.491821	-0.744125	-0.715573	-0.79024	0.927028	-0.871854	-0.626295	-0.368178	-0.203156	-0.725761
-0.612231	-0.929582	-0.0638104	-0.598283	0.102583	-0.72603	0.278965	0.0794722	0.3366	-1.15669	0.637399	-0.682728	-0.84933	-0.726086	0.813462	0.663856	-0.662687	-0.889749	-0.406723	-0.458901	-0.362962	-0.569956	0.260735	-0.622356	-0.0696998	0.0901677	0.843561	-0.715454	-2.42394e-10	1.14953	1.2386	-0.55432	-0.186636	-0.271329	-0.227859	-1.06168	-0.614981	-0.0703285	0.0982189	-0.909222	-1.24035	-1.03321	-0.626141	-0.31378	-0.850018	-0.487293	-0.219225	0.16147	0.272852	-0.509241
-1.39242	-0.553403	-0.112185	-0.706567	1.56367	-1.03278	-0.577734	-0.447693	0.843184	-0.584098	-0.398049	-1.23278	-0.503693	-0.726086	0.387048	0.631799	-1.18699	0.109743	-1.05945	-0.69922	-1.00216	-0.569956	-0.19163	-0.622356	-0.0696998	-0.807001	0.843561	-0.715454	-0.781736	-0.0544513	0.890833	-0.55432	-0.832263	-0.288963	-0.393815	-1.98048	-1.91956	-1.40625	-1.20482	-0.12333	-0.88881	-0.899931	-0.766454	-1.56063	-0.850018	-1.99731	-1.42141	-0.752879	-0.661345	-1.43396
-0.419185	-0.315678	-0.112185	0.105563	0.102583	-0.112527	0.278965	0.0794722	0.45099	-0.0115093	0.29225	0.417376	-0.503693	0.564013	0.533247	-0.586371	0.477112	-0.456636	-0.406723	-0.218582	-0.469495	0.0894699	-0.417813	0.769133	0.645228	-0.807001	-0.727507	0.65354	-0.781736	-0.0544513	0.773279	0.146756	-0.764432	-0.256946	-0.328971	0.340691	-0.559466	-0.738289	-0.320614	1.18402	0.0648986	-0.533823	-0.43108	-0.31378	0.927028	-0.226214	0.0175977	0.424015	0.564736	-0.249868
3.41265	-0.709491	-0.886175	0.267989	-1.39966	3.26174	0.792985	1.39739	-0.464129	1.13367	0.464824	1.51748	2.26141	-0.726086	0.728179	-0.442114	-0.252359	0.0764268	1.55145	0.502376	2.19383	0.0894699	0.197404	-0.252546	0.120304	1.8845	0.215134	2.02253	-2.42394e-10	-1.25843	-0.691243	3.98755	1.42636	1.43749	1.82405	0.824269	1.10596	0.788478	0.563589	0.0751801	2.13004	2.70593	2.91438	2.17993	1.40649	1.92945	1.22929	0.672886	0.547342	1.94616
0.0181512	-0.0968934	-1.10386	1.24255	-0.391305	0.500976	-0.406394	0.870221	1.17001	0.56108	-0.570624	2.06753	0.533219	-0.726086	-0.00281623	-1.2756	1.73089	0.492882	-0.406723	-0.218582	-0.469495	0.0894699	-0.824941	0.769133	0.645228	-0.807001	-0.727507	0.65354	-0.781736	-1.25843	-0.617772	0.394147	-0.618088	-0.234753	0.0128314	0.195618	0.356519	-0.261174	-0.646374	-0.23814	0.138415	0.346717	0.0328498	0.172161	0.927028	0.0772013	0.108903	-0.00444355	0.0636971	-0.0190634
[truncated: 221 more columns]

## Sheet: internal_validation_set
MW	AMW	Mp	Mi	GD	nTA	nBM	RBN	RBF	nDB	nAB	nN	nO	nHM	H%	C%	N%	O%	nCIC	nCIR	TRS	Rbrid	MCD	RFD	RCI	NRS	NNRS	nR05	nR06	nBnz	ARR	D/Dtr05	D/Dtr06	Wap	S3K	PW2	PW3	PW4	PW5	MAXDN	MAXDP	DELS	TIE	MWC01	SRW05	SRW08	MPC06	piPC05	piPC10	TPC
-0.627582	-0.302616	0.637618	-1.03142	0.30837	-0.72603	0.278965	-1.50202	-1.88583	-1.15669	0.637399	-0.682728	-0.503693	-0.726086	-0.112466	1.305	-0.571503	-0.373345	0.898727	1.94429	0.915435	2.06775	1.39165	2.32986	1.2571	-0.807001	-1.51304	-0.715454	1.56347	1.14953	0.998591	-0.55432	-0.390245	-0.141468	-1.16901	1.06606	1.32802	1.42463	1.77355	-0.625531	-0.173696	-0.636733	-0.604359	-0.107552	-0.850018	0.44765	0.746138	0.749461	0.950378	0.60268
0.249168	-0.753901	-0.620116	0.376273	-0.494198	-1.03278	-0.406394	0.0794722	-0.300715	-0.0115093	-0.398049	1.51748	-0.503693	-0.726086	0.691629	-0.345943	0.750663	-0.706509	0.898727	0.0217374	0.808902	-0.569956	1.10213	-0.622356	0.0752181	0.987336	0.0580269	0.65354	0.781736	-1.25843	-0.607976	0.824862	0.908401	-0.125321	-0.0468833	-0.191244	0.273247	0.502209	0.0516818	-0.701824	0.661718	-0.201685	-0.19989	0.575137	0.927028	0.49528	0.37521	-0.0591404	-0.0720627	0.525996
-0.0596453	-0.529238	0.347372	-0.706567	-0.247254	-0.72603	0.278965	0.0794722	-0.00656941	-1.15669	0.637399	-0.682728	-0.84933	0.564013	0.630713	0.679884	-0.731075	-0.939724	0.246002	-0.218582	0.169703	-0.569956	0.749289	-0.622356	-0.0696998	0.987336	0.843561	0.65354	-2.42394e-10	1.14953	0.704706	0.640325	0.01391	-0.248339	-0.286841	-0.0461707	0.384276	0.152325	-0.274077	-0.625531	-1.02782	-0.841754	-0.470745	0.172161	0.927028	0.183044	0.079419	0.264483	0.374248	-0.114543
-1.25893	0.152587	-0.982924	2.2171	1.25499	-0.419279	-1.09175	-0.711276	0.238552	1.13367	-1.4335	2.06753	-0.84933	-0.726086	-0.404864	-1.86866	4.76275	-0.556585	-1.05945	-0.69922	-1.10869	-0.569956	-0.71185	-0.622356	-0.0696998	-0.807001	0.843561	0.65354	-1.56347	-1.25843	-1.5582	0.0341988	-1.09627	-0.288157	-0.83563	-0.529748	-0.892552	-0.642866	-0.972133	-0.178142	-0.517218	-0.785257	-0.774914	-1.38522	0.927028	-1.46281	-1.11231	-0.76473	-0.639709	-1.29563
-1.08754	-1.07783	-0.547554	-0.165147	0.7611	-0.419279	-0.577734	-0.184111	0.516356	-0.584098	-0.398049	-0.682728	-0.84933	-0.726086	1.10586	0.0707995	-0.525911	-0.7898	-1.05945	-0.69922	-1.00216	-0.569956	-0.643995	-0.622356	-0.0696998	-0.807001	0.843561	-0.715454	-0.781736	-0.0544513	0.401026	-0.55432	-0.747088	-0.286715	-0.697151	-1.25512	0.63409	0.120517	-0.925596	-0.807745	0.362306	-0.917937	-0.607957	-1.06758	-0.850018	-1.08707	-1.06095	-0.496715	-0.828924	-1.14978
1.71892	-0.256247	0.153874	-0.381715	-1.04982	0.194225	1.47834	-0.447693	-1.13413	0.56108	1.3277	1.51748	0.533219	-0.726086	-0.0637325	0.567685	0.249152	-0.223421	3.50963	3.62653	3.15263	3.3866	1.12475	1.59024	0.973709	0.987336	-1.12027	3.39153	2.34521	1.14953	0.0091808	3.09928	1.85733	4.47846	-0.286841	1.40456	1.38353	1.58367	1.49433	0.538864	1.78318	1.19017	0.54784	1.67976	1.69476	1.87829	1.55742	1.10226	1.04414	2.65135
-1.0291	0.333492	-0.741052	0.267989	0.7611	0.194225	-0.577734	-0.711276	-0.00656941	-0.584098	-0.398049	-0.682728	0.533219	-0.726086	-0.551063	-0.506228	-0.320747	1.92549	-1.05945	-0.69922	-1.00216	-0.569956	-0.643995	-0.622356	-0.0696998	-0.807001	0.843561	-0.715454	-0.781736	-0.0544513	0.401026	-0.55432	-0.758534	-0.28616	-0.811451	0.872627	0.550818	-0.960942	-0.972133	0.34702	-0.697667	-0.00574703	-0.332405	-1.06758	-0.850018	-0.840101	-0.762302	-0.313481	-2.29089	-1.08964
0.00406031	-0.982482	-1.10386	0.0514213	-0.391305	-0.112527	-1.26309	1.1338	0.924891	0.56108	-1.4335	-1.23278	0.533219	-0.726086	1.13023	-0.426086	-1.18699	0.193034	-0.406723	-0.218582	-0.576028	0.0894699	-1.00589	0.944636	0.7354	-0.807001	-0.727507	2.02253	-1.56347	-1.25843	-1.5582	1.42616	-1.09627	-0.224955	0.562353	-1.06168	-0.920309	-0.515635	-0.460226	-0.0833316	-0.156319	0.0201406	0.192265	0.172161	1.40649	-0.192697	0.179284	-0.553235	-0.0410925	0.0628835
0.30783	-0.0799131	0.298997	-0.489999	-0.61767	-0.72603	1.307	1.1338	1.13733	-1.15669	1.50027	0.417376	0.187582	-0.726086	-0.319581	0.72797	0.135172	0.00979402	0.246002	0.0217374	0.276236	0.0894699	0.0435998	0.16114	0.33285	0.0901677	-0.20277	-0.715454	0.781736	1.14953	1.12594	-0.55432	0.492798	-0.131957	0.285028	-1.69034	-0.392924	0.152325	0.517052	-1.06773	-1.44553	-0.310477	-0.348888	0.575137	-0.850018	0.285358	0.537848	0.920845	1.07638	0.583885
0.441545	-0.22294	0.129687	-0.435857	-0.658828	0.500976	1.307	0.606638	0.369283	-0.0115093	1.3277	-0.682728	0.187582	-0.726086	-0.0515492	0.824141	-0.776667	-0.0901552	0.246002	0.0217374	0.169703	0.0894699	-0.19163	0.211284	0.358613	0.0901677	-0.20277	0.65354	-2.42394e-10	1.14953	0.890833	0.497946	0.00293307	-0.155833	0.115409	0.00218704	-0.254138	0.565824	0.610126	0.170732	0.653698	0.281898	0.194493	0.648621	0.927028	0.548201	0.700485	1.03571	1.15826	0.524493
-1.42223	0.209405	0.661805	0.376273	1.87235	-1.33953	0.107626	-1.23844	-1.10144	-1.15669	0.464824	0.967428	-1.19497	-0.726086	-0.831277	0.359313	3.3722	-1.27289	-0.406723	-0.218582	-0.362962	0.0894699	1.31475	0.631238	0.57438	-0.807001	-0.727507	-0.715454	-2.42394e-10	-0.0544513	2.58556	-0.55432	-0.803517	-0.283231	-1.3313	-1.20676	0.523061	0.947516	0.517052	-1.10181	-2.17668	-1.11748	-0.890042	-1.38522	-0.850018	-1.10294	-0.691921	0.290919	-0.0576382	-0.972354
-1.19263	0.652853	-1.66016	1.13426	1.50193	-0.72603	-1.43443	-0.974859	-0.464129	-0.0115093	-1.4335	-0.682728	0.878857	-0.726086	-0.721628	-1.67631	-0.161176	3.2748	-0.406723	-0.218582	-0.576028	0.0894699	0.32859	0.944636	0.7354	-0.807001	-0.727507	2.02253	-1.56347	-1.25843	-1.5582	0.198118	-1.09627	-0.282434	-1.18586	0.340691	-0.0320811	0.470401	0.0051448	0.238136	-0.831333	-0.278588	-0.69343	-1.22166	1.40649	-0.947708	-0.426565	-1.26794	-1.17129	-0.894918
-0.228439	1.74416	2.57259	-1.35627	0.0820044	-0.419279	0.621645	-1.23844	-1.39559	-0.0115093	0.637399	-0.132676	-0.503693	1.85411	-1.76939	1.70571	0.294744	-0.190104	0.246002	0.0217374	0.382769	0.0894699	1.2107	0.117265	0.310307	0.0901677	-0.20277	-0.715454	-2.42394e-10	1.14953	0.998591	-0.55432	-0.473245	-0.226495	-0.76639	0.485765	0.523061	0.534017	1.0755	0.208508	0.179852	-0.240977	-0.475412	-0.107552	-0.850018	0.0525047	0.408498	0.610896	0.729345	0.0967148
0.782841	-0.042034	-0.257308	-0.111005	-0.782299	2.03473	0.107626	-0.711276	-1.10144	1.70626	-0.398049	0.417376	1.22449	-0.726086	-0.222115	0.086828	-0.0471957	0.676122	0.898727	1.46365	0.915435	1.40832	0.0119343	1.46488	1.00269	-0.807001	-1.51304	-0.715454	1.56347	-0.0544513	-0.740224	-0.55432	0.409735	0.170699	-0.619485	1.88814	1.77213	1.67909	1.40126	0.982549	1.44567	1.76446	0.957503	0.918852	-0.850018	1.43551	1.2778	0.847004	1.0348	1.32216
-0.315358	-0.89758	-1.0313	0.159705	-0.123782	0.194225	-0.749074	0.0794722	0.0751376	-1.15669	-0.398049	-0.682728	0.187582	-0.726086	1.00839	-0.4902	-0.731075	0.0930851	-0.406723	-0.218582	-0.362962	0.0894699	-0.395194	0.631238	0.57438	-0.807001	-0.727507	-0.715454	-2.42394e-10	-0.0544513	-0.279805	-0.55432	-0.351044	-0.246906	0.0820711	0.727554	-0.670495	-0.770097	0.0982189	-0.338136	-0.350803	-0.175877	-0.125737	-0.107552	-0.850018	-0.0339335	0.0175977	-0.0226758	-0.00800105	-0.147622
-0.984156	-0.546872	-1.82948	0.971836	0.555314	0.500976	-1.43443	0.0794722	1.2844	-0.0115093	-1.4335	-0.682728	0.533219	-0.726086	0.764729	-1.54808	-0.480319	1.32579	-1.71217	-0.93954	-1.64136	-0.569956	-2.45346	-0.622356	-3.2901	-1.70417	-2.29858	-0.715454	-1.56347	-1.25843	-1.5582	-0.55432	-1.09627	-0.28993	0.0699816	0.195618	-0.476195	-1.97879	-2.46132	0.103327	-0.170354	-0.0594029	0.305858	-1.22166	-0.850018	-1.1347	-1.58024	-2.2069	-2.29089	-1.45201
-0.716281	-0.851864	0.0571255	-0.706567	0.226055	-1.03278	0.278965	0.0794722	0.500014	-1.15669	0.637399	-0.682728	-0.84933	-0.726086	0.691629	0.760027	-0.617095	-0.856433	-0.406723	-0.458901	-0.362962	-0.569956	0.405492	-0.622356	-0.0696998	0.0901677	0.843561	-0.715454	-2.42394e-10	1.14953	1.38064	-0.55432	-0.284674	-0.265481	-0.108063	-1.40019	-1.08685	-0.483828	-0.22754	-1.31143	-1.43083	-1.07818	-0.689636	-0.422821	-0.850018	-0.736023	-0.376156	0.0921875	0.321641	-0.467892
-0.255879	-0.875375	-0.595929	-0.219289	-0.144361	-0.112527	-0.577734	-0.447693	-0.627543	-0.584098	-0.398049	-0.682728	-0.158055	-0.726086	0.874378	0.0387424	-0.731075	-0.273395	0.246002	0.502376	0.276236	0.748896	0.301448	1.17028	0.851334	-0.807001	-1.25224	-0.715454	0.781736	-0.0544513	-0.382665	-0.55432	-0.222161	-0.186704	-0.583949	0.0505448	0.467547	0.820286	1.21511	-0.964035	0.714516	-0.509616	-0.390677	0.0820841	-0.850018	0.313583	0.5835	0.298212	0.442976	0.397437
-0.0566047	0.463457	0.371559	-0.923135	-0.329569	1.42123	0.107626	-0.974859	-1.11778	1.70626	-0.398049	-1.23278	1.22449	-0.726086	-0.95311	0.984427	-1.18699	1.57567	0.246002	0.502376	0.169703	0.748896	-0.101157	1.30818	0.922183	-0.807001	-1.25224	0.65354	-2.42394e-10	-0.0544513	-0.47083	-0.0132761	-0.439941	-0.175895	-1.01331	2.08157	1.93867	1.67909	1.16857	0.215915	0.957121	1.18124	0.46157	0.257497	0.927028	0.934526	0.94777	0.744903	0.843043	0.521485
1.04323	-0.358782	0.0329383	-0.327573	-0.885193	-0.112527	0.792985	0.0794722	-0.545836	0.56108	0.637399	-0.132676	0.187582	-0.726086	0.119016	0.679884	-0.525911	-0.306712	1.55145	0.983015	1.4481	0.748896	0.685958	0.380519	0.445564	0.987336	-0.413294	0.65354	1.56347	-0.0544513	-0.0887806	0.581711	1.45388	0.436099	0.208095	0.0989026	0.301004	0.661247	0.610126	-0.381837	0.774666	0.437904	0.238614	1.16301	0.927028	1.03684	0.965841	0.68109	0.910075	1.46124
[truncated: 221 more columns]

## Sheet: external_validation_set
MW	AMW	Mp	Mi	GD	nTA	nBM	RBN	RBF	nDB	nAB	nN	nO	nHM	H%	C%	N%	O%	nCIC	nCIR	TRS	Rbrid	MCD	RFD	RCI	NRS	NNRS	nR05	nR06	nBnz	ARR	D/Dtr05	D/Dtr06	Wap	S3K	PW2	PW3	PW4	PW5	MAXDN	MAXDP	DELS	TIE	MWC01	SRW05	SRW08	MPC06	piPC05	piPC10	TPC
-0.0259014	-0.469807	0.395746	-0.760709	-0.411884	-0.72603	0.792985	0.0794722	-0.00656941	0.56108	0.637399	-0.132676	-0.503693	-0.726086	0.143383	1.00046	-0.275155	-0.60656	0.246002	-0.218582	0.169703	-0.569956	0.505012	-0.622356	-0.0696998	0.987336	0.843561	0.65354	-2.42394e-10	-0.0544513	0.54307	0.723506	0.112142	-0.232568	0.153875	-0.578106	-0.614981	-0.292982	-0.134466	0.0655509	-0.505856	-0.59264	-0.425043	0.340463	0.927028	0.0189878	0.206866	0.537967	0.728072	0.0516064
-0.642266	0.230304	0.516682	-0.165147	0.370106	-0.72603	0.107626	-0.184111	0.516356	-0.584098	0.29225	0.417376	-0.503693	0.564013	-0.161199	-0.217714	0.887439	-0.256737	-0.406723	-0.218582	-0.469495	0.0894699	-0.19163	0.769133	0.645228	-0.807001	-0.727507	0.65354	-0.781736	-0.0544513	1.01818	0.0377786	-0.795425	-0.265095	-0.512145	-1.20676	-0.476195	-0.229367	0.144756	-0.25962	-0.301347	-0.781216	-0.696982	-0.538973	0.927028	-0.644293	-0.0851208	0.380258	0.440006	-0.397974
-1.48839	-1.4932	-0.934549	0.105563	2.67492	-1.33953	-1.77711	-1.50202	-1.88583	-1.15669	-1.4335	-0.682728	-1.19497	-0.726086	1.69066	-0.329914	-0.366339	-1.27289	0.246002	0.742695	0.276236	3.3866	1.65854	6.89921	2.50662	-0.807001	-1.25224	-0.715454	1.56347	-1.25843	-1.5582	-0.55432	-0.609281	-0.278449	-1.44157	1.88814	0.162219	0.915708	0.656663	-1.18477	-1.46959	-1.16109	-0.856157	-1.38522	-0.850018	-0.346169	0.0489839	-1.02272	-2.29089	-0.695689
0.0999525	0.40272	0.250623	-0.165147	-0.329569	0.807728	-0.235054	-0.447693	-0.464129	0.56108	-0.398049	0.417376	0.533219	0.564013	-0.441413	-0.217714	0.363132	0.626148	0.246002	0.0217374	-0.0433627	0.0894699	-0.101157	0.342911	0.426241	0.0901677	-0.20277	0.65354	-0.781736	-0.0544513	-0.47083	0.422509	-0.52379	-0.205995	-0.646961	1.59799	0.911661	0.62944	0.517052	0.128511	0.553449	0.55942	0.171205	0.257497	0.927028	0.84456	0.555918	0.134122	0.0802428	0.266623
3.58989	-0.354864	-0.474993	-0.273431	-1.42024	3.56849	1.307	2.45172	0.124162	2.27885	0.637399	-0.682728	3.64396	-0.726086	0.228666	0.118885	-0.981831	0.726097	2.20418	1.94429	2.19383	2.06775	-0.268532	1.1076	0.706416	0.987336	-0.727507	-0.715454	1.56347	1.14953	-0.652058	-0.55432	2.9253	2.03933	1.14924	1.21113	0.911661	1.01113	1.16857	0.681821	2.68743	3.96727	3.0977	2.29134	-0.850018	2.41103	1.74003	0.981011	0.839649	2.27244
-0.379064	-0.343761	0.685992	-0.706567	0.0820044	-1.03278	0.278965	-0.711276	-0.774615	-1.15669	0.637399	-0.132676	-1.19497	0.564013	0.387048	0.824141	-0.0927876	-1.27289	0.246002	-0.218582	0.276236	-0.569956	1.42331	-0.622356	-0.0696998	0.987336	0.843561	-0.715454	0.781736	1.14953	0.998591	-0.55432	0.25311	-0.257734	-0.491996	-0.433033	-0.115352	0.279556	0.842812	-1.13514	-1.7269	-1.01765	-0.664708	-0.107552	-0.850018	-0.129192	0.138387	0.279068	0.403097	-0.216788
0.24279	-1.53238	-0.861988	-0.219289	-0.555934	0.194225	-1.26309	0.0794722	-0.562177	0.56108	-1.4335	-1.23278	-0.84933	-0.726086	1.73939	-0.0414004	-1.18699	-1.03967	0.246002	0.0217374	0.169703	0.0894699	-0.0287786	0.211284	0.358613	0.0901677	-0.20277	0.65354	-2.42394e-10	-1.25843	-1.5582	0.405255	-0.00824984	-0.149376	0.0850019	0.389049	0.189976	0.120517	-0.134466	-0.773672	-0.331422	-0.718678	-0.100372	0.499283	0.927028	0.557021	0.429423	-0.184032	0.291519	0.495172
-0.379805	0.755388	1.60511	-1.1397	0.0820044	-0.419279	0.621645	-1.23844	-1.42827	-0.0115093	0.637399	-0.132676	-0.503693	0.564013	-1.05058	1.49734	0.157968	-0.290054	0.246002	0.0217374	0.382769	0.0894699	1.2107	0.117265	0.310307	0.0901677	-0.20277	-0.715454	-2.42394e-10	1.14953	0.998591	-0.55432	-0.483687	-0.22989	-0.846987	0.389049	0.63409	0.915708	1.16857	-0.45813	0.641668	-0.345848	-0.460509	-0.107552	-0.850018	0.0824934	0.439885	0.500591	0.626676	0.0786714
-1.71162	0.631301	-0.426618	0.809409	3.70385	-0.419279	-1.60577	-0.974859	0.630745	-0.584098	-1.4335	-0.682728	-0.503693	0.564013	0.387048	-2.622	0.43152	1.10924	-1.71217	-0.93954	-1.64136	-0.569956	-2.45346	-0.622356	-3.2901	-1.70417	-2.29858	-0.715454	-1.56347	-1.25843	-1.5582	-0.55432	-1.09627	-0.293226	-0.799728	-1.1584	-0.698252	-3.50555	-4.27626	0.0899943	-1.17887	-0.858439	-0.854606	-3.02794	-0.850018	-3.25155	-3.86097	-4.67555	-2.29089	-2.52634
-0.279537	1.19818	0.831116	-0.219289	-0.144361	-0.419279	0.964325	-0.447693	-0.0229108	1.70626	0.464824	0.967428	0.533219	-0.726086	-2.01305	0.743999	1.57132	1.25916	0.246002	-0.218582	0.0631703	-0.569956	0.695006	-0.622356	-0.0696998	0.987336	0.843561	2.02253	-0.781736	-0.0544513	0.596949	1.58592	-0.585183	-0.21642	-0.53669	0.389049	0.162219	-0.0703285	-0.5533	-0.0514811	-0.137606	0.128173	-0.327753	0.0820841	1.40649	-0.0251132	0.0642014	0.403048	0.820558	0.116262
-0.858154	0.298878	-0.329869	0.755267	0.699364	-1.03278	-0.577734	-0.974859	-0.82364	-0.0115093	-0.570624	0.967428	-0.158055	-0.726086	-0.660712	-0.522257	1.95885	0.442907	0.246002	0.0217374	0.0631703	0.0894699	1.27403	0.273964	0.390817	0.0901677	-0.20277	2.02253	-0.781736	-1.25843	-0.270009	0.500435	-0.847953	-0.254089	-1.12504	0.00218704	0.82839	0.883901	0.330904	-0.392948	-0.053396	-0.418429	-0.658039	-0.538973	1.40649	-0.310888	0.124121	-0.00444355	0.130729	-0.207015
-0.716281	-0.851864	0.0571255	-0.706567	0.226055	-1.03278	0.278965	0.0794722	0.500014	-1.15669	0.637399	-0.682728	-0.84933	-0.726086	0.691629	0.760027	-0.617095	-0.856433	-0.406723	-0.458901	-0.362962	-0.569956	0.405492	-0.622356	-0.0696998	0.0901677	0.843561	-0.715454	-2.42394e-10	1.14953	1.38064	-0.55432	-0.230234	-0.274401	-0.22273	-1.4969	-0.920309	-0.197559	0.0051448	-0.912926	-1.29449	-1.06118	-0.673665	-0.422821	-0.850018	-0.693686	-0.328602	0.0848946	0.22873	-0.599458
-0.366901	-1.22282	-0.66849	-0.327573	-0.30899	-0.72603	-0.749074	1.92455	2.28123	2.27885	-1.4335	-1.23278	-0.503693	-0.726086	1.32516	0.118885	-1.18699	-0.639876	-1.71217	-0.93954	-1.64136	-0.569956	-2.45346	-0.622356	-3.2901	-1.70417	-2.29858	-0.715454	-1.56347	-1.25843	-1.5582	-0.55432	-1.09627	-0.277947	5.34539	-3.86643	-2.61349	-1.88336	-1.71673	-0.124071	-0.807942	-0.746446	0.401191	-0.31378	-0.850018	-1.78563	-1.16652	-1.10932	-0.31643	-0.894918
0.390373	-0.956358	-0.910362	0.159705	-0.61767	-0.72603	-0.577734	1.39739	0.794159	-0.584098	-0.398049	-0.132676	0.187582	-0.726086	1.04494	-0.378	-0.480319	-0.240079	0.246002	0.0217374	0.169703	0.0894699	-0.114728	0.211284	0.358613	0.0901677	-0.20277	0.65354	-2.42394e-10	-0.0544513	-0.607976	0.905354	0.0464801	-0.203506	0.756517	-1.20676	-0.448438	-0.133944	-0.274077	-0.32184	0.683773	-0.0684456	0.0105859	0.575137	0.927028	0.168932	0.294367	0.0830714	0.195639	0.243317
0.181902	-0.551443	-0.692677	0.0514213	-0.535356	0.194225	-0.235054	1.1338	1.03928	0.56108	-0.398049	-0.132676	0.533219	-0.726086	0.496697	-0.217714	-0.366339	0.243009	-0.406723	-0.458901	-0.469495	-0.569956	-0.61233	-0.622356	-0.0696998	0.0901677	0.843561	0.65354	-0.781736	-0.0544513	-0.510014	0.880541	-0.389164	-0.247631	0.455746	-0.626464	0.0789474	0.0569021	-0.320614	0.0774022	0.787365	0.315388	0.376202	0.340463	0.927028	0.0436845	-0.0670499	-0.246021	-0.129336	-0.144615
2.83358	-0.958971	-1.56342	0.484557	-1.31734	4.48875	-1.43443	0.343055	-0.938029	-0.0115093	-1.4335	-0.682728	3.29832	-0.726086	1.21551	-1.01914	-1.00463	0.559515	0.246002	-0.218582	1.1285	-0.569956	-0.146394	-0.622356	-0.0696998	0.987336	0.843561	-0.715454	-2.42394e-10	-1.25843	-1.5582	-0.55432	0.870036	0.180094	1.75115	1.69471	1.35577	0.343171	-0.0879293	0.514421	1.70632	3.25546	4.18543	1.81488	-0.850018	1.78832	1.00103	-0.0263223	0.106971	1.22969
-0.419408	-0.8277	-1.00711	0.159705	-0.123782	-0.112527	-0.577734	1.1338	1.66025	-0.584098	-0.398049	-0.682728	0.187582	-0.726086	0.910928	-0.474171	-0.685483	0.176376	-1.05945	-0.69922	-1.00216	-0.569956	-1.15969	-0.622356	-0.0696998	-0.807001	0.843561	-0.715454	-0.781736	-0.0544513	-0.157354	-0.55432	-0.567459	-0.271723	1.14375	-1.11004	-1.25339	-1.5971	-0.739448	-0.496647	-0.308698	-0.417949	-0.165915	-0.31378	-0.850018	-0.834809	-0.564474	-0.326243	-0.300733	-0.599458
-0.360449	-0.0688106	-0.015436	0.267989	-0.123782	-0.419279	0.450305	0.0794722	0.500014	-0.584098	0.637399	0.417376	-0.503693	-0.726086	-0.222115	0.359313	0.522704	-0.439978	-0.406723	-0.458901	-0.362962	-0.569956	0.0119343	-0.622356	-0.0696998	0.0901677	0.843561	-0.715454	-2.42394e-10	1.14953	0.998591	-0.55432	-0.0409037	-0.253139	0.0721797	-0.771537	-0.531709	-0.45202	-0.22754	-0.253695	0.203912	-0.299994	-0.388313	-0.107552	-0.850018	-0.354989	-0.219225	0.236223	0.389096	-0.248364
-0.1146	-0.875375	-0.0396232	-0.489999	-0.329569	-1.03278	0.450305	0.0794722	-0.104618	-0.584098	0.637399	-0.132676	-0.84933	-0.726086	0.728179	0.599742	-0.320747	-0.956382	0.246002	-0.218582	0.276236	-0.569956	0.803573	-0.622356	-0.0696998	0.987336	0.843561	-0.715454	0.781736	1.14953	0.616541	-0.55432	0.703059	-0.221668	-0.00951584	-1.06168	-0.0320811	0.311363	0.377441	-0.824781	0.665728	-0.797301	-0.427497	0.257497	-0.850018	0.0119317	0.079419	0.166028	0.0522424	0.0884449
0.153053	-1.15947	-0.789426	0.0514213	-0.432462	0.500976	-1.26309	-0.974859	-1.39559	0.56108	-1.4335	-0.132676	-0.503693	-0.726086	1.25206	-0.201686	-0.457523	-0.739825	0.898727	1.46365	0.808902	1.40832	0.396445	1.59024	1.0671	-0.807001	-1.51304	0.65354	0.781736	-1.25843	-1.5582	0.0726242	-0.20257	-0.0124134	-0.646228	2.08157	0.689604	0.693055	0.517052	-0.702564	1.0146	-0.267264	-0.0778676	0.499283	0.927028	1.06859	0.942064	-0.0664333	0.287701	0.974073
0.704377	0.285164	0.371559	0.105563	-0.679406	-0.72603	1.13566	0.606638	0.369283	-1.15669	1.50027	0.967428	-0.158055	0.564013	-0.39268	0.359313	0.477112	-0.356687	0.898727	0.262057	0.915435	0.0894699	0.758337	-0.0519706	0.223356	0.987336	0.0580269	-0.715454	1.56347	1.14953	0.890833	-0.55432	1.31973	-0.0179123	0.272206	-0.481391	0.162219	0.247748	0.377441	-0.302581	0.633648	0.0406267	-0.211361	0.786107	-0.850018	0.57819	0.555918	0.908994	1.03777	0.84401
0.552937	-0.219021	-0.015436	-0.165147	-0.679406	-0.419279	1.13566	0.606638	0.254893	-0.584098	1.3277	-0.132676	0.187582	-0.726086	-0.0271827	0.583713	-0.411931	-0.123472	0.898727	0.262057	0.808902	0.0894699	0.609056	-0.0268987	0.236238	0.987336	0.0580269	0.65354	0.781736	1.14953	0.748789	0.655412	0.96738	0.0149648	0.101121	-0.0945285	0.301004	0.343171	0.377441	-0.427021	0.562805	0.0559912	-0.101682	0.786107	0.927028	0.611706	0.565429	0.797777	0.563039	0.879345
0.0635387	-0.962236	-0.692677	-0.273431	-0.47362	0.194225	-1.09175	0.606638	0.3366	0.56108	-1.4335	-1.23278	0.187582	-0.726086	1.02058	0.0227138	-1.18699	-0.123472	-0.406723	-0.218582	-0.576028	0.0894699	-1.06017	0.944636	0.7354	-0.807001	-0.727507	2.02253	-1.56347	-1.25843	-1.5582	1.52706	-1.09627	-0.219089	0.466736	-0.674822	-0.531709	-0.515635	-0.460226	-0.107034	-0.0741142	-0.0643643	0.246246	0.257497	1.40649	-0.0498099	0.206866	-0.450223	0.0530909	0.11551
-0.530429	-0.951787	0.0813127	-0.544141	0.0820044	-1.03278	0.278965	-0.447693	-0.496812	-1.15669	0.637399	-0.132676	-1.19497	-0.726086	0.789095	0.711942	-0.183972	-1.27289	0.246002	0.502376	0.382769	0.748896	0.776431	1.05119	0.790146	-0.807001	-1.25224	-0.715454	-2.42394e-10	1.14953	0.998591	-0.55432	-0.616086	-0.211297	-0.597504	-0.674822	-0.254138	0.438594	0.656663	-1.57438	-2.6766	-1.12544	-0.69054	-0.107552	-0.850018	-0.139776	0.330509	0.386639	0.696253	0.179413
-1.5931	0.247284	-0.0638104	0.809409	2.38681	-1.03278	-0.577734	-1.23844	-0.921688	-0.584098	-0.398049	0.417376	-0.84933	-0.726086	-0.685078	-0.394029	2.8251	-0.290054	-1.05945	-0.69922	-1.00216	-0.569956	0.260735	-0.622356	-0.0696998	-0.807001	0.843561	-0.715454	-0.781736	-1.25843	1.38064	-0.55432	-0.896206	-0.29088	-1.16901	-1.78705	-0.226381	-0.611058	-1.01867	-0.429243	-0.514544	-0.918937	-0.865565	-1.9565	-0.850018	-2.02377	-1.77142	-0.664452	-2.29089	-1.66627
-1.14776	0.129728	-0.595929	0.105563	0.987466	-0.112527	-0.577734	-0.711276	0.0751376	-0.584098	-0.398049	-0.682728	0.187582	-0.726086	-0.343947	-0.281829	-0.275155	1.39243	-1.05945	-0.69922	-1.00216	-0.569956	-0.512809	-0.622356	-0.0696998	-0.807001	0.843561	-0.715454	-0.781736	-0.0544513	0.54307	-0.55432	-0.78551	-0.286993	-0.703745	0.437407	-0.115352	-1.43806	-0.925596	0.160362	-0.735762	-0.281188	-0.481509	-1.22166	-0.850018	-1.1347	-0.921135	-0.384587	-2.29089	-1.1791
-0.872096	-1.09677	-0.789426	0.159705	0.390684	-0.112527	-0.577734	-0.184111	0.205869	-0.584098	-0.398049	-0.132676	-0.84933	-0.726086	1.16678	-0.297857	-0.0243997	-0.839775	-1.05945	-0.69922	-1.00216	-0.569956	-0.856607	-0.622356	-0.0696998	-0.807001	0.843561	-0.715454	-0.781736	-0.0544513	0.170817	-0.55432	-0.691225	-0.282721	-0.311753	-0.916611	0.134462	-0.165751	-0.599837	-0.699602	0.24869	-0.89449	-0.544522	-0.79024	-0.850018	-0.868326	-0.838389	-0.332625	-0.508191	-0.927997
0.289364	-0.379028	0.903677	-1.03142	-0.494198	-1.03278	1.307	-0.184111	-0.48047	-1.15669	1.67285	-0.132676	-1.19497	0.564013	0.277399	1.24088	-0.366339	-1.27289	0.898727	0.0217374	0.915435	-0.569956	1.42331	-0.622356	-0.0696998	1.8845	0.843561	-0.715454	1.56347	2.3535	1.28758	-0.55432	1.49531	-0.172939	0.0142968	-0.384675	-0.14311	0.343171	0.610126	-1.10625	-1.66808	-0.919777	-0.506061	0.575137	-0.850018	0.391201	0.439885	0.586282	0.567281	0.430517
-1.04334	-0.709491	-1.00711	0.267989	0.7611	-0.112527	-0.749074	-0.447693	0.156845	-1.15669	-0.398049	-0.682728	-0.158055	-0.726086	0.764729	-0.538286	-0.480319	0.292984	-1.05945	-0.69922	-1.00216	-0.569956	-0.643995	-0.622356	-0.0696998	-0.807001	0.843561	-0.715454	-0.781736	-0.0544513	0.401026	-0.55432	-0.755496	-0.285703	-0.304426	-0.191244	-1.11461	-0.770097	-0.274077	-0.359616	-0.525238	-0.48797	-0.465221	-1.06758	-0.850018	-1.11	-0.838389	-0.382763	-0.617648	-1.08964
-0.122016	-0.456745	-0.112185	-0.0568627	-0.144361	-0.419279	0.278965	-0.184111	-0.25169	-0.0115093	0.29225	0.417376	-0.503693	0.564013	0.642896	-0.378	0.249152	-0.573243	0.246002	0.0217374	0.169703	0.0894699	0.495965	0.211284	0.358613	0.0901677	-0.20277	0.65354	-2.42394e-10	-0.0544513	0.401026	0.235022	-0.269332	-0.205503	-0.355348	0.534123	0.0511903	-0.483828	-0.0413922	1.12921	0.059552	-0.468764	-0.388629	0.0820841	0.927028	0.167168	0.318144	0.51153	0.703041	0.235799
0.493311	-0.141303	-0.450805	-0.0568627	-0.720563	1.11448	0.278965	1.1338	0.973915	2.27885	-0.398049	-0.132676	1.22449	-0.726086	-0.0515492	-0.0414004	-0.366339	0.809388	-0.406723	-0.458901	-0.362962	-0.569956	-0.643995	-0.622356	-0.0696998	0.0901677	0.843561	-0.715454	-2.42394e-10	-0.0544513	-0.607976	-0.55432	0.212427	-0.213456	0.352069	-0.28796	-0.115352	0.438594	0.610126	-0.0166678	0.927714	0.732391	0.683652	0.575137	-0.850018	0.500572	0.60918	0.526116	0.637282	0.249331
-0.483855	1.01858	1.91954	-1.24799	0.205476	-0.72603	0.621645	-1.23844	-1.39559	-0.0115093	0.637399	-0.132676	-0.503693	0.564013	-1.37952	1.70571	0.294744	-0.190104	0.246002	0.0217374	0.382769	0.0894699	1.39165	0.117265	0.310307	0.0901677	-0.20277	-0.715454	-2.42394e-10	1.14953	1.11125	-0.55432	-0.511809	-0.235425	-0.834897	0.195618	0.328761	0.470401	1.16857	0.161102	0.145098	-0.412947	-0.561171	-0.209481	-0.850018	-0.097439	0.330509	0.560757	0.693283	0.0117607
-1.83814	-0.488747	-2.14391	1.02598	3.70385	-0.72603	-1.60577	-0.711276	1.61123	-0.584098	-1.4335	-1.23278	-0.158055	-0.726086	0.789095	-1.77248	-1.18699	2.05875	-1.71217	-0.93954	-1.64136	-0.569956	-2.45346	-0.622356	-3.2901	-1.70417	-2.29858	-0.715454	-1.56347	-1.25843	-1.5582	-0.55432	-1.09627	-0.293172	0.290523	-3.81808	-3.36293	-2.71036	-2.22863	-0.0225935	-1.25171	-0.818307	-0.844024	-3.02794	-0.850018	-3.99245	-3.86097	-3.41206	-2.29089	-2.52634
-0.68669	-0.787208	-0.281495	-0.381715	0.226055	-0.72603	0.107626	0.0794722	0.500014	-1.15669	0.464824	-0.682728	-0.503693	-0.726086	0.691629	0.359313	-0.617095	-0.439978	-0.406723	-0.218582	-0.362962	0.0894699	-0.0740151	0.631238	0.57438	-0.807001	-0.727507	-0.715454	-2.42394e-10	1.14953	1.13574	-0.55432	-0.477945	-0.262149	-0.283544	-0.819895	-0.726009	-0.356597	0.0516818	-0.531461	-0.451721	-0.787978	-0.576345	-0.422821	-0.850018	-0.55609	-0.2839	0.361114	0.272428	-0.392711
0.522827	0.496111	0.468308	0.592841	-0.679406	0.194225	2.1637	-0.184111	-0.349739	-0.584098	2.36315	3.16764	-0.503693	-0.726086	-1.07494	0.359313	2.46036	-0.60656	0.898727	0.262057	0.808902	0.0894699	0.609056	-0.0268987	0.236238	0.987336	0.0580269	0.65354	0.781736	-0.0544513	1.61085	0.484472	0.664546	-0.0403648	-0.352051	0.340691	0.883904	0.820286	0.517052	-0.158884	1.09881	0.396492	-0.0775064	0.786107	0.927028	0.809279	0.768964	1.11958	1.33602	0.879345
-1.12655	3.68906	-3.08721	9.58042	1.25499	0.500976	-1.77711	-1.23844	-0.725591	-1.15669	-1.4335	-1.23278	-0.84933	-0.726086	-3.26793	-1.77248	-1.18699	-0.156788	-1.71217	-0.93954	-1.64136	-0.569956	-2.45346	-0.622356	-3.2901	-1.70417	-2.29858	-0.715454	-1.56347	-1.25843	-1.5582	-0.55432	-1.09627	-0.291954	-0.421657	1.30785	-1.05909	-0.611058	-2.13556	3.21134	-0.754475	0.52589	-0.411014	-1.75027	-0.850018	-1.10647	-3.86097	-2.90155	-2.29089	-1.77303
0.837203	1.30333	1.00043	0.538699	-0.761721	0.500976	1.64968	-0.184111	-0.25169	-0.0115093	1.67285	0.967428	-0.158055	0.564013	-1.64756	0.968398	0.705071	-0.223421	0.246002	-0.218582	0.276236	-0.569956	0.0888363	-0.622356	-0.0696998	0.987336	0.843561	-0.715454	0.781736	1.14953	1.03288	-0.55432	1.30509	-0.105653	0.600453	0.389049	-0.0875953	-0.133944	-0.181003	2.47582	0.401738	0.982785	0.333315	0.786107	-0.850018	0.620527	0.318144	0.72029	0.722132	0.596666
-0.374762	-0.646794	-0.474993	0.484557	-0.123782	-0.72603	-0.235054	0.606638	0.957573	0.56108	-0.398049	1.51748	-0.84933	-0.726086	0.521064	-0.345943	1.34336	-0.906407	-0.406723	-0.218582	-0.469495	0.0894699	-0.603282	0.769133	0.645228	-0.807001	-0.727507	0.65354	-0.781736	-0.0544513	-0.279805	0.259927	-0.692499	-0.246261	0.0157622	-1.64198	-0.531709	-0.32479	-0.320614	-0.937369	-1.83517	-0.784497	-0.55256	-0.107552	0.927028	-0.439663	-0.0499302	0.250808	0.396733	-0.174687
-1.37017	1.8036	1.94373	0.917694	2.3045	-1.03278	-0.577734	-1.50202	-1.88583	-0.0115093	-0.570624	1.51748	-1.19497	0.564013	-1.89122	-1.03517	5.94815	-1.27289	-0.406723	-0.218582	-0.469495	0.0894699	1.24689	0.769133	0.645228	-0.807001	-0.727507	0.65354	-0.781736	-1.25843	0.484293	-0.28356	-0.958919	-0.285891	-1.38625	0.340691	0.384276	0.75667	-0.274077	-0.866261	-2.08713	-0.945465	-0.91059	-1.56063	0.927028	-1.15057	-0.691921	-0.418316	-2.29089	-1.10918
-0.300525	-0.179183	-0.233121	0.213847	-0.0208889	-0.419279	-0.235054	-0.711276	-0.741933	0.56108	-0.398049	0.417376	-0.158055	0.564013	0.387048	-0.7146	0.43152	-0.0901552	-0.406723	-0.458901	-0.256429	-0.569956	0.346684	-0.622356	-0.0696998	0.0901677	0.843561	-0.715454	-0.781736	-0.0544513	-0.221028	-0.55432	-0.605219	-0.264048	0.0348122	-0.0945285	-0.531709	-0.45202	-0.506763	1.624	0.369658	-0.142107	-0.252878	-0.209481	-0.850018	-0.317944	-0.179279	-0.140274	-0.379644	-0.420528
-0.0259755	0.150627	0.298997	-0.0568627	-0.30899	0.194225	0.792985	-0.184111	-0.071935	0.56108	0.637399	0.967428	-0.158055	0.564013	-0.161199	-0.217714	0.887439	-0.14013	-0.406723	-0.458901	-0.362962	-0.569956	-0.19163	-0.622356	-0.0696998	0.0901677	0.843561	-0.715454	-2.42394e-10	-0.0544513	0.792872	-0.55432	-0.0304611	-0.245751	0.14838	0.0989026	-0.670495	-0.0385208	-0.506763	1.79288	0.621618	0.0117782	-0.072614	0.0820841	-0.850018	0.0577968	0.0175977	0.332854	0.552432	-0.134842
[truncated: 221 more columns]

## Sheet: normalization_factors
Normalization factors
averages:
MW	AMW	Mp	Mi	GD	nTA	nBM	RBN	RBF	nDB	nAB	nN	nO	nHM	H%	C%	N%	O%	nCIC	nCIR	TRS	Rbrid	MCD	RFD	RCI	NRS	NNRS	nR05	nR06	nBnz	ARR	D/Dtr05	D/Dtr06	Wap	S3K	PW2	PW3	PW4	PW5	MAXDN	MAXDP	DELS	TIE	MWC01	SRW05	SRW08	MPC06	piPC05	piPC10	TPC
351.973	7.68936	0.649638	1.13405	0.106015	5.36683	10.3719	5.69849	0.115402	2.0201	8.30653	2.24121	3.45729	0.562814	46.8231	37.7583	5.20704	7.64121	2.62312	3.90955	15.407	0.864322	0.542362	0.0992915	1.02164	1.8995	0.731533	0.522613	2	1.04523	0.318126	36.0791	170.28	32787.1	4.80397	0.580955	0.330156	0.170211	0.0918894	2.5495	4.51989	33.7166	69.0658	3.22337	1.14704	8.30624	4.0595	5.12887	5.39986	6.72736
standard deviations:
MW	AMW	Mp	Mi	GD	nTA	nBM	RBN	RBF	nDB	nAB	nN	nO	nHM	H%	C%	N%	O%	nCIC	nCIR	TRS	Rbrid	MCD	RFD	RCI	NRS	NNRS	nR05	nR06	nBnz	ARR	D/Dtr05	D/Dtr06	Wap	S3K	PW2	PW3	PW4	PW5	MAXDN	MAXDP	DELS	TIE	MWC01	SRW05	SRW08	MPC06	piPC05	piPC10	TPC
134.839	1.53119	0.0413442	0.0184699	0.048594	3.25997	5.83636	3.79387	0.0611943	1.74645	5.79459	1.81801	2.89321	0.775134	8.20799	6.23887	4.38674	6.00305	1.53204	4.16113	9.38676	1.51647	0.22106	0.159541	0.310521	1.11462	0.318255	0.730464	1.2792	0.83058	0.204162	65.0871	155.326	111658	2.72965	0.0206792	0.0360268	0.031439	0.0214883	1.35006	1.49626	24.9926	66.4303	0.421862	1.34943	0.566879	1.05142	1.09696	2.3571	1.33013
[truncated: 218 more columns]
