# Supplementary material for: Application of Supervised SOM Algorithms in Predicting the Hepatotoxic Potential of Drugs
Source: Int J Mol Sci. 2021 Apr 24;22(9):4443. doi: 10.3390/ijms22094443 (PMC8123051; doi:10.3390/ijms22094443)
Supplement: Supplementary file 1 [file ijms-22-04443-s001.zip › Supplementary_File_3.xlsx]

## Sheet: train_set
NNRS	SRW05	CIC5	MATS1p	MATS6i	MATS7i	MATS8i	GATS2m	GATS3m	GATS4m	GATS5m	GATS6m	GATS7m	GATS8m	GATS5p	GATS3i	GATS4i	JGI3	JGI4	JGI5	JGI6	JGI7	JGI9	SpMax1_Bh(m)	P_VSA_LogP_2	P_VSA_LogP_6	P_VSA_MR_7	P_VSA_v_3	P_VSA_s_3	P_VSA_s_5	nCconj	C-005	H-051	H-052	O-060	SssCH2	SaasC	NssssC	CATS2D_09_DL	CATS2D_02_AA	CATS2D_04_AL	CATS2D_08_LL	B02[N-O]	B10[C-O]	F03[C-N]	F03[N-O]	F04[N-O]	F04[O-O]	F05[N-O]	target_class
-2.2986	-0.85002	-0.286	-1.3364	0.25802	-1.4576	1.1243	0.93324	0.50083	-0.078076	-0.3634	-0.89761	0.76636	1.2419	-1.1334	-1.5436	-0.078366	0.64577	0.29812	0.12844	3.8276	-2.1225	-1.3825	2.5312	0.089687	-0.57679	-0.77168	-1.8031	-1.1303	0.26485	-0.59446	-0.59319	1.1356	-0.84239	-0.65731	-0.80063	-0.81214	-0.56747	-0.56282	0.93358	-0.99318	-0.76043	1.0867	-1.0649	-0.97545	-0.61681	-0.64164	-0.49382	1.5746	0
0.84356	-0.85002	-0.98196	1.2247	0.074353	-0.72859	-0.32924	0.93324	-0.47359	0.22261	0.099836	-0.19346	-0.0080499	0.25511	0.062477	0.56678	0.49005	0.32705	1.2787	0.12844	0.84253	0.90358	0.31342	-0.70274	-0.95062	1.8084	-0.48235	-1.767	-1.5064	0.26485	-0.59446	-0.59319	-0.58507	-0.068687	-0.65731	-1.5635	-0.81214	-0.56747	-0.56282	0.93358	-0.44569	-0.76043	-0.91562	0.93432	-0.26614	2.0324	0.79304	6.6532	1.5746	1
0.84356	-0.85002	-0.15906	0.86982	-0.30768	-0.019102	1.4724	-0.69233	2.3467	-0.44454	-0.039935	0.50328	-1.3863	3.8581	0.82093	-0.44307	-0.31911	-0.43788	1.6873	0.2231	4.4495	-2.1225	-1.3825	-0.93868	-0.15503	-0.57679	-0.81929	-1.1251	-1.2786	0.26485	-0.59446	-0.59319	1.1356	-0.84239	-0.65731	-0.86218	-0.3776	-0.56747	-0.56282	-0.80813	-0.81069	-0.76043	1.0867	-1.0649	-0.73902	-0.61681	-0.64164	-0.49382	0.17261	1
0.84356	-0.85002	0.35963	-0.21412	0.05966	0.16966	0.25659	-0.081991	-0.27459	-0.19083	-0.059902	1.5336	2.399	0.71179	-0.85418	0.27047	0.22925	0.39079	-0.60076	1.1697	1.0913	-0.37055	-0.44031	2.6451	1.1294	-0.28797	-0.61281	-0.62003	-0.24711	1.314	-0.084557	-0.59319	1.1356	0.18921	-0.65731	0.715	-0.62682	-0.56747	-0.013795	-0.22756	0.28429	0.53711	1.0867	0.93432	-0.029703	-0.61681	0.79304	0.69734	-0.52839	1
-2.2986	-0.85002	0.20205	-0.62659	0.28006	2.3697	-0.003166	0.37124	-0.22655	-0.24721	-0.25957	2.4934	-2.787	-2.2441	0.59758	-1.4892	-0.56654	1.4744	0.87014	-2.5221	-2.267	-2.1225	-1.3825	-1.138	-0.11532	-0.57679	-0.81929	-1.1309	-1.3291	0.26485	-0.59446	-0.59319	1.1356	-0.84239	-0.65731	-0.82872	-0.81214	-0.56747	-0.56282	-0.22756	-1.1757	-0.76043	1.0867	-1.0649	-1.2119	1.1493	-0.64164	-0.49382	-0.52839	0
0.84356	-0.85002	0.59162	1.148	0.36822	0.48861	0.26211	0.16577	1.585	-0.79221	-0.69885	0.67746	0.38894	-0.39206	0.23929	1.3952	-0.57323	-0.24665	1.1153	1.1697	0.096253	1.2221	-1.3825	-0.73529	-0.85759	-0.57679	-0.81929	-0.94064	-1.2245	0.26485	-0.59446	-0.59319	-0.58507	1.4787	-0.65731	-0.80126	-0.24193	0.74563	2.7313	-0.80813	-0.2632	-0.76043	-0.91562	-1.0649	-0.97545	0.26625	-0.64164	0.10176	-0.52839	0
0.84356	0.92703	0.2896	-1.5187	-1.2848	0.072025	0.27869	0.37728	-0.19224	0.29778	0.7348	0.16973	0.00033717	0.023318	0.56501	-0.32818	-0.011493	0.51828	-0.51904	-0.72353	0.096253	0.26651	0.31342	-0.62952	0.45636	1.9464	0.357	0.0025368	0.16023	-0.887	-0.59446	0.36652	0.56201	-0.068687	-0.65731	1.0085	-0.36285	0.74563	-0.56282	2.6753	0.28429	-0.76043	1.0867	0.93432	1.6254	2.0324	-0.64164	-0.49382	0.8736	0
-0.20277	1.4065	0.5194	-0.83762	-1.0791	-0.57238	0.19027	0.86072	1.6674	0.50921	-0.34344	-0.4603	0.2212	0.0049589	-0.72854	0.47607	-0.044929	-0.055416	0.052972	-0.5342	0.59377	0.58504	0.12499	2.6289	-0.29598	0.36307	-0.61281	-0.48699	-0.29555	0.18651	-0.59446	1.3262	-0.58507	0.70501	-0.65731	0.81694	0.22751	-0.56747	0.53523	0.93358	0.83178	-0.43605	1.0867	0.93432	-0.029703	-0.61681	-0.64164	-0.49382	-0.52839	0
0.84356	-0.85002	1.2569	-0.26208	-0.8146	0.22824	1.0414	-0.44457	-0.45986	-0.72643	0.69486	0.26609	0.0059286	0.97112	0.32305	-0.40074	1.0585	0.90075	-0.51904	-0.72353	-0.028126	0.10724	0.12499	-0.43833	-0.95062	-0.28054	0.37442	0.79682	-0.76071	-0.887	-0.59446	0.36652	2.8562	-0.84239	0.42372	-0.86218	0.50672	0.74563	-0.56282	1.5142	1.9268	1.3481	1.0867	-1.0649	-0.26614	-0.61681	-0.64164	0.69734	3.6776	0
0.84356	-0.85002	-1.0805	1.4262	0.15517	-0.72859	-0.25186	0.92115	-0.47359	0.29778	0.29152	-0.17864	0.025498	0.055447	0.0206	0.47003	0.042006	0.32705	0.78842	0.033774	0.59377	0.74431	0.69029	-0.75156	6.0675	1.0133	-0.81929	-1.9176	-0.93097	0.26485	-0.59446	-0.59319	-0.58507	-0.84239	-0.65731	-1.2084	-0.81214	-0.56747	-0.013795	0.35301	-0.81069	-0.76043	1.0867	0.93432	0.91605	4.6816	3.6624	3.0797	5.0796	0
-1.2522	-0.85002	1.0074	0.15998	-1.0644	-1.1126	0.29527	1.0299	0.15772	-0.25191	0.19967	0.073376	0.05066	0.29182	0.68599	-0.50959	-0.39936	-0.82035	-0.92763	-1.1022	-0.52564	0.42578	1.6324	-0.30002	-0.52175	-0.57679	-0.48235	0.35055	-0.31005	-0.887	0.42535	1.3262	-0.58507	-0.32659	-0.65731	0.54361	2.0335	-0.56747	-0.56282	-0.80813	-0.99318	-0.76043	-0.91562	-1.0649	-0.97545	-0.61681	-0.64164	-0.49382	-0.52839	1
-0.20277	-0.85002	-0.18095	0.22713	-0.14605	-0.49427	0.024467	-0.82528	-0.28831	-0.62777	-1.3378	-0.54554	0.073025	-0.56189	-0.59826	0.0044061	0.38974	-0.56537	0.13469	-0.34488	-0.40126	0.42578	0.31342	0.078292	-0.67158	-0.57679	1.1696	0.90644	-0.4381	0.26485	-0.59446	-0.59319	-0.58507	0.70501	-0.65731	-0.035558	1.0543	-0.56747	0.53523	-0.80813	-0.62819	-0.43605	-0.91562	0.93432	1.1525	-0.61681	0.075699	-0.49382	0.17261	1
-0.72751	-0.85002	-0.40418	-0.33882	-1.057	-1.4446	-0.70505	-0.81924	-0.89904	-0.90497	-1.0343	-0.074866	1.0319	1.5104	-0.10969	-0.70309	-0.31242	-1.4578	0.13469	-0.91285	-0.52564	-0.52982	-1.3825	-0.1129	-0.57855	-0.57679	0.57276	0.52008	-0.041255	0.26485	-0.084557	-0.59319	-0.58507	-0.84239	0.42372	0.32425	1.1851	-0.56747	-0.013795	-0.22756	-0.2632	-0.43605	-0.91562	-1.0649	0.91605	0.26625	0.075699	-0.49382	-0.52839	0
-0.20277	0.92703	-0.57708	-0.53066	-0.57951	-0.39012	0.28422	1.0481	-0.35693	-1.0083	0.3075	-0.23423	-0.024824	0.19314	0.69064	-0.47936	0.5703	0.96449	0.37984	0.79108	0.59377	0.90358	0.31342	2.5923	0.22556	-0.57679	-0.60431	0.61784	0.58356	0.26485	0.42535	1.3262	1.1356	-0.068687	1.5048	-0.90731	-0.066931	-0.56747	-0.56282	0.93358	1.3793	-0.27385	1.0867	0.93432	0.44317	-0.61681	1.5104	0.10176	0.8736	0
0.84356	0.92703	0.040098	-0.37719	2.08	0.026462	-0.11923	-1.0368	-0.83042	-0.04049	-0.65892	-0.097102	0.11776	-0.22912	0.56501	-1.4227	-0.64679	0.13582	-0.19218	0.88574	-0.52564	-0.052022	0.87872	-0.41392	0.22843	1.5175	-0.81929	0.36243	0.30992	1.401	0.42535	-0.59319	-0.58507	-0.068687	-0.65731	-0.70216	-2.4235	2.0587	1.6333	0.35301	0.64928	0.6993	1.0867	0.93432	-0.50258	2.0324	-0.64164	-0.49382	0.17261	0
0.058027	-0.85002	-0.32758	-0.36759	-0.43257	-0.038629	0.75398	-0.84945	-1.4755	-0.52441	0.01198	0.66264	-0.097512	-0.30486	0.16484	-0.76357	0.50343	-1.1391	-0.028745	-0.34488	-0.27688	-0.052022	-0.44031	0.17185	0.96072	-0.57679	1.9648	1.5215	1.0366	0.26485	-0.59446	-0.59319	0.56201	0.18921	0.42372	2.0349	1.7312	-0.56747	-0.56282	-0.80813	-0.2632	0.050532	1.0867	0.93432	0.20673	-0.61681	0.075699	-0.49382	0.17261	0
0.84356	0.92703	-0.26411	0.13121	-0.87338	-0.03212	0.43344	-0.03969	-1.7088	0.91326	0.1198	0.28833	0.59582	-0.020285	0.94191	0.66958	-0.66016	0.26331	0.21641	0.41243	0.096253	-0.052022	0.31342	0.6722	0.049931	0.31005	-0.81929	-0.20326	1.2608	1.4167	-0.084557	0.36652	-0.58507	0.44711	0.42372	-0.31299	0.09086	-0.56747	-0.56282	-0.22756	-0.62819	-0.27385	1.0867	0.93432	-0.029703	0.26625	0.79304	-0.49382	-0.52839	0
0.84356	0.92703	-1.3365	1.7235	1.6172	2.7863	2.307	-0.38414	-1.3862	0.70183	0.57905	1.7003	0.19324	-2.2441	0.4766	0.28862	-1.2687	2.3669	1.3604	0.033774	-2.267	-2.1225	-1.3825	-1.0282	-0.95062	-0.57679	-0.81929	-2.0684	-1.293	-0.887	0.93525	-0.59319	-0.58507	-0.84239	0.42372	-1.074	-0.81214	-0.56747	-0.56282	-0.22756	-1.1757	-0.76043	-0.91562	-1.0649	-1.2119	-0.61681	-0.64164	1.2929	-0.52839	0
0.84356	-0.85002	-1.0608	0.054469	-1.6668	2.0703	4.0865	-1.4356	0.51455	-0.32239	1.0702	0.56628	1.4932	-2.2441	0.94656	-0.81194	0.69067	0.64577	0.13469	1.4537	-0.65002	-2.1225	-1.3825	-0.81665	-0.95062	-0.57679	-0.81929	-0.94307	-0.79535	-0.887	-0.084557	-0.59319	1.1356	-0.84239	0.42372	-0.86218	-0.78461	-0.56747	-0.56282	0.35301	0.10179	-0.76043	-0.91562	-1.0649	-1.2119	-0.61681	-0.64164	0.69734	-0.52839	1
0.84356	0.92703	-0.13061	0.93696	0.46373	-0.52681	-0.47846	-0.045733	-0.061862	-0.86268	0.15574	0.017785	0.087004	0.12429	0.32305	-0.32213	-1.1216	0.45454	0.29812	-0.25021	-0.15251	-0.052022	-0.063442	0.094563	0.27384	0.80608	-0.81929	1.7165	0.74615	0.26485	-0.084557	-0.59319	1.1356	-0.84239	-0.65731	-0.88522	1.3443	-0.56747	3.2804	-0.22756	1.1968	4.9163	1.0867	0.93432	1.3889	-0.61681	0.79304	1.2929	-0.52839	1
-0.20277	1.4065	-0.98634	-0.051047	0.40496	-0.53983	0.94189	-0.69233	0.12341	4.5027	-0.32746	-0.93097	-0.57837	0.002664	0.26256	1.1896	1.56	-0.1829	-0.27389	-0.62886	-0.27688	-0.052022	-1.3825	0.40779	-0.95062	-0.19895	1.7698	-0.7094	0.49004	0.18651	-0.59446	0.36652	-0.58507	-0.84239	-0.65731	-0.86218	-0.43315	-0.56747	-0.56282	2.0947	-0.44569	-0.76043	-0.91562	-1.0649	0.91605	1.1493	0.79304	-0.49382	-0.52839	1
0.84356	-0.85002	-0.062765	-0.83762	1.0735	-0.48776	-0.10265	0.39541	1.1321	0.38705	0.41133	-0.004451	-0.013641	0.2138	0.95121	1.2501	0.05538	1.2195	0.37984	0.31776	0.59377	0.58504	0.50185	-0.67427	-0.40977	1.0133	-0.81929	0.68698	-0.64055	-0.887	-0.59446	3.2456	-0.011528	5.0893	0.42372	-0.34992	-0.81214	3.3718	3.8294	0.93358	2.6567	1.5103	-0.91562	0.93432	-0.029703	1.1493	1.5104	3.0797	0.8736	1
0.84356	0.92703	-0.27724	-0.33882	-0.68971	1.8295	-1.1748	-0.97031	-0.19224	0.034682	-0.56707	-0.8902	0.01152	0.67049	-0.82626	0.47607	-1.0681	2.1756	-0.19218	0.9804	0.84253	0.74431	0.69029	2.5719	-0.087975	0.21826	-0.1833	-0.55019	0.86093	0.26485	0.42535	-0.59319	-0.58507	1.4787	0.42372	-0.86218	-0.78215	0.74563	-0.013795	3.8364	-0.2632	-0.59824	1.0867	0.93432	0.91605	1.1493	2.9451	1.8885	2.2756	0
0.84356	-0.85002	-0.38886	1.3782	3.88	5.6764	-0.003166	-0.24515	-0.68631	0.96024	1.2979	1.8115	-2.787	-2.2441	-1.1194	0.59097	0.61711	-0.1829	-0.35561	3.347	-2.267	-2.1225	-1.3825	-0.96309	-0.95062	-0.57679	-0.81929	-1.1796	-1.458	-0.887	-0.084557	-0.59319	-0.58507	-0.84239	-0.65731	-0.86218	-0.64943	-0.56747	-0.56282	-0.22756	-0.44569	-0.76043	-0.91562	-1.0649	-1.2119	-0.61681	-0.64164	-0.49382	-0.52839	0
0.058027	0.92703	1.4889	0.035284	-0.17544	-0.94339	-0.72163	1.4227	0.87138	0.27429	-0.82265	0.5181	-0.0024585	0.13347	-1.3102	-0.35841	0.015256	-0.43788	-1.0093	-1.6702	-0.89878	0.10724	-0.063442	-0.54816	-0.5028	-0.57679	-0.81929	0.18903	-0.79647	-0.887	-0.59446	0.36652	-0.58507	0.18921	-0.65731	0.71942	0.42119	-0.56747	-0.56282	-0.80813	-0.080702	0.6993	-0.91562	-1.0649	-0.97545	-0.61681	0.075699	-0.49382	-0.52839	0
-2.2986	-0.85002	5.645	-4.8856	0.19925	0.032971	-0.003166	-0.25724	3.1359	-3.63	7.328	-3.7365	-2.787	-2.2441	-4.2183	4.0982	-3.0609	6.2553	-3.4608	-2.5221	-2.267	-2.1225	-1.3825	-1.4675	0.31837	-0.57679	-0.81929	-1.5301	-1.2062	-0.887	-0.59446	2.2859	-0.58507	-0.84239	-0.65731	-0.8404	-0.81214	-0.56747	-0.56282	-0.22756	-1.1757	-0.76043	-0.91562	-1.0649	-1.2119	1.1493	-0.64164	-0.49382	-0.52839	0
0.84356	1.9023	0.39684	-0.2333	-0.55012	1.2632	-0.60004	1.882	0.85766	-0.2942	-0.40733	0.50699	-0.22332	0.00036903	0.63015	-0.52773	-1.2353	-2.0315	-0.27389	-0.91285	-0.89878	0.10724	0.12499	-0.84105	0.086815	-0.57679	-0.81929	-0.45716	0.024503	0.26485	-0.59446	-0.59319	-0.58507	1.4787	0.42372	1.0887	0.19655	-0.56747	-0.013795	-0.80813	-0.62819	0.53711	-0.91562	0.93432	-0.97545	0.26625	0.075699	-0.49382	-0.52839	0
-0.72751	1.4065	-0.87254	1.359	0.1919	-0.47474	-0.39003	1.6282	0.98804	0.35416	-0.067889	0.054846	-0.77687	-0.38518	0.053171	0.37932	-0.47292	0.70951	-0.35561	-0.34488	0.096253	0.58504	2.0093	-0.10476	1.1281	-0.28797	-0.81929	-1.2404	0.90527	1.4167	-0.59446	-0.59319	0.56201	-0.32659	-0.65731	0.35171	-0.81214	-0.56747	-0.56282	-0.22756	-0.81069	-0.76043	1.0867	-1.0649	-0.50258	-0.61681	-0.64164	-0.49382	-0.52839	0
0.058027	1.4065	0.044475	0.73552	0.074353	0.20221	-0.4674	1.5678	0.78217	-0.13915	-0.0039935	0.10673	0.14571	0.20921	0.090396	0.17372	-0.44617	-0.50163	-1.0093	-0.25021	-0.52564	-1.1669	-0.44031	-0.39765	0.00014917	-0.57679	-0.1454	-0.38545	-0.35945	-0.887	-0.59446	-0.59319	-0.58507	0.44711	-0.65731	2.5305	-0.25766	0.74563	-0.56282	-0.80813	0.10179	1.6725	-0.91562	-1.0649	-0.73902	-0.61681	0.075699	-0.49382	-0.52839	0
0.84356	-0.85002	1.2766	-0.358	-0.2489	-0.097211	-0.27397	-0.52917	1.2831	-0.50092	0.11581	0.20309	-0.63708	-0.10061	0.63946	-1.3683	0.32956	-0.11916	-0.76419	-1.3862	0.34501	0.10724	0.50185	-0.40172	-0.95062	-0.57679	-0.22242	1.0975	0.13545	-0.887	-0.59446	-0.59319	3.4297	-0.84239	1.5048	-0.86218	1.0995	-0.56747	-0.56282	0.35301	0.64928	-0.43605	-0.91562	0.93432	-0.50258	-0.61681	-0.64164	-0.49382	-0.52839	0
0.84356	-0.85002	0.59381	-1.087	-0.17544	0.1957	0.69872	1.5315	1.6193	-0.51971	-0.53113	0.52552	-0.10031	-0.20158	0.36027	-0.70914	-0.5331	-2.0315	-0.27389	-0.62886	-1.1475	0.58504	-0.063442	-0.87766	-0.046188	-0.57679	-0.81929	-0.16336	-0.13595	0.26485	-0.59446	-0.59319	-0.58507	2.2524	0.42372	-0.051339	0.09086	-0.56747	-0.56282	-0.80813	-0.62819	0.53711	-0.91562	0.93432	-0.97545	0.26625	0.075699	-0.49382	-0.52839	0
0.84356	-0.85002	1.5021	0.20795	0.61801	0.30635	-0.40661	-0.62586	0.82335	-0.70764	-0.76275	0.17344	0.53991	-0.073068	-0.91932	0.91146	-0.59997	-1.0116	0.46155	0.41243	-0.40126	0.26651	0.31342	-0.50342	-0.85759	-0.57679	-0.81929	1.626	0.61004	0.26485	0.42535	-0.59319	-0.58507	1.4787	1.5048	-0.76654	0.87933	0.74563	3.2804	0.35301	1.1968	1.5103	-0.91562	0.93432	-0.97545	0.26625	-0.64164	-0.49382	-0.52839	0
-0.41329	0.92703	-0.49829	0.15998	-0.71175	-0.33154	1.1022	0.66734	-0.075586	-0.42575	-0.46324	0.27721	0.26872	-0.35075	-0.1283	-0.92079	0.42318	-1.5215	-0.84591	-0.62886	-0.52564	-0.21129	-0.62874	0.93662	0.73681	0.26865	-0.1454	1.1263	2.237	0.26485	0.93525	-0.59319	-0.58507	0.18921	0.42372	1.7755	1.1659	-0.56747	-0.56282	-0.80813	-0.2632	0.21272	1.0867	0.93432	0.44317	-0.61681	0.075699	-0.49382	0.17261	0
0.84356	0.92703	-0.2094	-0.28126	0.58863	-0.012593	-0.76032	0.33498	-0.061862	-0.031093	0.91051	0.14009	-0.038803	-0.10061	0.92329	-0.24957	0.05538	1.6657	0.21641	0.88574	-0.15251	0.90358	-1.3825	-0.94275	1.1814	-0.57679	-0.81929	-1.4239	-0.52235	-0.887	-0.59446	-0.59319	0.56201	-0.068687	-0.65731	0.40979	-0.81214	-0.56747	-0.56282	-0.22756	-0.44569	-0.59824	1.0867	-1.0649	-0.50258	0.26625	-0.64164	-0.49382	0.17261	0
0.84356	-0.85002	-0.44795	0.18876	-0.25625	-0.41616	-0.32924	0.16577	-1.3039	-0.90967	-0.25957	0.98136	0.83066	0.25511	0.55105	-0.19515	-0.011493	-0.37414	0.87014	0.9804	-0.40126	0.58504	-0.44031	2.6207	-0.63368	-0.57679	0.027625	-0.064597	-0.28724	0.26485	-0.084557	-0.59319	-0.58507	-0.32659	0.42372	-0.14192	-0.76937	-0.56747	1.6333	0.35301	-0.44569	0.21272	1.0867	0.93432	-0.029703	0.26625	0.075699	0.69734	2.2756	0
-2.2986	-0.85002	2.314	-2.804	-1.2701	0.68388	1.688	1.2596	0.62435	0.45283	0.039935	0.11044	-1.4422	-0.46091	-0.52846	-2.106	0.61711	0.32705	-0.19218	0.41243	0.96691	-0.052022	-1.3825	2.5516	-0.32098	-0.57679	-0.26815	-1.3269	-0.91664	-0.887	-0.59446	1.3262	-0.58507	0.18921	-0.65731	-0.55886	-0.81214	-0.56747	-0.56282	2.6753	-0.44569	-0.76043	-0.91562	-1.0649	-1.2119	-0.61681	-0.64164	-0.49382	-0.52839	1
0.84356	-0.85002	0.29835	-0.29086	0.94862	1.2046	2.0251	-1.1214	-1.5235	0.29778	1.3578	-0.41212	0.11216	4.3906	-0.37491	1.0445	2.2956	2.2394	0.052972	1.0751	0.22063	-2.1225	-1.3825	-0.79224	0.86447	-0.28797	-0.81929	-1.3049	-0.67684	1.4167	-0.59446	-0.59319	-0.58507	-0.84239	-0.65731	-0.51278	-0.81214	0.74563	-0.56282	-0.80813	0.10179	-0.76043	1.0867	-1.0649	0.20673	-0.61681	0.79304	1.2929	-0.52839	0
0.84356	0.92703	-0.5924	-0.65536	-1.0277	0.44304	1.6438	0.1416	-1.4892	0.32597	0.01198	0.24756	0.95926	0.011844	-0.57964	-0.43703	-0.4261	0.26331	0.54327	0.50709	0.22063	-2.1225	-1.3825	-0.88173	-0.45593	-0.57679	-0.81929	-0.98687	-0.94675	-0.887	-0.59446	-0.59319	-0.011528	0.18921	-0.65731	-0.1132	-0.81214	-0.56747	-0.56282	0.35301	-0.44569	-0.76043	1.0867	-1.0649	-0.73902	1.1493	-0.64164	-0.49382	-0.52839	1
-1.2522	-0.85002	0.34212	0.89859	-0.42523	1.0028	1.0911	-0.36601	-0.85786	-0.20493	0.45525	1.6077	0.047864	-0.76843	1.1466	-0.3826	0.42318	-0.43788	0.13469	-0.5342	0.34501	-1.3262	-1.3825	-0.33257	0.64056	-0.28797	-0.1454	0.013515	-0.81507	-0.887	0.42535	-0.59319	-0.58507	-0.84239	-0.65731	-0.86218	0.94814	-0.56747	-0.56282	-0.22756	-0.080702	-0.76043	1.0867	-1.0649	0.67961	-0.61681	-0.64164	-0.49382	-0.52839	1
0.84356	-0.85002	-0.91631	2.8267	-1.564	-0.8067	1.1022	-0.97031	0.15772	0.82399	-0.51516	-0.11934	-0.02762	1.0124	0.025253	1.9999	-0.92765	0.19956	1.0336	0.12844	1.8376	1.0628	-1.3825	-0.76376	-0.83864	-0.57679	-0.81929	-1.3319	-1.3229	0.25699	-0.59446	-0.59319	-0.58507	0.44711	-0.65731	-0.83377	-0.80427	0.74563	-0.56282	-0.22756	-0.2632	-0.76043	-0.91562	-1.0649	-0.26614	1.1493	0.79304	-0.49382	-0.52839	0
0.84356	-0.85002	0.10138	-0.88558	-0.58685	-0.93038	-0.13028	-0.32975	0.37045	-1.0976	-1.0623	-0.31947	-0.77966	0.77376	-1.3241	-0.031876	-0.31242	-0.69286	-1.4996	-1.3862	0.22063	0.58504	2.3862	-0.29189	-0.65475	-0.57679	1.1696	0.74689	-0.81608	-0.887	-0.59446	1.3262	-0.58507	-0.84239	-0.65731	-0.3818	0.5136	-0.56747	-0.56282	-0.80813	-0.2632	-0.59824	-0.91562	-1.0649	-0.73902	1.1493	-0.64164	-0.49382	-0.52839	0
-2.2986	-0.85002	0.37276	-1.5954	1.6686	-0.14277	-0.92611	-0.051776	0.83021	-0.53381	0.67889	1.1963	-0.46375	0.73245	1.4072	2.0241	-2.2317	0.26331	0.29812	-0.5342	0.96691	0.10724	1.0671	-1.378	1.9277	0.33673	-0.81929	-0.94669	-0.1959	0.26485	-0.59446	-0.59319	-0.58507	0.70501	1.5048	-0.23061	-0.81214	0.74563	-0.56282	0.35301	0.28429	-0.43605	1.0867	0.93432	-0.73902	-0.61681	-0.64164	0.10176	-0.52839	0
0.058027	1.4065	-0.4961	0.50531	-1.0864	1.5301	-0.97033	-0.26328	-0.36379	-0.18144	-0.78671	-0.3417	0.49238	0.45017	0.15089	-0.31004	-0.29236	1.1557	-0.27389	0.88574	0.34501	0.74431	0.69029	0.47695	4.522	0.50707	0.47128	0.66743	4.1009	2.5685	1.9551	0.36652	-0.58507	0.70501	0.42372	-0.6545	-0.72562	0.74563	0.53523	1.5142	-0.62819	-0.76043	1.0867	0.93432	2.5711	2.9154	4.3797	0.10176	4.3786	1
0.84356	0.92703	0.059795	-0.051047	-1.8578	-0.65699	-0.075012	-0.61982	-0.52162	-0.31299	-1.3418	-1.3016	0.33582	0.63606	-0.84022	-1.6283	-1.5563	-0.56537	0.7067	1.3591	0.34501	0.58504	1.444	2.6126	-0.95062	-0.39057	-0.020307	0.27338	-0.81336	-0.887	-0.59446	-0.59319	-0.58507	-0.84239	-0.65731	-0.86218	-0.39038	0.74563	0.53523	-0.22756	0.64928	-0.11166	1.0867	0.93432	1.1525	-0.61681	-0.64164	-0.49382	-0.52839	1
-1.2522	0.92703	0.54128	0.29428	-0.24156	-0.13627	2.7491	1.5617	0.75473	-0.063981	0.32347	0.81829	-1.6184	-2.2441	-0.0073186	-0.092346	0.27606	-0.11916	0.7067	-0.25021	2.7082	-2.1225	-1.3825	-0.14951	-0.40792	0.21826	-0.81929	-1.1423	0.69541	-0.887	-0.59446	-0.59319	-0.58507	0.44711	-0.65731	1.5997	-0.81214	0.74563	-0.56282	-0.80813	-0.99318	-0.76043	-0.91562	-1.0649	-0.73902	0.26625	-0.64164	-0.49382	-0.52839	0
-2.2986	-0.85002	-1.5554	3.0952	0.19925	0.032971	-0.003166	-2.5234	0.40476	6.9035	-3.9176	-3.7365	-2.787	-2.2441	-4.3858	-3.1642	-5.4951	-3.3064	-3.4608	-2.5221	-2.267	-2.1225	-1.3825	0.68034	-0.95062	8.1509	3.3568	0.14443	-1.6762	-0.887	-0.59446	-0.59319	-0.58507	-0.84239	-0.65731	-0.86218	-0.81214	0.74563	-0.56282	-0.22756	-1.1757	-0.76043	-0.91562	-1.0649	-1.2119	-0.61681	-0.64164	-0.49382	-0.52839	0
0.84356	-0.85002	-0.59678	1.6948	-0.043194	0.16315	0.45555	-0.43853	-3.0126	-1.1587	-0.5471	1.0073	0.7356	1.6825	-0.17483	0.21	0.33625	0.0083284	-0.11046	0.60175	0.46939	0.58504	1.2556	-0.064085	-0.15503	0.21826	-0.61768	0.33315	-1.1089	0.26485	-0.59446	-0.59319	-0.58507	-0.84239	-0.65731	-1.0361	-0.72907	-0.56747	-0.56282	-0.22756	0.28429	-0.11166	1.0867	0.93432	-0.50258	1.1493	-0.64164	0.10176	-0.52839	1
-1.2522	-0.85002	-0.26849	0.073654	0.067007	-1.3144	-0.62768	-0.77089	0.26066	-0.5432	-0.73879	-0.2787	0.29668	0.50984	0.3975	0.11325	-1.4091	-0.62911	0.29812	-0.72353	0.34501	0.42578	0.50185	0.35898	-0.65263	-0.57679	0.57276	1.2665	1.0458	-0.887	-0.59446	1.3262	-0.58507	-0.84239	-0.65731	0.15129	2.093	-0.56747	-0.56282	-0.80813	-0.62819	-0.59824	-0.91562	-1.0649	0.20673	-0.61681	-0.64164	-0.49382	-0.52839	1
0.84356	-0.85002	-0.18751	-0.69373	0.83841	-0.33805	0.018941	-0.70442	-0.02069	0.36356	-0.81866	0.32539	0.74958	-0.57566	-0.40748	0.37327	-0.51973	0.64577	-0.11046	1.0751	-0.40126	-0.052022	0.69029	2.6451	0.77458	-0.28797	0.77925	-0.092233	-0.93193	1.314	-0.59446	-0.59319	-0.58507	-0.32659	-0.65731	-0.49953	-0.60372	-0.56747	-0.56282	-0.22756	-0.2632	-0.11166	1.0867	-1.0649	-0.26614	-0.61681	0.79304	0.69734	-0.52839	1
-0.72751	0.92703	-1.5554	0.054469	4.7542	0.032971	-0.003166	-1.7861	1.7566	0.68304	2.6756	1.1741	-2.787	-2.2441	1.0768	-0.14677	0.38974	1.4744	1.1153	2.5897	-2.267	-2.1225	-1.3825	-0.2268	-0.15503	-0.12	0.57276	-0.48988	-0.703	0.26485	-0.59446	-0.59319	-0.58507	-0.84239	0.42372	-0.86218	0.039737	-0.56747	-0.56282	-0.22756	-0.81069	-0.76043	1.0867	-1.0649	-0.73902	-0.61681	-0.64164	-0.49382	-0.52839	1
0.84356	-0.85002	1.1716	-0.31963	1.0368	-1.0866	-0.25186	0.99971	1.4752	0.26959	-0.16773	-0.59742	0.70206	-0.089133	0.21138	0.92355	0.31618	-1.0116	-0.43733	1.8324	-0.028126	-0.84835	0.87872	-0.56444	-0.61473	-0.57679	-0.81929	0.56833	-0.61486	-0.887	-0.59446	2.2859	-0.58507	-0.84239	-0.65731	0.23272	1.977	-0.56747	-0.56282	-0.80813	-0.99318	0.53711	-0.91562	-1.0649	-0.73902	-0.61681	-0.64164	-0.49382	-0.52839	0
-2.2986	-0.85002	4.4107	-4.2429	1.9698	0.032971	-0.003166	1.9847	3.5613	-2.6339	0.81467	-3.7365	-2.787	-2.2441	-3.083	3.9047	-2.3587	2.6856	-3.4608	-2.5221	-2.267	-2.1225	-1.3825	-1.5773	-0.85759	-0.57679	-0.81929	-1.6649	-1.564	-0.887	-0.59446	2.2859	-0.58507	-0.84239	-0.65731	-0.51026	-0.81214	-0.56747	-0.56282	-0.80813	-1.1757	-0.76043	-0.91562	-1.0649	-1.2119	0.26625	-0.64164	-0.49382	-0.52839	0
0.058027	0.92703	-0.17657	0.0161	0.55924	0.14363	-0.74926	0.4921	-0.21283	0.2649	0.51516	0.78865	-0.091921	-0.48615	-0.10969	-0.25562	-0.011493	-1.3303	-0.51904	-1.2915	-0.89878	-0.68909	-0.25187	-0.53596	1.1674	-0.57679	0.9495	-0.67564	0.88997	0.26485	-0.59446	-0.59319	1.7091	0.70501	0.42372	2.6574	1.1246	-0.56747	-0.013795	0.93358	1.5618	-0.27385	1.0867	0.93432	1.8618	-0.61681	-0.64164	-0.49382	0.17261	0
0.84356	0.92703	-0.52674	-0.12779	-0.18278	-0.55936	0.4887	2.6253	1.1665	0.50921	0.93048	0.11044	0.41969	-0.99563	1.2723	1.1715	-0.45954	-0.37414	-1.4996	-1.1022	-1.1475	-0.52982	0.12499	-0.41392	-0.77812	-0.26231	-0.22242	-0.49572	0.64383	3.5245	-0.59446	0.36652	1.1356	-0.84239	-0.65731	-0.048183	0.27421	-0.56747	-0.013795	-0.80813	-1.1757	-0.76043	-0.91562	-1.0649	0.91605	-0.61681	-0.64164	-0.49382	-0.52839	1
0.058027	1.9023	0.0072696	0.13121	-0.86603	0.63832	-0.15239	-0.13638	-1.5029	-0.562	-0.28753	0.38839	1.0403	0.60393	0.94191	-1.465	0.32287	-0.50163	0.13469	0.50709	0.96691	0.10724	0.31342	-0.19833	0.044984	1.2287	-0.81929	-0.83708	0.48418	0.26485	1.4452	-0.59319	-0.58507	0.18921	-0.65731	0.66671	-0.44691	-0.56747	1.0843	-0.22756	-0.44569	-0.76043	-0.91562	0.93432	0.20673	-0.61681	1.5104	0.69734	-0.52839	1
0.84356	-0.85002	-0.42388	-0.50189	-0.043194	0.29984	-0.31266	-0.32975	-0.36379	0.095759	-0.91051	-0.401	0.22679	0.33084	0.062477	0.12535	-0.5331	-0.94783	0.62499	-0.15555	-0.27688	-0.052022	0.50185	-0.18205	0.55076	0.43365	0.57276	1.1491	0.97406	0.26485	-0.084557	1.3262	-0.58507	-0.84239	1.5048	0.54488	0.040721	-0.56747	-0.56282	-0.80813	-0.81069	-0.27385	1.0867	0.93432	0.67961	1.1493	1.5104	0.10176	-0.52839	0
-0.20277	1.4065	-1.1308	-0.099008	0.10374	-0.4487	-1.0809	-1.2483	-2.0038	-1.1728	0.56308	0.20309	0.98722	1.1065	-0.077115	0.37932	-0.65347	0.70951	0.37984	0.41243	0.096253	1.8592	-0.44031	0.17592	-0.83864	3.1982	0.9713	-1.0259	-1.0706	-0.887	-0.59446	-0.59319	-0.58507	-0.84239	-0.65731	-0.83567	-0.71186	-0.56747	-0.013795	1.5142	-0.44569	-0.76043	1.0867	-1.0649	1.3889	-0.61681	1.5104	0.10176	0.17261	0
0.84356	-0.85002	0.046664	-0.8568	1.0441	-0.60492	-0.11923	0.25642	0.86452	0.67834	0.19967	0.047434	0.042273	0.16101	0.86746	1.0566	0.27606	1.0282	0.54327	0.2231	0.46939	0.74431	0.69029	-0.63766	-0.5028	1.0133	-0.81929	0.79764	-0.47919	-0.887	-0.59446	3.2456	1.1356	4.0577	0.42372	-0.55855	-0.81214	3.3718	1.6333	0.93358	2.8392	1.5103	-0.91562	0.93432	-0.73902	0.26625	0.79304	3.6752	-0.52839	1
0.84356	0.92703	-0.57051	0.58205	0.32414	-0.14277	0.079734	1.0722	-0.18538	-0.46803	-0.043928	0.073376	0.30507	0.65213	0.10901	0.30071	0.13563	0.77326	0.87014	0.50709	0.46939	0.26651	0.87872	-0.40172	0.27384	0.21826	0.57276	0.176	0.80881	0.26485	-0.59446	1.3262	-0.58507	0.70501	-0.65731	0.35582	-0.81214	-0.56747	1.0843	-0.80813	-0.2632	-0.27385	1.0867	0.93432	-0.26614	1.1493	0.075699	0.69734	0.17261	1
-0.41329	-0.85002	-0.14155	0.083246	-0.80726	0.019953	0.135	-1.4296	-0.24714	-0.77342	-1.6812	-1.0347	-0.78525	0.23675	0.10435	-0.36446	-0.99452	-0.94783	0.37984	-0.81819	0.34501	0.42578	0.31342	-0.047813	-0.95062	-0.57679	3.4752	2.9587	-0.1279	0.26485	2.465	-0.59319	-0.58507	0.70501	-0.65731	-0.86218	1.7774	-0.56747	-0.56282	-0.80813	-0.81069	1.8346	-0.91562	-1.0649	2.5711	-0.61681	-0.64164	-0.49382	-0.52839	0
0.84356	0.92703	-0.41294	0.35183	-0.55012	-0.89783	-0.26292	-1.5444	-0.5971	1.3032	-0.22763	0.81459	3.3747	-1.6634	0.66737	-0.41284	-0.23886	0.13582	0.78842	-1.1968	-0.028126	-1.0076	-1.3825	0.06202	-0.76461	-0.44852	2.6052	0.24775	-0.83063	1.4167	-0.59446	-0.59319	-0.58507	-0.84239	-0.65731	-0.34645	0.11249	-0.56747	-0.56282	-0.80813	-1.1757	-0.76043	-0.91562	-1.0649	0.20673	-0.61681	-0.64164	-0.49382	-0.52839	0
-0.20277	0.92703	-0.9185	0.17917	-0.38114	0.18268	0.44449	-0.46874	-0.11676	0.50451	-0.83863	0.64782	0.24077	-0.22224	-1.045	0.44584	1.647	0.072073	-0.11046	-0.72353	0.34501	0.42578	-0.81717	0.65186	-0.65263	0.31005	0.57276	1.0287	1.3317	-0.887	-0.59446	0.36652	0.56201	-0.84239	0.42372	-0.057651	1.2131	-0.56747	-0.56282	-0.22756	-0.080702	-0.11166	-0.91562	-1.0649	-0.26614	1.1493	-0.64164	-0.49382	-0.52839	1
-0.72751	-0.85002	-0.2663	-0.45392	-0.79256	-0.61794	-0.66636	-0.77089	-0.43241	-1.0506	-0.94645	-0.51218	-0.20934	1.3865	-0.86348	0.21605	0.22256	-1.2666	0.21641	-0.91285	-0.15251	0.58504	1.6324	0.15151	-0.57855	-0.57679	1.2132	0.53959	-0.43687	0.26485	-0.59446	0.36652	-0.58507	-0.84239	-0.65731	0.44167	0.46641	-0.56747	-0.56282	-0.80813	-0.44569	-0.43605	-0.91562	-1.0649	2.0982	-0.61681	-0.64164	-0.49382	-0.52839	1
-0.20277	0.92703	-0.35822	-0.76088	1.7127	-1.2754	0.20132	0.35915	-0.11676	0.35886	-0.23961	1.2482	-0.066759	0.023318	-0.88675	0.30676	0.26269	0.32705	-0.19218	0.50709	0.46939	-0.052022	0.31342	-0.60105	-0.61473	-0.57679	-0.81929	-0.36962	-0.33483	-0.887	-0.084557	1.3262	-0.011528	0.18921	1.5048	-0.020723	-0.56095	-0.56747	-0.56282	0.35301	1.0143	-0.11166	-0.91562	-1.0649	-0.73902	-0.61681	1.5104	0.69734	-0.52839	1
0.84356	-0.85002	1.7144	-0.44433	-1.3583	-0.61143	-0.32371	1.6705	0.87138	-0.46803	-0.17971	0.49216	-0.022028	0.027908	-0.28185	-0.14677	-0.18536	-0.31039	-1.2545	-2.0488	-0.40126	0.58504	1.6324	-0.56037	-0.57855	-0.57679	-0.81929	0.15461	-0.88786	-0.887	-0.59446	0.36652	-0.58507	-0.84239	-0.65731	0.57644	0.55637	-0.56747	-0.56282	-0.80813	-0.44569	-0.59824	-0.91562	-1.0649	-0.26614	-0.61681	-0.64164	-0.49382	-0.52839	0
-1.6701	2.1965	-0.553	1.3111	1.0294	-0.44219	-0.42872	-1.2664	-1.0431	0.2555	0.17172	0.38469	1.0543	-0.2406	0.11366	0.2221	1.4129	1.347	1.3604	1.1697	1.8376	1.5406	1.444	0.19219	-0.39082	-0.57679	1.3711	0.079344	-0.097476	-0.887	1.9551	-0.59319	1.7091	-0.32659	-0.65731	0.48617	-0.81214	3.3718	-0.56282	-0.80813	0.10179	-0.11166	-0.91562	0.93432	-1.2119	-0.61681	-0.64164	-0.49382	-0.52839	1
0.84356	-0.85002	2.0667	1.455	-0.90276	-0.77416	-1.6943	-0.48687	2.2918	1.2609	-0.83064	1.389	-0.41902	-0.4655	-0.83091	1.0505	-0.43279	0.39079	-0.028745	0.9804	-0.15251	1.3814	3.5168	2.7184	-0.95062	-0.57679	-0.60431	-0.39695	-1.2171	-0.887	-0.59446	-0.59319	-0.58507	-0.84239	-0.65731	-0.86218	-0.076763	-0.56747	-0.56282	-0.22756	0.28429	-0.76043	-0.91562	-1.0649	-0.26614	-0.61681	-0.64164	-0.49382	-0.52839	1
-2.2986	-0.85002	1.1672	-0.041454	0.70617	-0.18834	-0.27397	0.76403	-0.089311	0.76291	-0.20367	-0.31576	0.30786	0.26199	0.1695	-0.34632	0.082129	-1.0753	-1.0911	-0.43954	-0.40126	-0.52982	0.12499	-1.3129	4.1072	-0.57679	-0.81929	-0.64861	2.0064	1.4167	-0.59446	-0.59319	5.7239	2.2524	-0.65731	1.5946	-0.81214	-0.56747	3.8294	0.93358	1.1968	-0.76043	1.0867	0.93432	1.1525	-0.61681	-0.64164	-0.49382	2.2756	0
0.84356	-0.85002	-0.82658	1.148	0.22129	-1.1647	-0.82111	-1.484	-0.3981	0.11925	-0.71084	0.2698	2.2453	-0.01799	-0.63083	0.46398	0.10219	-0.50163	0.7067	-0.25021	-0.52564	1.3814	1.6324	0.086427	-0.83864	-0.57679	1.9648	1.0743	-0.656	0.26485	-0.59446	-0.59319	0.56201	-0.84239	-0.65731	-0.88238	0.60995	-0.56747	-0.013795	-0.22756	-0.81069	-0.59824	-0.91562	-1.0649	-0.029703	-0.61681	-0.64164	-0.49382	0.8736	1
0.058027	1.4065	-0.14593	0.85063	1.1617	0.13712	0.4887	-1.1697	1.736	-1.1493	-0.047921	-1.1237	0.78593	0.24822	-0.16087	1.1352	0.31618	2.6218	0.7067	0.50709	-0.028126	0.58504	0.69029	0.32237	-0.017034	0.5863	2.6616	1.7474	1.7405	0.26485	-0.084557	-0.59319	1.1356	0.70501	0.42372	-0.86218	-0.08217	0.74563	-0.56282	0.35301	1.1968	-0.76043	1.0867	0.93432	0.67961	2.0324	0.79304	0.10176	0.17261	1
-0.33474	1.4065	-0.03869	0.40939	0.41965	-0.53332	0.14605	0.55857	0.60376	0.46692	-0.13578	-0.35653	0.0031329	0.13347	0.19742	0.29466	0.91135	0.77326	0.87014	0.033774	1.0913	0.26651	0.50185	-0.14137	0.59573	1.8084	-0.48235	-0.2044	0.74226	-0.887	0.93525	-0.59319	-0.58507	3.284	0.42372	2.1407	-0.81214	3.3718	1.0843	1.5142	1.9268	0.6993	-0.91562	0.93432	-1.2119	-0.61681	-0.64164	3.0797	-0.52839	0
-2.2986	-0.85002	2.0448	-0.93354	4.1004	0.032971	-0.003166	1.2475	-0.1991	0.49041	-1.5814	-3.7365	-2.787	-2.2441	-2.3152	0.20396	-0.52641	-1.3303	-3.4608	-2.5221	-2.267	-2.1225	-1.3825	-0.80444	-0.91086	-0.57679	-0.81929	-0.6467	-1.6283	-0.887	-0.59446	-0.59319	-0.58507	-0.84239	-0.65731	-0.62357	-0.81214	-0.56747	-0.56282	-0.80813	-1.1757	-0.76043	-0.91562	-1.0649	-1.2119	-0.61681	-0.64164	-0.49382	-0.52839	0
-2.2986	-0.85002	3.9773	0.6396	-0.65297	-0.78067	-0.66084	-2.3058	-3.239	3.0745	4.6524	1.478	1.4261	1.4439	4.911	-3.4545	2.2822	0.51828	-1.9899	0.12844	1.0913	-0.52982	-1.3825	1.022	-0.30256	-0.57679	-0.81929	1.6903	1.9893	-0.887	-0.59446	-0.59319	-0.58507	2.2524	-0.65731	0.34887	-0.81214	-0.56747	-0.56282	-0.80813	-1.1757	-0.76043	-0.91562	-1.0649	-1.2119	-0.61681	-0.64164	-0.49382	-0.52839	1
-2.2986	-0.85002	1.2635	-0.95273	-0.47665	0.34541	-0.5282	0.64317	-0.91276	-0.83919	-0.80268	0.29945	0.69367	0.95735	-0.51916	0.27652	-0.35254	0.0083284	-0.028745	-0.34488	-0.15251	1.2221	-0.063442	2.5678	0.46272	-0.57679	-0.77168	-0.54653	0.79522	-0.887	-0.59446	-0.59319	0.56201	-0.32659	1.5048	1.345	-0.81214	-0.56747	1.0843	2.0947	-0.080702	-0.43605	-0.91562	0.93432	-1.2119	-0.61681	-0.64164	3.0797	-0.52839	0
0.84356	-0.85002	0.72074	-1.1446	-0.21952	-0.22088	-0.34029	1.9303	-0.34321	-0.71704	-0.50318	-1.0533	-0.66224	-0.011106	-0.24462	-1.1627	0.66392	-0.56537	0.13469	-0.34488	0.96691	-0.21129	0.69029	2.5882	-0.44979	-0.57679	0.76037	0.50643	-0.32902	1.2113	-0.59446	2.2859	-0.58507	-0.32659	0.42372	0.055342	0.58193	-0.56747	-0.56282	0.35301	0.64928	-0.11166	1.0867	0.93432	-0.029703	0.26625	-0.64164	-0.49382	0.17261	0
0.84356	-0.85002	0.2305	-0.95273	0.33884	-1.5227	0.42239	0.84259	0.92628	-0.18614	0.35941	0.12155	0.19324	-0.011106	-0.23067	-0.11049	0.24262	0.26331	-1.7448	-1.0075	-0.40126	0.10724	1.6324	-0.60105	-0.65475	-0.57679	-0.22242	0.25823	-1.0026	-0.887	-0.59446	1.3262	-0.58507	-0.068687	-0.65731	-0.37422	0.1995	0.74563	-0.56282	-0.80813	-0.2632	-0.59824	-0.91562	-1.0649	-0.50258	1.1493	-0.64164	-0.49382	-0.52839	0
-1.2522	-0.85002	0.055418	0.63001	-0.1534	-1.9198	0.98058	0.19599	0.78904	-0.38346	0.44327	-0.082278	1.8119	-0.6468	0.29513	0.083017	0.14232	0.77326	0.87014	1.3591	0.34501	0.90358	0.69029	-0.28375	-0.27889	-0.57679	-0.48235	-0.33141	-0.077172	-0.887	-0.59446	-0.59319	-0.58507	0.96291	0.42372	1.3185	0.91865	0.74563	-0.56282	-0.80813	0.28429	0.86149	-0.91562	-1.0649	-1.2119	-0.61681	-0.64164	0.10176	-0.52839	0
-0.20277	0.92703	-1.0761	0.66838	0.089047	-0.7351	-1.208	0.84863	0.11655	-0.096869	0.2436	0.21421	0.90614	0.27346	0.23929	-0.60634	-0.38598	-1.4578	-1.0911	-1.0075	-1.0232	-0.84835	0.12499	0.57051	-0.74566	0.31005	-0.81929	0.77765	0.86386	0.26485	-0.59446	0.36652	-0.58507	-0.84239	0.42372	-0.26375	0.28748	-0.56747	-0.013795	-0.80813	-0.44569	0.050532	-0.91562	-1.0649	-0.97545	-0.61681	0.075699	-0.49382	-0.52839	1
-1.0417	0.92703	-0.54206	0.889	-0.13136	1.4324	-0.92611	-1.3027	-1.3451	-0.43984	-0.42331	-1.1089	-0.50568	-0.18781	-0.26789	-1.5497	-1.3891	0.90075	0.7067	1.0751	1.34	0.42578	0.69029	-0.19426	1.3123	-0.57679	-0.1454	0.08119	0.12197	1.4167	0.93525	-0.59319	-0.011528	-0.32659	-0.65731	0.53257	-2.4835	4.6849	-0.013795	-0.80813	0.28429	1.1859	1.0867	0.93432	0.91605	-0.61681	-0.64164	-0.49382	-0.52839	0
-0.20277	1.9023	-0.47859	0.29428	-0.96154	1.3022	-0.063959	-1.8224	-1.4892	-1.2526	-0.70285	1.452	1.3115	0.94817	0.40215	-1.3138	2.6634	0.96449	1.3604	0.31776	0.46939	-0.37055	-1.3825	-0.096628	0.068881	2.1806	1.7839	0.40989	-0.54255	2.4432	-0.59446	-0.59319	-0.58507	-0.84239	0.42372	-0.38275	-0.90603	2.0587	-0.56282	-0.22756	-0.2632	-0.11166	1.0867	-1.0649	-0.50258	-0.61681	-0.64164	-0.49382	-0.52839	1
0.058027	1.4065	-0.45014	0.20795	-0.51339	0.2673	0.12947	0.92719	1.0841	0.034682	-0.53512	-0.00074494	-0.34633	0.027908	-0.33769	0.010453	0.12894	-0.31039	-0.76419	-0.15555	-0.52564	0.10724	0.12499	2.6695	-0.37002	0.36307	-0.60431	0.29768	-0.30227	0.18651	-0.59446	0.36652	-0.58507	1.2208	-0.65731	0.84219	0.56571	-0.56747	0.53523	-0.22756	0.10179	0.86149	-0.91562	0.93432	-0.26614	-0.61681	-0.64164	-0.49382	-0.52839	0
-0.20277	0.92703	-0.062765	0.82186	0.94862	-0.28598	-0.50609	1.2535	1.2076	0.39175	-0.27555	-0.49365	0.087004	0.2138	0.053171	0.58492	0.80436	0.19956	-0.028745	-0.060889	0.096253	0.42578	0.69029	-0.43426	0.64149	-0.57679	0.52853	0.34884	-0.086445	-0.887	2.465	-0.59319	-0.58507	0.18921	-0.65731	2.0567	-0.81214	0.74563	1.6333	-0.80813	-0.81069	4.1053	-0.91562	0.93432	-1.2119	-0.61681	-0.64164	-0.49382	-0.52839	0
-1.1203	1.6948	-0.72809	0.17917	-0.46931	0.59926	-0.57794	-0.37206	-0.048138	0.10516	0.58704	0.021491	0.29109	0.17019	0.22068	-0.14677	0.363	0.58203	0.87014	0.41243	0.34501	0.42578	0.50185	0.26135	0.75483	0.36307	-0.48235	0.94787	0.77098	1.3383	0.42535	0.36652	-0.011528	1.2208	-0.65731	0.16265	0.78544	2.0587	0.53523	2.0947	2.1093	1.3481	1.0867	0.93432	2.0982	2.9154	0.79304	0.69734	0.8736	0
0.058027	0.92703	-0.3232	-2.0558	-0.1534	0.28032	-0.43424	-0.97636	-0.62455	-1.0976	-1.4616	-1.0384	0.35259	0.23904	-1.2264	-0.21329	-0.33248	0.39079	-0.19218	0.41243	-0.028126	-0.21129	0.87872	-0.21866	-0.30256	0.83229	2.3633	0.29347	-0.011893	-0.887	-0.084557	0.36652	-0.58507	-0.84239	0.42372	-0.029245	-0.23308	-0.56747	-0.56282	2.6753	-0.81069	-0.76043	1.0867	0.93432	0.91605	1.1493	2.9451	0.10176	1.5746	0
0.84356	-0.85002	-0.79594	0.27509	-1.4391	-0.88481	0.59924	-1.7015	-2.1891	-0.054585	0.7907	1.8115	2.304	1.3222	0.65807	-0.84218	0.0085691	0.26331	0.7067	0.79108	0.71815	0.42578	0.69029	0.2288	0.060665	-0.57679	1.9648	0.8706	0.017629	-0.887	0.93525	-0.59319	-0.58507	-0.84239	0.42372	-0.87259	-0.62289	-0.56747	-0.013795	-0.22756	-0.2632	-0.76043	-0.91562	0.93432	-1.2119	-0.61681	-0.64164	-0.49382	-0.52839	0
0.84356	-0.85002	-0.17657	-0.51148	0.096394	-0.84576	0.35607	-0.19076	0.69297	0.63136	0.89453	-0.34541	0.05066	-0.70188	0.23464	0.40351	1.774	0.64577	-0.028745	0.31776	-0.52564	0.26651	0.50185	-0.51562	-0.74778	-0.57679	1.2024	1.1251	0.2497	-0.887	3.9947	0.36652	-0.58507	-0.068687	1.5048	-0.7394	2.008	-0.56747	-0.56282	-0.22756	0.28429	0.86149	-0.91562	0.93432	-1.2119	-0.61681	-0.64164	-0.49382	-0.52839	1
-0.72751	0.92703	0.50408	-2.0846	-1.9827	1.4129	-1.0035	-0.3781	1.0223	0.46692	-0.31149	0.70341	-0.28482	-0.58713	-0.044543	0.23419	-0.25224	-1.1391	-0.028745	-0.15555	-0.65002	0.58504	0.87872	-0.1007	-0.33993	-0.44852	0.9713	-0.82219	0.1338	-0.887	-0.59446	-0.59319	2.8562	-0.32659	1.5048	-0.36854	-0.72513	-0.56747	-0.56282	2.0947	-0.44569	-0.59824	-0.91562	0.93432	1.1525	-0.61681	-0.64164	0.10176	0.8736	0
0.84356	-0.85002	0.84549	0.073654	-0.29298	-1.2688	-0.63873	0.17182	0.67238	0.39175	-0.65493	-0.13046	0.26872	0.28953	0.45333	-0.050017	0.26269	-1.394	-1.4996	0.12844	0.096253	0.74431	-1.3825	-0.88173	2.3614	0.33673	-0.81929	-0.74203	-0.2963	-0.887	-0.59446	-0.59319	-0.58507	-0.84239	1.5048	-0.8404	-0.38448	-0.56747	-0.56282	0.35301	-0.080702	-0.76043	1.0867	-1.0649	-0.73902	-0.61681	-0.64164	0.10176	-0.52839	1
0.84356	-0.85002	-0.11091	-0.30045	-1.1672	-0.33805	-0.43424	-1.7317	-1.9215	-0.30359	-0.043928	-0.8309	0.53991	1.5563	0.12762	-0.26166	0.17575	0.77326	0.46155	0.88574	0.22063	0.26651	-0.44031	0.23694	-0.74778	-0.57679	2.1609	1.5029	0.51109	0.26485	2.465	0.36652	-0.58507	1.4787	1.5048	-0.7959	-0.24635	-0.56747	-0.56282	0.35301	1.1968	-0.27385	-0.91562	-1.0649	-0.50258	-0.61681	2.2277	-0.49382	-0.52839	0
0.84356	-0.85002	0.87176	-0.30045	-0.94684	1.9206	-1.5893	-1.4598	0.50083	-0.13446	-0.33944	-0.53812	-1.4478	0.55574	0.79301	-0.40679	-1.5295	0.13582	0.7067	-0.72353	0.71815	1.2221	1.2556	-0.25528	-0.95062	-0.57679	0.57276	1.3537	-0.21397	-0.887	-0.084557	-0.59319	-0.58507	2.2524	1.5048	-0.86218	0.24177	0.74563	-0.56282	-0.22756	0.10179	0.53711	-0.91562	0.93432	-1.2119	-0.61681	-0.64164	-0.49382	-0.52839	1
0.84356	-0.85002	1.0228	0.95615	-0.45461	-0.42918	0.12947	0.55253	-0.0069655	0.66895	0.1238	-0.27129	-0.13386	0.23216	0.22533	0.33699	0.10888	0.072073	-1.3362	-0.72353	0.34501	0.10724	-0.063442	-0.40579	-0.22376	-0.57679	-0.81929	1.4084	-0.071843	-0.887	-0.59446	-0.59319	-0.58507	1.4787	-0.65731	1.0565	0.87638	2.0587	-0.013795	-0.22756	0.64928	1.5103	-0.91562	0.93432	-0.73902	-0.61681	-0.64164	-0.49382	0.8736	0
0.84356	0.92703	-1.2424	-0.49229	-0.96154	-0.15579	0.96952	-0.22098	-0.33635	-0.13446	-0.22763	-0.056336	0.81388	1.1272	-0.52381	-1.2231	-0.87415	0.77326	1.2787	1.0751	0.59377	1.5406	-1.3825	-0.85732	0.49457	2.3126	-0.49497	-1.617	-0.57655	0.26485	0.93525	-0.59319	-0.58507	-0.84239	-0.65731	-0.9777	-0.81214	-0.56747	-0.56282	0.35301	-0.81069	-0.76043	1.0867	-1.0649	-0.029703	-0.61681	1.5104	1.2929	0.17261	1
0.84356	-0.85002	-1.5554	-0.66496	0.19925	0.032971	-0.003166	-1.3087	1.1527	3.0087	0.01198	-3.7365	-2.787	-2.2441	-4.1578	-1.725	0.24931	0.26331	4.956	-2.5221	-2.267	-2.1225	-1.3825	-1.2234	1.0402	1.5175	-0.49497	-1.6678	-0.71163	1.4167	0.93525	-0.59319	-0.58507	-0.84239	-0.65731	-0.86218	-0.81214	-0.56747	-0.56282	-0.80813	-1.1757	-0.76043	1.0867	-1.0649	-0.73902	-0.61681	0.075699	0.10176	-0.52839	1
0.84356	-0.85002	0.21518	0.52449	-0.2489	-0.74161	-2.8218	-2.1487	-1.7637	-0.26131	-0.45126	0.91095	-0.98375	-0.038645	-0.45401	-0.11049	-0.81397	0.837	1.4422	0.41243	1.7132	2.0184	-1.3825	-0.34477	-0.15503	-0.57679	-0.61768	-0.86316	-0.96193	0.26485	-0.59446	-0.59319	-0.011528	-0.84239	-0.65731	-0.86218	-2.0725	0.74563	-0.56282	-0.22756	-0.080702	-0.76043	1.0867	-1.0649	0.44317	-0.61681	-0.64164	-0.49382	-0.52839	1
-0.20277	-0.85002	-0.86816	0.86023	1.1617	-0.33154	-0.57241	-0.80111	0.034207	0.32597	-0.015974	0.10673	0.2212	-0.024875	0.36027	-0.21329	-0.39936	-0.88409	0.62499	0.033774	-0.65002	0.26651	-0.063442	-0.53189	1.615	-0.29128	1.6553	-0.58625	0.14025	2.5685	0.93525	-0.59319	0.56201	-0.32659	-0.65731	-0.98212	-0.02859	-0.56747	2.1823	0.93358	-0.2632	-0.76043	1.0867	0.93432	2.0982	2.0324	1.5104	-0.49382	0.8736	0
-0.20277	-0.85002	-0.86378	0.58205	1.0074	-0.35758	-0.51162	-0.42644	-0.26772	0.11925	0.29152	0.014079	0.059047	-0.066184	-0.10038	-0.21329	0.61711	-0.37414	0.37984	0.31776	-0.27688	0.10724	0.12499	-0.58478	1.8461	-0.44852	-0.080862	-0.56022	0.10556	3.7204	1.9551	-0.59319	0.56201	-0.32659	-0.65731	-0.87891	-0.42135	-0.56747	2.1823	1.5142	-0.2632	-0.76043	1.0867	0.93432	2.0982	2.0324	1.5104	-0.49382	3.6776	0
0.84356	-0.85002	-0.59459	0.52449	0.5372	-0.16881	0.49423	0.64317	0.24693	0.048777	-0.39535	0.12526	0.01152	-0.075363	0.36958	0.14349	1.1722	-0.94783	0.37984	0.033774	0.096253	0.26651	-0.063442	-0.69054	0.049931	-0.57679	-0.81929	0.11639	-0.66309	1.4167	-0.59446	0.36652	-0.58507	0.44711	0.42372	-0.48753	0.59324	-0.56747	1.0843	-0.80813	-0.44569	0.37492	1.0867	0.93432	-0.26614	1.1493	-0.64164	-0.49382	0.17261	0
-1.2522	0.92703	-0.75873	1.407	-1.2334	-0.95641	0.51081	-0.094077	-0.02069	0.46692	-0.7308	-0.23052	0.88378	0.13347	0.14623	0.10721	0.37637	-0.24665	-0.11046	1.0751	0.46939	0.90358	-1.3825	0.16779	0.83841	-0.24576	-0.81929	-0.94873	-0.28255	1.3383	-0.084557	0.36652	0.56201	0.18921	-0.65731	0.15319	0.76823	-0.56747	-0.56282	-0.80813	-0.81069	-0.76043	1.0867	-1.0649	0.67961	-0.61681	-0.64164	-0.49382	-0.52839	0
0.84356	0.92703	-1.1439	0.17917	1.5217	0.77501	-0.51714	-0.3358	-0.65886	-0.14855	0.019967	0.20679	0.60141	0.13577	0.38354	0.38537	1.1053	0.64577	0.29812	1.8324	-0.52564	0.26651	0.87872	2.6451	-0.85759	0.5863	1.4197	0.076454	-0.63932	0.26485	-0.084557	-0.59319	-0.58507	-0.84239	0.42372	-0.79243	-0.86719	-0.56747	-0.013795	0.35301	0.28429	-0.59824	1.0867	0.93432	0.20673	0.26625	0.79304	-0.49382	-0.52839	0
-1.513	0.92703	-0.64274	-0.089416	-1.2187	-0.78718	1.0248	0.32289	-0.15107	-0.20023	0.39136	0.62187	0.24356	-0.057004	0.58827	0.27652	0.64386	0.32705	0.62499	0.41243	0.84253	2.0184	-1.3825	-0.1251	-0.5407	-0.57679	-0.1454	-0.54041	-0.28335	-0.887	-0.59446	1.3262	-0.58507	-0.32659	1.5048	0.28165	1.2898	0.74563	-0.56282	-0.80813	0.10179	-0.76043	-0.91562	-1.0649	-0.50258	-0.61681	-0.64164	0.10176	0.17261	0
-0.72751	0.92703	-0.28381	-1.0103	-0.21217	0.68388	-2.1475	0.20203	-0.63828	-0.2848	0.27156	0.22903	-0.072351	0.24593	-0.80299	1.0264	-0.39267	-0.055416	0.29812	0.12844	-0.15251	1.2221	-0.44031	-0.39358	0.68646	1.1416	0.41798	-1.7216	-0.83148	0.26485	0.42535	-0.59319	-0.58507	-0.84239	-0.65731	-1.0481	-0.55309	-0.56747	-0.56282	0.93358	-1.1757	-0.76043	1.0867	-1.0649	1.1525	0.26625	2.9451	0.10176	0.8736	0
0.84356	-0.85002	-0.37354	0.25591	0.37557	-0.34456	-0.1966	0.93324	0.42535	0.32597	0.5471	-0.35282	0.39733	-0.13044	0.50452	0.99007	-0.39267	0.32705	0.7067	0.41243	0.34501	1.3814	0.87872	-0.80444	3.9476	1.0133	-0.81929	-1.2622	-1.0263	1.4167	-0.59446	1.3262	-0.58507	1.7366	-0.65731	-0.30321	-0.81214	0.74563	-0.013795	0.35301	-0.62819	-0.43605	-0.91562	0.93432	0.91605	5.5646	2.2277	0.69734	2.9766	0
0.84356	-0.85002	0.32024	0.47653	-0.2489	0.4105	0.096313	-0.67421	-0.11676	-0.18144	-1.3378	-1.283	1.0124	1.0859	-0.23532	-0.58215	-0.60666	-0.94783	-0.68248	0.69641	0.34501	-0.52982	0.50185	-0.27155	-0.22376	0.43365	0.57276	0.90897	0.48631	-0.887	-0.084557	-0.59319	0.56201	-0.32659	-0.65731	0.70206	0.074638	0.74563	-0.013795	-0.80813	-0.2632	0.53711	-0.91562	0.93432	-0.73902	-0.61681	0.075699	-0.49382	0.17261	1
-1.6701	0.92703	-0.669	-0.46352	-0.021154	-0.58539	-0.95375	-0.5896	0.2881	-0.29889	-0.0079869	0.12155	0.33023	0.25511	0.42076	-0.80589	1.2457	-0.055416	0.54327	0.12844	1.0913	1.2221	1.8209	0.078292	-0.63368	-0.57679	-0.1454	-0.1582	0.37088	-0.887	-0.59446	0.36652	2.8562	0.44711	2.5858	0.024411	0.91472	0.74563	-0.56282	0.35301	1.1968	0.050532	-0.91562	0.93432	-0.50258	-0.61681	-0.64164	-0.49382	0.17261	0
0.84356	-0.85002	0.26114	-0.36759	-0.10197	-0.78067	0.08526	0.37728	-0.075586	-0.87678	-1.1621	-0.49365	-0.66224	0.87244	-0.46332	-0.91474	0.70405	-0.82035	-1.1728	-1.6702	-0.028126	0.42578	-0.063442	-0.24307	-0.079847	-0.57679	0.57276	0.87846	-0.09966	-0.887	-0.59446	-0.59319	-0.58507	-0.84239	-0.65731	1.0953	0.84148	-0.56747	-0.56282	-0.80813	-0.44569	-0.43605	-0.91562	0.93432	-0.26614	0.26625	-0.64164	-0.49382	-0.52839	0
-2.2986	-0.85002	0.82361	-0.44433	0.19925	-0.03212	0.10737	2.1177	-0.15793	0.31658	0.32347	-0.34911	-0.18697	-0.038645	0.20672	-0.98126	0.24262	-2.2227	-2.8071	-1.9541	-1.6451	-1.4854	-0.81717	-1.4228	0.14791	-0.57679	2.5502	0.68686	0.03223	-0.887	-0.59446	-0.59319	0.56201	-0.068687	0.42372	1.6278	-0.81214	-0.56747	-0.56282	-0.22756	-0.62819	1.1859	-0.91562	0.93432	-1.2119	-0.61681	-0.64164	-0.49382	-0.52839	0
0.84356	-0.85002	-0.28381	-0.49229	0.91923	0.22824	-0.37345	0.39541	0.62435	-0.24251	-0.62298	0.25127	-0.12826	0.043973	-0.87744	0.76028	0.16906	-1.2028	-0.43733	-0.81819	-0.40126	0.26651	-0.063442	-0.43833	0.31002	-0.44852	0.9713	1.3451	0.35649	1.4167	-0.084557	0.36652	-0.58507	-0.84239	-0.65731	0.79075	2.4115	-0.56747	0.53523	-0.22756	1.1968	1.0237	1.0867	0.93432	3.2804	-0.61681	-0.64164	-0.49382	-0.52839	1
-2.2986	-0.85002	3.5987	-2.7273	0.19925	0.032971	-0.003166	1.5496	0.52141	1.6509	-1.3298	-3.7365	-2.787	-2.2441	-4.3626	0.10721	3.4793	0.64577	2.1776	-2.5221	-2.267	-2.1225	-1.3825	-0.7719	-0.95062	0.21826	-0.81929	-1.0671	-1.6762	-0.887	-0.59446	-0.59319	-0.58507	-0.84239	-0.65731	-0.86218	-0.81214	0.74563	-0.56282	-0.80813	-1.1757	-0.76043	-0.91562	-1.0649	-1.2119	-0.61681	-0.64164	-0.49382	-0.52839	1
-0.72751	1.4065	1.362	-0.63618	0.25068	2.0508	3.462	0.056999	0.25379	-0.21433	1.0702	-0.063748	2.3627	-2.1385	-1.6778	0.99612	0.34293	0.072073	0.052972	0.79108	1.9619	-0.052022	-1.3825	-0.75563	-0.54489	-0.57679	-0.81929	-2.0283	-1.1868	-0.887	-0.59446	-0.59319	-0.58507	-0.84239	-0.65731	-0.89216	-0.81214	-0.56747	-0.56282	2.6753	-1.1757	-0.76043	-0.91562	-1.0649	-0.26614	-0.61681	2.2277	-0.49382	-0.52839	0
-0.20277	0.92703	0.25896	-0.26208	-1.3656	-0.051648	-0.25739	-1.3208	-0.76179	-0.73113	0.76275	-0.401	0.38335	0.62	0.4068	0.21	0.10219	0.45454	-0.35561	0.60175	-0.028126	0.90358	0.50185	-0.043745	-0.95062	-0.57679	0.7704	-0.038044	0.12181	0.26485	2.465	0.36652	-0.58507	2.2524	2.5858	-0.86218	-0.50934	-0.56747	-0.56282	0.93358	2.8392	-0.11166	-0.91562	-1.0649	0.67961	-0.61681	2.2277	-0.49382	-0.52839	0
0.84356	1.6948	0.092624	-1.1446	-0.10932	0.63181	-0.080539	-0.75881	-0.30204	-0.5573	-0.45126	-0.40841	0.19604	0.122	0.29048	-0.87846	0.79098	-0.37414	-1.0911	0.12844	-0.15251	-0.37055	-0.063442	0.13117	0.30273	-0.28797	3.1542	3.3319	1.0002	-0.887	-0.59446	-0.59319	-0.58507	0.44711	0.42372	0.80495	1.8826	0.74563	-0.56282	3.2559	2.2917	1.5103	1.0867	0.93432	2.3347	2.0324	0.79304	0.10176	1.5746	1
-0.72751	-0.85002	0.75138	-1.2021	0.11109	-0.78067	0.37265	0.62504	0.13028	0.18972	0.37538	0.23274	-0.31837	0.12659	0.25791	0.57283	1.4062	-0.24665	0.37984	0.31776	0.46939	-0.052022	-0.25187	-0.27968	0.0072609	-0.57679	-0.81929	0.73386	1.3603	-0.887	-0.59446	4.2054	0.56201	-0.068687	3.6668	1.2648	3.0741	-0.56747	-0.56282	-0.22756	1.7443	-0.43605	1.0867	0.93432	0.20673	-0.61681	-0.64164	-0.49382	-0.52839	0
0.84356	-0.85002	-0.68213	0.50531	-0.38114	0.50163	1.6493	-1.073	-1.5921	0.28369	1.198	1.704	-0.40783	-1.7415	0.80231	-0.17096	0.79098	0.837	-0.27389	-0.72353	1.2157	-2.1225	-1.3825	-0.15765	-0.5028	-0.57679	0.57276	-0.05703	-0.5061	0.26485	-0.59446	0.36652	0.56201	-0.32659	-0.65731	0.2564	-0.029081	0.74563	-0.56282	-0.80813	-0.81069	-0.76043	-0.91562	-1.0649	-0.26614	0.26625	-0.64164	-0.49382	-0.52839	1
0.84356	1.4065	-0.2291	-1.2117	0.14782	-0.15579	0.33396	-0.83132	0.082242	-0.63717	-0.69486	-0.64931	0.40851	0.31707	-0.021278	-1.1808	0.9916	-0.31039	-1.0093	0.2231	-0.40126	-0.21129	-0.063442	0.12304	0.058192	0.21826	2.5617	2.2584	0.59416	-0.887	-0.59446	-0.59319	1.1356	-0.84239	0.42372	0.45871	0.95404	0.74563	-0.56282	0.93358	0.10179	0.21272	1.0867	0.93432	-0.26614	1.1493	-0.64164	0.10176	2.2756	1
-0.20277	-0.85002	-0.51142	0.23672	-0.087275	0.026462	-0.82111	0.52835	0.37045	0.053475	0.50717	-0.045218	-0.058372	0.21839	0.095049	0.052782	0.10219	0.32705	0.13469	-0.15555	0.46939	-0.052022	0.31342	-0.52782	-0.27889	-0.57679	0.19158	-0.27585	0.070332	-0.887	1.4452	-0.59319	1.1356	0.44711	1.5048	0.35487	-0.81214	-0.56747	1.0843	0.35301	1.1968	1.6725	-0.91562	0.93432	-1.2119	-0.61681	-0.64164	0.69734	-0.52839	1
-0.50442	1.9023	0.29397	-0.041454	-1.3583	-0.077684	0.43897	0.11743	-0.7069	-0.49152	0.63895	0.52181	-0.4274	-0.26584	-0.39818	0.26443	0.095504	-0.24665	-0.43733	-0.62886	-0.52564	0.26651	-0.063442	0.90814	0.52916	-0.36916	-0.28678	0.083077	2.3995	-0.887	-0.59446	-0.59319	0.56201	-0.32659	-0.65731	3.6453	-0.2493	-0.56747	-0.56282	0.93358	2.2917	1.0237	1.0867	-1.0649	1.6254	-0.61681	-0.64164	0.10176	-0.52839	0
-0.72751	-0.85002	-0.85065	0.62042	-0.71909	2.2005	6.0375	-1.206	-0.98138	0.8005	2.42	1.2593	-1.0173	-2.2441	0.59758	0.28257	0.46331	0.64577	1.6873	0.31776	2.7082	-2.1225	-1.3825	-0.42613	-0.95062	-0.57679	-0.48235	-0.68678	-0.61982	-0.887	1.4452	-0.59319	-0.58507	-0.84239	-0.65731	-0.86218	-0.30436	-0.56747	-0.56282	-0.80813	-0.2632	-0.76043	-0.91562	-1.0649	-1.2119	-0.61681	-0.64164	-0.49382	-0.52839	0
0.84356	-0.85002	0.42966	-0.28126	1.0809	0.58624	-2.0978	0.43771	0.52828	0.40115	0.34344	-0.004451	0.62937	0.71179	-0.18413	0.79657	0.37637	0.39079	0.21641	0.033774	0.46939	-1.0076	-1.3825	-0.69461	0.27384	-0.57679	-0.81929	-0.6469	-0.42169	0.26485	-0.59446	0.36652	-0.58507	0.18921	-0.65731	0.50448	0.77413	-0.56747	-0.56282	-0.80813	-0.62819	0.050532	1.0867	-1.0649	0.20673	0.26625	-0.64164	-0.49382	-0.52839	0
-0.72751	0.92703	-1.5554	0.15039	2.2269	0.032971	-0.003166	-1.4719	-1.6333	3.502	4.6604	-3.7365	-2.787	-2.2441	4.3479	-0.80589	0.97823	-0.31039	0.46155	-2.5221	-2.267	-2.1225	-1.3825	-0.051881	-0.95062	-0.23333	0.41798	-0.84339	-1.3672	1.3383	0.42535	-0.59319	-0.58507	-0.84239	-0.65731	-0.86218	-0.055626	-0.56747	-0.56282	-0.80813	-1.1757	-0.76043	-0.91562	-1.0649	-0.029703	-0.61681	-0.64164	-0.49382	-0.52839	1
0.84356	-0.85002	-0.68213	-1.0103	-0.31502	0.2673	-1.418	0.55253	0.51455	0.49041	0.25558	0.14379	-0.55041	-0.0065157	1.035	-0.52168	-0.29236	-1.3303	-0.11046	0.033774	-0.65002	-0.21129	0.69029	-0.93461	0.90824	-0.12	-0.81929	-0.703	-0.26757	-0.887	-0.59446	0.36652	-0.58507	-0.84239	2.5858	-0.93288	-0.28469	-0.56747	0.53523	-0.22756	-0.81069	-0.76043	1.0867	0.93432	-0.97545	-0.61681	-0.64164	0.10176	0.17261	0
-0.72751	0.92703	-1.1439	-0.26208	0.29476	-0.6635	0.041047	-1.5323	-0.36379	-0.70294	-0.77074	-0.19346	0.9984	2.8071	0.76509	-0.54587	-0.17199	-0.11916	-0.27389	-0.34488	0.71815	-0.052022	0.12499	0.1027	-0.85759	0.61987	1.1696	0.89918	0.012886	-0.887	-0.084557	-0.59319	1.1356	-0.84239	-0.65731	-0.72299	1.3212	-0.56747	-0.56282	-0.22756	-0.080702	-0.11166	-0.91562	-1.0649	1.1525	-0.61681	-0.64164	-0.49382	-0.52839	0
-1.0417	0.92703	0.046664	0.7643	-0.10932	-0.13627	-0.62215	0.032827	0.49397	0.67834	-0.10782	-0.19346	-0.13386	0.014139	0.24395	0.24024	0.65055	0.19956	0.78842	0.60175	0.34501	0.26651	1.0671	-0.080356	-0.16691	1.7238	0.72879	0.88328	0.3687	1.2913	1.9551	1.3262	0.56201	-0.32659	-0.65731	1.1285	0.4325	2.0587	-0.56282	-0.80813	-0.080702	0.86149	-0.91562	0.93432	-0.73902	-0.61681	-0.64164	-0.49382	-0.52839	0
0.84356	-0.85002	-0.65806	0.53409	-0.087275	-0.55285	0.40028	1.4046	-0.34321	0.072268	0.31149	-0.085984	-0.18418	0.14954	-0.29581	0.11325	0.41649	0.64577	1.3604	0.60175	0.84253	-0.21129	-1.3825	-1.0851	-0.5407	-0.57679	-0.81929	-1.8493	-1.1817	-0.887	-0.59446	-0.59319	-0.58507	-0.32659	-0.65731	0.022202	-0.81214	-0.56747	-0.56282	-0.80813	-0.99318	-0.76043	-0.91562	-1.0649	-0.73902	2.0324	0.075699	0.69734	-0.52839	0
0.84356	0.92703	-0.46108	1.3686	0.6474	0.89217	-0.097119	0.54044	0.1989	-0.41165	-0.70285	-0.57148	-0.55041	0.10823	-0.27254	-0.31004	0.52349	-0.31039	-1.3362	-0.43954	-0.65002	-0.37055	-0.44031	0.52169	0.25489	0.21826	-0.22242	0.8095	1.3958	1.4167	-0.59446	-0.59319	0.56201	-0.32659	-0.65731	-0.12677	1.1423	-0.56747	1.0843	-0.80813	-0.44569	1.0237	1.0867	0.93432	0.67961	0.26625	0.075699	-0.49382	-0.52839	0
0.84356	0.92703	-0.33415	0.25591	0.022926	0.20221	-0.46188	1.0058	0.69297	-0.18614	-0.035941	0.021491	-0.30998	0.40887	0.28582	0.29466	-0.22549	0.96449	-0.92763	-0.5342	0.46939	0.10724	0.50185	-0.80851	0.28091	-0.57679	-0.1454	-0.45275	0.46627	-0.887	-0.59446	0.36652	2.2826	1.2208	0.42372	1.802	-0.81214	0.74563	1.0843	-0.22756	0.28429	0.86149	-0.91562	0.93432	-1.2119	-0.61681	-0.64164	0.10176	-0.52839	0
-1.6701	0.92703	1.8588	-1.3076	0.61801	-1.028	0.25659	1.6524	0.21262	-0.16734	0.12779	0.11414	0.022703	-0.096018	0.029906	-0.85427	1.9746	-0.56537	-0.11046	-0.43954	-0.40126	-0.37055	-0.25187	0.094563	3.2197	-0.57679	-0.48235	0.70418	3.1336	-0.887	-0.59446	0.36652	-0.58507	1.2208	0.42372	2.7372	0.56718	2.0587	-0.013795	-0.80813	0.83178	-0.59824	-0.91562	0.93432	-0.26614	0.26625	-0.64164	0.10176	0.17261	0
-0.72751	-0.85002	1.0381	0.67797	-0.12401	-0.52681	0.11289	0.25037	0.095966	0.39175	0.11182	-0.22681	-0.069555	-0.13733	0.26256	-0.9994	-1.0681	-1.0753	0.87014	-0.34488	0.096253	0.42578	0.50185	-0.53189	-0.31674	1.4441	-0.81929	-0.079127	0.95893	0.26485	-0.59446	-0.59319	-0.58507	0.18921	1.5048	0.085327	0.2924	-0.56747	1.6333	-0.80813	-0.81069	-0.59824	-0.91562	0.93432	-0.73902	1.1493	0.79304	-0.49382	-0.52839	0
0.84356	-0.85002	-1.5554	0.53409	1.7935	3.7171	-0.003166	-0.31162	-0.35007	1.1482	0.75077	3.1865	-2.787	-2.2441	-0.67271	1.3408	-1.8572	-0.1829	-0.35561	3.347	-2.267	-2.1225	-1.3825	-1.0363	-0.95062	-0.57679	-0.22242	-1.387	-1.458	-0.887	-0.084557	-0.59319	-0.58507	-0.84239	-0.65731	-0.86218	-0.704	-0.56747	-0.56282	-0.22756	-0.81069	-0.76043	-0.91562	-1.0649	-0.73902	-0.61681	0.79304	-0.49382	-0.52839	1
0.84356	-0.85002	0.83674	-0.15656	-1.1526	-0.11023	0.14605	-1.1456	-1.5029	-0.30829	0.43928	-0.2157	0.32743	1.4531	0.75113	1.0808	0.40312	0.64577	0.21641	0.88574	0.59377	-0.21129	-1.3825	-0.23087	-0.95062	-0.57679	-0.42161	-0.014422	0.040224	0.26485	2.465	1.3262	-0.58507	0.70501	1.5048	-0.86218	-0.80231	-0.56747	-0.56282	0.93358	2.6567	-0.76043	-0.91562	-1.0649	0.20673	-0.61681	2.2277	-0.49382	-0.52839	1
0.84356	-0.85002	-0.44358	-0.40596	-0.43992	-0.98245	-0.24634	1.5073	-0.59024	-0.35997	0.063895	-0.35282	0.061842	0.44099	0.26256	-0.98126	-0.43948	-0.43788	0.87014	-0.34488	1.0913	1.0628	1.6324	2.5638	-0.95062	-0.57679	0.17213	-0.10921	-0.82359	0.16215	-0.59446	0.36652	-0.58507	-0.84239	0.42372	-0.86218	-0.59929	-0.56747	-0.56282	0.35301	-0.080702	-0.59824	1.0867	-1.0649	-0.26614	0.26625	0.075699	-0.49382	-0.52839	1
0.84356	-0.85002	0.28741	-0.12779	-0.77052	-0.28598	-0.036326	-0.92801	-1.098	-0.71704	0.4273	0.0066672	0.34141	0.93211	0.7744	1.1836	-0.82066	0.58203	0.21641	0.60175	0.59377	-0.052022	0.50185	-0.2268	-0.74778	-0.57679	-0.42161	0.21357	0.28493	0.26485	2.465	0.36652	-0.58507	0.96291	1.5048	-0.80221	-0.79395	-0.56747	-0.56282	0.93358	2.8392	0.050532	-0.91562	0.93432	0.20673	-0.61681	2.2277	-0.49382	-0.52839	0
0.84356	-0.85002	-0.045256	1.0713	-0.057888	-0.57888	-1.2798	-1.6713	-1.448	-0.068679	0.44727	-0.43065	-0.18138	0.6177	-0.44936	-1.3259	-0.29236	0.96449	0.46155	1.4537	0.22063	0.42578	-0.25187	-0.25121	-0.61473	-0.57679	-0.61768	-0.84152	0.036067	-0.887	-0.084557	-0.59319	2.2826	-0.84239	-0.65731	-0.78201	-2.303	0.74563	-0.56282	-0.22756	1.3793	-0.59824	-0.91562	-1.0649	-0.50258	-0.61681	0.075699	1.2929	-0.52839	0
-2.2986	-0.85002	1.5436	-1.4611	1.6833	0.86614	0.29527	-0.25724	0.51455	1.773	1.5135	0.34392	-2.7394	-2.2441	-1.8592	4.3099	-0.13186	-0.43788	0.46155	-0.25021	1.5888	-0.52982	-1.3825	-1.1461	-0.54489	-0.57679	-0.81929	-2.0283	-1.1868	-0.887	-0.59446	-0.59319	-0.58507	-0.84239	-0.65731	-1.3959	-0.81214	-0.56747	-0.56282	4.417	-1.1757	-0.76043	-0.91562	-1.0649	-0.26614	-0.61681	2.2277	0.10176	0.8736	0
0.21513	1.9023	-0.28162	0.12162	0.22864	1.1721	-0.67742	-0.069905	-0.89217	0.65955	0.33146	0.31427	-0.39945	-0.44255	0.57431	-0.24957	-0.17199	-0.1829	-0.19218	-0.43954	-0.15251	0.26651	0.31342	-0.34884	0.82348	0.43365	-0.81929	0.21765	1.2419	0.25699	0.93525	-0.59319	1.1356	-0.84239	-0.65731	0.40411	-0.11166	-0.56747	-0.56282	0.35301	0.64928	0.050532	1.0867	0.93432	1.1525	0.26625	-0.64164	-0.49382	0.8736	0
0.84356	-0.85002	-0.067142	0.58205	-0.90276	-0.37059	0.03552	1.0601	-0.851	-1.2338	-0.64694	0.095613	0.66851	0.56951	0.42542	-1.586	-0.13186	-0.69286	-1.0093	-1.2915	-1.0232	-0.052022	-0.62874	-0.30002	-0.50995	-0.57679	0.57276	1.8608	-0.016369	-0.887	0.42535	-0.59319	-0.58507	-0.32659	0.42372	-0.34803	1.2514	-0.56747	0.53523	-0.80813	-0.99318	0.37492	-0.91562	0.93432	-1.2119	-0.61681	-0.64164	-0.49382	-0.52839	0
-0.41329	0.92703	-0.24442	-0.02227	-0.96154	-0.60492	0.56608	-0.20285	-0.52848	0.2649	0.38737	0.095613	0.019907	0.25511	-0.1376	-0.27376	-0.30573	-0.37414	0.46155	0.12844	0.096253	-0.052022	0.12499	-0.027474	0.11924	0.76029	-0.024467	-0.39414	1.1671	-0.887	1.4452	-0.59319	-0.011528	2.5103	0.42372	1.4368	-0.51671	-0.56747	-0.56282	0.35301	0.28429	-0.27385	1.0867	0.93432	1.8618	1.1493	0.075699	-0.49382	0.17261	0
-0.20277	0.92703	-0.71715	1.3494	-0.41053	0.4821	0.33949	0.48001	0.082242	0.40115	-0.13178	-0.074866	-0.12547	-0.44255	0.65342	-0.0076879	0.81773	-0.62911	-0.76419	-0.5342	-0.89878	0.26651	-0.44031	0.045748	-0.013323	-0.24576	-0.1454	0.43791	-0.15849	2.2639	0.93525	-0.59319	1.1356	-0.32659	-0.65731	-0.017252	1.4967	-0.56747	0.53523	-0.80813	-0.81069	0.86149	1.0867	0.93432	0.44317	-0.61681	-0.64164	-0.49382	-0.52839	0
0.84356	0.92703	0.95273	0.23672	-1.373	0.57973	-0.019746	1.0904	1.6537	-1.0694	0.21565	1.0629	-0.24568	0.076101	0.91864	0.27652	-1.9842	-1.0116	-0.76419	-0.62886	-0.40126	0.42578	1.0671	-0.6702	-0.20693	-0.57679	-0.81929	-0.41351	-0.32987	0.26485	-0.59446	-0.59319	-0.58507	1.4787	0.42372	1.0445	0.29633	0.74563	0.53523	-0.80813	-0.62819	0.21272	-0.91562	-1.0649	-0.97545	0.26625	0.075699	-0.49382	-0.52839	0
0.84356	-0.85002	-1.1395	0.0065074	1.0294	-0.32503	-0.5282	0.026784	-0.98824	-0.21433	-0.20766	-0.0081571	0.19883	0.51673	-0.0073186	-0.11653	-0.29236	-1.0116	-0.84591	0.31776	-0.27688	-1.3262	-0.063442	-0.30409	-0.41295	0.21826	0.11453	1.4169	-0.4527	0.17474	1.9551	-0.59319	-0.58507	-0.84239	-0.65731	-0.86218	0.46838	-0.56747	-0.56282	-0.22756	1.1968	2.159	1.0867	-1.0649	1.1525	-0.61681	-0.64164	-0.49382	-0.52839	0
-0.72751	-0.85002	0.60694	0.40939	0.55924	-1.2819	0.69872	0.83655	0.041069	-0.34588	-0.031948	-0.44547	0.52034	-0.376	-0.11899	0.47607	-0.26561	0.19956	-0.27389	0.41243	-0.27688	-0.052022	0.69029	-0.31629	0.16893	-0.57679	-0.48235	0.83537	1.0703	-0.887	1.4452	-0.59319	-0.58507	-0.84239	-0.65731	3.0068	-0.2724	-0.56747	-0.56282	-0.80813	0.10179	3.1322	-0.91562	0.93432	-1.2119	-0.61681	-0.64164	-0.49382	-0.52839	0
0.84356	-0.85002	0.60913	-0.63618	1.2278	-0.95641	0.4666	0.66734	0.67924	-0.04049	-0.611	0.38098	0.028294	-0.26814	0.015947	0.7361	-1.4225	-1.649	0.29812	-0.34488	-0.52564	0.42578	-0.25187	-0.6824	0.78178	0.72247	-0.81929	0.69647	0.62033	0.26485	-0.59446	0.36652	-0.58507	-0.58449	0.42372	0.85009	0.43299	-0.56747	0.53523	-0.22756	0.28429	1.1859	1.0867	0.93432	1.1525	-0.61681	-0.64164	-0.49382	-0.52839	0
-0.72751	0.92703	-0.31664	0.15039	-1.2113	0.42352	0.29527	0.86676	0.6861	-0.46333	-0.015974	0.54034	-0.31278	0.42493	0.65342	-0.73333	-1.3824	-1.3303	-0.51904	-0.5342	-0.52564	0.10724	0.69029	-0.068153	-0.65475	0.36307	-0.81929	-0.5818	-0.78848	1.3383	-0.59446	-0.59319	-0.58507	0.70501	0.42372	-0.59769	-0.41742	-0.56747	-0.56282	-0.80813	-0.99318	-0.11166	-0.91562	-1.0649	-0.50258	0.26625	0.79304	-0.49382	-0.52839	0
0.84356	-0.85002	0.65071	0.69716	-0.8146	2.3372	-0.091592	-0.088034	1.4203	-0.93786	-0.59103	0.61075	0.49238	-0.12585	0.75578	0.73005	-1.3423	-0.24665	1.1153	1.1697	0.096253	1.2221	-1.3825	-0.81258	-0.85759	-0.57679	-0.22242	-1.148	-1.2702	0.26485	-0.59446	-0.59319	-0.58507	1.4787	-0.65731	-0.85618	-0.54227	0.74563	2.7313	-0.80813	-0.81069	-0.76043	-0.91562	-1.0649	-0.50258	2.9154	-0.64164	0.10176	-0.52839	0
-0.72751	0.92703	-0.37354	1.2727	0.29476	0.44955	-0.98138	-0.22702	0.78904	0.2555	0.32347	-0.39729	-0.20375	1.4806	0.72321	-0.26166	0.29612	0.39079	-0.35561	0.41243	0.46939	1.0628	-1.3825	0.67627	-0.40977	-0.48506	-0.22242	-1.0695	0.88896	0.26485	-0.59446	-0.59319	1.7091	0.18921	-0.65731	0.94604	0.83803	-0.56747	-0.013795	-0.80813	-1.1757	-0.76043	-0.91562	-1.0649	0.44317	-0.61681	-0.64164	-0.49382	-0.52839	0
-0.72751	-0.85002	-0.68432	0.95615	-0.13136	-0.18834	-0.31818	0.51022	0.28124	-0.23312	0.37139	-0.26388	0.036681	0.301	0.14158	0.1193	0.17575	0.51828	-0.35561	0.12844	0.59377	0.10724	0.31342	-0.55223	-0.27889	-0.57679	0.19158	-0.57905	-0.26438	-0.887	1.4452	-0.59319	1.1356	-0.068687	0.42372	-0.31804	-0.81214	-0.56747	3.2804	0.35301	1.5618	1.3481	-0.91562	0.93432	-1.2119	-0.61681	-0.64164	1.8885	-0.52839	1
0.84356	-0.85002	-0.44576	-0.1086	-0.91011	0.52766	0.17921	0.54044	0.089104	0.8005	-0.34743	0.79235	0.58743	-0.43337	0.039212	-0.050017	-0.5866	-0.50163	0.7067	-0.15555	-0.65002	-0.052022	-0.25187	-0.84105	0.049931	-0.57679	-0.81929	-0.61377	-0.86159	1.4167	-0.59446	-0.59319	-0.58507	0.44711	-0.65731	-0.2647	0.15575	-0.56747	-0.56282	-0.80813	-0.81069	0.050532	1.0867	-1.0649	-0.029703	0.26625	-0.64164	-0.49382	-0.52839	0
-0.72751	-0.85002	-0.59678	0.073654	0.68413	-0.62445	-0.92611	0.75799	-0.32262	-0.53381	0.12779	0.55516	0.57066	0.2138	0.54174	-0.47936	0.18913	-0.37414	-0.11046	-0.15555	-0.15251	-0.21129	0.50185	-0.18612	0.81946	-0.57679	0.41798	-0.47559	-0.61619	0.26485	-0.59446	0.36652	-0.58507	0.96291	0.42372	0.017152	0.099708	-0.56747	0.53523	-0.80813	-0.99318	-0.59824	-0.91562	-1.0649	0.44317	-0.61681	0.075699	-0.49382	0.17261	0
-1.2522	-0.85002	0.86738	0.083246	-1.6521	-1.4576	-1.1306	-0.033647	0.76159	0.43403	-0.23961	-0.22311	0.50636	0.86785	-0.49124	-0.1891	0.042006	-1.0116	0.13469	-0.060889	0.22063	0.26651	-1.3825	0.24914	-0.85759	-0.57679	-0.81929	0.68475	0.61202	-0.887	-0.59446	1.3262	-0.58507	-0.068687	-0.65731	-0.54592	1.8113	-0.56747	-0.56282	-0.80813	-0.81069	-0.76043	-0.91562	-1.0649	-0.029703	-0.61681	-0.64164	-0.49382	-0.52839	0
0.84356	-0.85002	-0.72152	1.4741	1.0368	2.3307	2.4286	-0.13033	-1.3245	1.1905	0.80268	0.13638	-0.94461	-2.2441	-0.42144	1.5585	2.4762	0.64577	1.8507	0.31776	-2.267	-2.1225	-1.3825	-0.76376	-0.95062	-0.57679	-0.22242	-1.6708	-1.1898	-0.887	-0.59446	-0.59319	1.1356	-0.84239	-0.65731	-1.0238	-0.2085	-0.56747	-0.56282	-0.80813	-1.1757	-0.76043	-0.91562	-1.0649	-0.73902	0.26625	0.075699	0.10176	0.17261	0
-0.20277	-0.85002	-1.0235	-0.099008	0.16251	-0.82623	-1.208	-1.7861	0.29497	-0.41635	-0.94246	0.20309	1.538	1.0491	1.0768	-2.3116	-1.0547	0.072073	0.54327	0.033774	0.84253	0.74431	-0.063442	0.070156	-0.62657	0.43365	0.57276	1.5577	-0.10787	-0.887	-0.084557	-0.59319	-0.58507	-0.84239	-0.65731	-1.3044	-0.57963	0.74563	-0.56282	-0.80813	-0.44569	-0.43605	-0.91562	-1.0649	0.44317	-0.61681	-0.64164	-0.49382	-0.52839	0
-0.72751	-0.85002	-0.37792	0.064061	-0.050541	-1.77	0.10737	0.72777	0.30183	0.21322	-0.3075	0.69599	0.23238	-0.57107	-0.74715	-0.98126	1.1788	-1.7128	-0.51904	-1.0075	-0.89878	-0.37055	-0.25187	0.20846	-0.079847	-0.57679	-0.81929	0.57932	1.6973	-0.887	-0.084557	-0.59319	-0.58507	-0.84239	-0.65731	1.0354	1.5193	-0.56747	-0.56282	-0.22756	0.10179	-0.76043	-0.91562	0.93432	0.91605	0.26625	-0.64164	-0.49382	-0.52839	1
-0.72751	-0.85002	-0.88348	0.083246	0.25802	-0.28598	-0.17449	0.83655	0.054793	0.091061	-0.29152	-0.11934	0.25475	0.35608	-0.1376	-0.0076879	0.81773	-0.82035	0.29812	0.12844	-0.27688	-0.21129	0.50185	-0.1129	0.15577	-0.57679	0.11453	-0.095223	-0.4811	-0.887	-0.59446	0.36652	-0.58507	0.44711	0.42372	0.50605	0.044653	-0.56747	-0.56282	-0.80813	-0.080702	0.21272	-0.91562	0.93432	0.20673	0.26625	-0.64164	-0.49382	0.8736	1
0.84356	0.92703	0.086058	-0.25249	-0.41053	-1.1777	-0.40108	2.0814	1.0772	-0.90967	0.38337	1.0629	0.85302	0.75081	-0.11899	0.40956	-0.35923	0.51828	-1.0093	-0.34488	-0.7744	0.10724	0.69029	-0.38952	-0.28547	0.95434	-0.81929	-0.11248	1.0658	1.4167	-0.59446	2.2859	-0.58507	-0.84239	0.42372	0.10774	0.12625	-0.56747	-0.013795	-0.22756	-0.99318	-0.76043	-0.91562	0.93432	-0.50258	0.26625	2.2277	-0.49382	-0.52839	1
-0.72751	0.92703	-1.0498	0.59164	1.6392	-0.43568	0.11842	1.3744	0.30183	0.55149	-0.019967	-0.86426	-0.061168	-0.30256	0.13227	0.46398	0.29612	-0.1829	-1.6631	-0.5342	0.096253	0.10724	-1.3825	-0.5441	-0.63368	2.9437	-0.21371	-0.37022	-0.95437	1.354	-0.59446	-0.59319	-0.58507	-0.32659	-0.65731	0.092902	0.61241	-0.56747	-0.56282	-0.80813	-1.1757	-0.59824	-0.91562	-1.0649	-0.26614	-0.61681	-0.64164	-0.49382	-0.52839	0
0.84356	-0.85002	-1.122	0.035284	-0.28564	0.44304	-0.28502	-1.5746	-0.46673	0.36356	-0.75876	-0.011863	-0.84117	0.15413	-0.14226	-0.94498	0.74417	0.26331	-0.11046	-0.15555	1.0913	-0.68909	0.87872	-0.15765	1.4361	0.72247	1.1696	1.4743	0.64426	2.5685	-0.084557	0.36652	-0.58507	-0.84239	0.42372	-0.86218	-2.0622	0.74563	0.53523	-0.80813	-0.62819	-0.11166	1.0867	0.93432	0.67961	0.26625	0.075699	-0.49382	0.8736	1
0.84356	-0.85002	0.3662	-1.4803	-0.77787	0.00042522	0.096313	0.24433	-0.35007	0.65485	0.1198	0.36986	0.38055	-0.24289	0.89537	0.022547	-0.15193	0.072073	-0.028745	-0.34488	0.096253	0.58504	0.69029	-0.60105	-0.085722	-0.57679	-0.81929	0.12087	0.3647	-0.887	-0.59446	1.3262	1.7091	-0.84239	1.5048	0.15824	-0.47198	0.74563	-0.56282	0.93358	-0.2632	-0.27385	1.0867	0.93432	0.44317	1.1493	0.79304	-0.49382	0.8736	0
-1.2522	0.92703	-0.13499	-1.0678	-0.10932	0.22173	0.20132	0.23829	-0.48731	0.12395	0.26357	0.22532	-0.091921	-0.011106	0.21138	0.57283	1.3327	-0.24665	0.37984	0.12844	0.22063	0.10724	0.69029	0.2288	-0.42872	-0.24576	-0.81929	1.2734	1.5753	0.18651	-0.084557	5.1651	-0.011528	0.96291	5.8289	0.37823	1.4721	-0.56747	-0.56282	0.35301	1.3793	0.21272	-0.91562	0.93432	0.44317	-0.61681	0.075699	1.2929	0.17261	0
0.84356	-0.85002	-0.19627	2.3183	0.55924	-0.67001	-1.3572	-0.21494	1.2008	-0.64187	0.31948	-0.29723	-0.48611	0.40198	-0.30511	0.46398	0.088817	-0.43788	1.0336	-0.81819	-0.27688	0.74431	2.3862	-0.66613	-0.95062	-0.57679	-0.1454	-0.37315	-1.3367	-0.887	0.42535	-0.59319	-0.58507	-0.84239	-0.65731	-0.86218	0.11839	-0.56747	-0.56282	-0.80813	-0.2632	-0.43605	-0.91562	0.93432	-1.2119	-0.61681	-0.64164	0.10176	-0.52839	0
-1.2522	-0.85002	-0.92725	0.79308	0.37557	-1.041	-0.55583	-0.70442	-0.65886	-0.24721	-0.57106	0.10673	-0.072351	0.50525	-0.36095	0.24629	0.26937	-0.31039	0.87014	0.033774	1.0913	0.74431	0.69029	-0.28375	-0.062046	-0.28797	-0.81929	-0.91502	-0.18119	0.26485	1.4452	-0.59319	-0.58507	-0.84239	-0.65731	-1.1841	0.55588	-0.56747	2.1823	0.35301	-0.2632	-0.76043	1.0867	0.93432	1.3889	1.1493	2.2277	1.2929	1.5746	0
-1.0417	0.92703	-0.29256	-0.003085	0.39761	-0.5203	0.32291	-0.40227	-0.28145	0.062872	-0.54311	-0.045218	0.061842	0.20462	0.73717	0.54864	-0.15193	0.39079	0.62499	0.60175	0.46939	0.26651	0.50185	0.041681	1.1261	1.0133	0.62656	1.923	1.3985	1.4088	5.0145	1.3262	1.1356	-0.58449	1.5048	-0.02167	-1.576	0.74563	2.7313	0.35301	2.6567	2.6456	1.0867	0.93432	1.1525	0.26625	0.79304	3.0797	1.5746	1
-1.7738	1.4065	-0.5924	0.21754	0.58863	-0.14277	0.33949	-0.87362	-0.54221	0.10046	-0.39136	-0.07116	-0.049985	0.2597	0.72321	0.57887	0.021944	0.51828	0.37984	0.50709	0.59377	0.58504	0.50185	0.74949	0.35446	1.1581	1.1254	2.1358	0.93074	0.26485	2.465	0.36652	1.1356	-0.58449	1.5048	-0.86218	-0.73398	0.74563	2.7313	0.93358	3.3867	3.781	1.0867	0.93432	1.6254	0.26625	0.075699	3.0797	3.6776	0
-1.2522	-0.85002	2.0995	1.7044	0.5225	3.1704	-0.003166	1.4952	1.9076	-0.24721	-0.43928	-0.12304	-2.787	-2.2441	-0.26789	1.498	-0.41942	0.64577	0.46155	3.347	-2.267	-2.1225	-1.3825	-0.43833	1.1743	-0.57679	-0.81929	-1.7304	-0.86585	-0.887	-0.59446	-0.59319	-0.58507	-0.068687	-0.65731	1.9677	-0.81214	0.74563	-0.56282	-0.80813	-1.1757	-0.76043	-0.91562	-1.0649	-0.50258	-0.61681	-0.64164	-0.49382	-0.52839	0
0.84356	1.4065	-0.71715	-0.31963	-1.1011	0.24777	0.11289	-1.1516	-0.62455	-0.78751	-0.57905	-0.63077	-0.0052542	-0.4219	0.30444	-0.35237	0.13563	0.072073	-0.35561	-0.34488	-0.028126	0.26651	0.31342	1.0058	0.80572	2.616	-0.81929	1.1491	2.1338	0.26485	-0.084557	-0.59319	-0.58507	-0.84239	0.42372	-0.35781	0.39907	-0.56747	-0.56282	1.5142	0.10179	-0.76043	1.0867	0.93432	0.44317	1.1493	-0.64164	-0.49382	0.17261	1
0.84356	1.9023	-0.35166	-0.33882	-0.22686	-0.61143	-0.56688	-1.0187	-1.2216	-0.73113	-0.59902	-0.99026	0.43087	-0.2406	-0.016625	-1.6222	-1.2085	-0.62911	0.37984	-0.060889	-0.52564	0.58504	-0.25187	0.045748	0.27172	-0.57679	2.5617	1.2552	0.3379	0.26485	-0.084557	-0.59319	-0.58507	-0.58449	1.5048	-0.090161	-0.471	-0.56747	-0.56282	-0.80813	-0.62819	-0.76043	1.0867	-1.0649	-0.029703	-0.61681	-0.64164	-0.49382	0.17261	0
0.058027	0.92703	0.17579	0.41898	2.5576	0.2673	0.16816	-1.1033	-0.83042	-0.096869	-1.0423	-0.24164	0.16249	-0.17634	0.28117	-1.5557	-1.1216	-0.43788	0.13469	1.8324	-0.40126	-0.37055	0.87872	-0.38545	0.58866	-0.57679	-0.81929	0.48544	0.15069	1.4167	-0.59446	-0.59319	0.56201	1.4787	-0.65731	0.050608	-1.8193	4.6849	0.53523	-0.80813	-0.080702	2.3212	1.0867	0.93432	-0.029703	0.26625	-0.64164	-0.49382	0.17261	0
0.84356	-0.85002	0.35963	-0.22371	0.50781	1.2567	-1.1195	0.72777	0.13028	0.43403	0.46324	0.16603	0.36098	0.36297	0.53709	0.31885	0.12225	0.0083284	-0.11046	0.033774	0.096253	-0.68909	-0.62874	-0.6824	0.4788	-0.57679	-0.81929	-0.54517	-0.17443	0.26485	-0.59446	-0.59319	-0.58507	0.70501	-0.65731	1.1998	0.78839	-0.56747	-0.56282	-0.80813	-0.62819	1.0237	1.0867	-1.0649	0.44317	0.26625	-0.64164	-0.49382	-0.52839	0
0.84356	-0.85002	-0.08465	-0.13738	0.76495	-1.3795	-0.25739	0.2262	0.45966	-0.95195	-0.4872	-0.29352	0.91173	0.055447	-0.15622	0.52445	-1.1684	0.13582	-0.43733	0.9804	0.96691	0.10724	1.0671	2.5882	-0.72671	0.56192	1.2548	0.29174	-0.13702	-0.887	0.42535	1.3262	1.1356	-0.84239	-0.65731	-1.0812	-0.17901	-0.56747	1.6333	3.2559	1.3793	-0.11166	1.0867	0.93432	1.6254	-0.61681	2.2277	1.2929	-0.52839	1
-0.20277	0.92703	-0.68213	0.84104	1.1543	-0.03212	-0.80453	0.72777	0.50083	-0.20023	-0.85061	-0.50477	0.62378	0.78982	-0.47728	-0.062111	0.95148	-1.0753	-0.60076	-0.34488	-0.65002	-0.37055	0.12499	0.53796	-0.20481	0.31005	-0.81929	0.19061	1.3022	-0.887	-0.59446	-0.59319	0.56201	0.70501	-0.65731	1.6369	1.3901	-0.56747	-0.013795	-0.80813	0.10179	0.86149	-0.91562	0.93432	-0.26614	-0.61681	-0.64164	-0.49382	-0.52839	0
0.84356	-0.85002	-0.50923	0.67797	-0.34441	0.93774	-0.019746	1.8699	-0.26086	0.12395	-0.059902	-0.085984	0.019907	-0.086838	0.15089	-0.056064	0.34962	-1.5853	-1.2545	-0.72353	-1.2719	-1.1669	-0.62874	-0.72308	0.42482	-0.57679	-0.81929	0.12554	0.49238	0.26485	-0.59446	-0.59319	-0.58507	0.70501	-0.65731	2.5018	0.45953	-0.56747	1.0843	-0.80813	0.10179	0.86149	-0.91562	0.93432	-0.73902	0.26625	-0.64164	0.10176	-0.52839	0
0.84356	-0.85002	0.040098	-0.16615	-0.16074	1.1786	-0.19107	-0.64399	-1.2627	-0.30829	0.89453	0.33651	0.45044	-0.050119	0.24395	0.88122	0.89129	2.1119	0.13469	0.31776	0.22063	0.26651	-1.3825	-0.75969	1.6729	-0.28797	-0.48235	-0.92457	-0.54175	1.4167	-0.59446	-0.59319	-0.58507	-0.84239	-0.65731	-0.28017	-0.81214	0.74563	-0.56282	-0.80813	0.10179	-0.76043	1.0867	-1.0649	0.20673	-0.61681	0.79304	1.2929	-0.52839	0
0.84356	-0.85002	-0.036502	-0.66496	-0.89542	0.54068	0.046574	1.4348	1.6605	-0.12506	-0.63097	0.51069	-0.41063	-0.29338	-0.49589	0.48212	0.12894	-0.56537	-0.028745	-0.72353	-0.52564	-0.21129	1.6324	-0.93461	-0.74566	2.9437	-0.21371	0.050785	-1.2592	0.20218	-0.59446	0.36652	-0.58507	0.44711	-0.65731	-0.30321	-0.14116	-0.56747	-0.56282	-0.80813	-0.81069	-0.27385	-0.91562	-1.0649	-0.73902	-0.61681	-0.64164	-0.49382	-0.52839	0
0.84356	-0.85002	0.60913	-0.8568	0.70617	-0.051648	0.14053	1.2354	-0.74121	-0.98954	-0.32347	-0.27129	0.01152	0.062332	-0.82626	-1.1445	0.83779	-0.1829	-1.3362	-0.43954	-0.15251	-0.37055	0.12499	2.5597	0.49669	-0.41955	0.58091	1.1939	0.20366	0.16215	-0.59446	0.36652	-0.58507	1.7366	-0.65731	-0.12141	1.3935	-0.56747	-0.56282	0.35301	1.0143	2.3212	1.0867	0.93432	1.1525	0.26625	-0.64164	0.69734	0.17261	0
-0.20277	-0.85002	-0.14593	0.23672	-0.10197	0.21523	-1.114	0.32289	0.66552	0.15214	0.35941	0.0066672	-0.12547	0.3492	-0.053849	0.7361	-0.28567	0.26331	0.37984	0.033774	0.84253	0.26651	0.50185	-0.51562	-0.27889	-0.57679	0.19158	-0.098736	0.070332	-0.887	1.4452	-0.59319	0.56201	0.44711	1.5048	0.3353	-0.81214	0.74563	1.0843	0.35301	1.1968	2.159	-0.91562	0.93432	-1.2119	-0.61681	-0.64164	0.69734	-0.52839	1
0.84356	-0.85002	0.41872	-0.21412	0.59597	0.0069343	-1.324	1.5496	-0.43241	-0.87208	-0.41931	-0.73825	-0.35751	0.31936	0.10435	-1.0841	0.15569	0.13582	0.21641	0.2231	1.4644	1.3814	0.50185	2.5638	-0.85759	-0.57679	-0.029481	-0.67532	-1.2473	1.314	-0.59446	0.36652	-0.58507	0.70501	-0.65731	-0.71415	-0.20113	-0.56747	0.53523	-0.22756	-0.080702	-0.76043	1.0867	0.93432	-0.50258	0.26625	-0.64164	-0.49382	-0.52839	0
0.84356	0.92703	0.19111	-0.15656	-0.83664	0.03948	0.17921	0.79425	0.73414	-0.50092	-0.41133	0.18085	-0.061168	-0.57107	-0.19344	0.028594	0.042006	-0.055416	-0.51904	-0.91285	-0.15251	0.26651	0.12499	0.53796	0.11712	0.31005	-0.81929	0.89484	1.5821	-0.887	-0.59446	0.36652	1.7091	-0.84239	-0.65731	1.3863	0.37793	0.74563	-0.56282	-0.22756	0.10179	-0.27385	1.0867	0.93432	0.44317	0.26625	-0.64164	-0.49382	0.17261	0
0.84356	-0.85002	-1.0345	0.044877	1.2792	1.0744	-0.5503	0.026784	0.69297	1.2233	0.27954	0.24015	-0.24289	-0.62155	-0.27254	1.3952	0.53018	-0.43788	0.13469	0.31776	-0.89878	0.42578	-0.063442	2.6451	-0.95062	-0.41955	2.2143	0.36102	-0.68392	1.3061	2.9749	-0.59319	-0.58507	-0.84239	-0.65731	-0.86218	-0.46264	-0.56747	2.1823	0.35301	0.64928	-0.43605	1.0867	0.93432	1.8618	-0.61681	0.79304	0.69734	1.5746	1
-0.20277	1.4065	0.046664	-0.003085	0.7576	-0.3055	0.10737	-0.60773	-0.28145	0.081665	-0.099836	-0.71972	-0.072351	0.22527	-0.33769	-0.62448	0.9381	1.347	-0.51904	0.12844	0.22063	0.58504	0.12499	-0.14544	1.0126	0.80608	-0.48235	0.21919	0.87985	2.4902	1.4452	-0.59319	1.1356	0.70501	-0.65731	0.16045	0.87293	-0.56747	1.0843	-0.80813	-0.44569	0.050532	1.0867	0.93432	0.67961	-0.61681	0.075699	-0.49382	0.8736	1
0.21513	1.4065	-0.62085	-0.79925	-1.1966	0.25428	-0.3845	-1.1093	-0.5079	-0.44924	-0.74678	-0.52701	-0.20095	0.37444	-0.72389	0.13139	0.55024	-0.50163	-0.35561	0.033774	-0.27688	-0.052022	0.31342	0.13931	-0.42161	-0.25015	2.3546	1.1893	0.33577	-0.887	-0.084557	-0.59319	-0.58507	-0.068687	0.42372	-0.0039953	0.89063	-0.56747	-0.56282	2.0947	2.1093	-0.27385	1.0867	0.93432	2.8076	-0.61681	0.075699	-0.49382	2.2756	0
-0.20277	-0.85002	-0.73466	0.29428	-0.30033	-0.57888	0.17921	-1.2241	-0.87845	-0.65596	-0.68687	-0.22681	2.4242	1.1501	0.45799	-0.29794	0.80436	-0.43788	0.54327	0.2231	0.59377	-0.21129	-1.3825	-0.10476	-0.81262	0.21826	0.57276	0.66623	-0.60564	-0.887	-0.084557	0.36652	-0.58507	-0.84239	-0.65731	-0.86218	0.54752	-0.56747	-0.56282	0.35301	0.28429	-0.43605	1.0867	-1.0649	0.44317	1.1493	-0.64164	-0.49382	-0.52839	0
0.058027	0.92703	0.24145	-1.5475	-1.2407	-0.24692	0.90873	0.20807	-0.45986	0.15684	0.90252	0.31056	-0.32117	-0.30715	-0.38422	0.42165	1.774	-0.7566	0.29812	0.2231	0.22063	0.42578	0.12499	-0.1251	-0.013765	-0.29128	0.37442	-0.54814	0.57365	-0.887	-0.59446	1.3262	-0.58507	0.18921	1.5048	0.70837	0.22801	-0.56747	-0.56282	1.5142	-0.080702	-0.76043	1.0867	0.93432	2.3347	0.26625	0.075699	-0.49382	2.2756	0
-0.72751	-0.85002	0.40121	-0.070231	-0.021154	-1.1972	2.3567	0.5767	1.8595	-1.0459	0.87856	0.03261	0.23797	-0.33928	1.3374	1.5403	-1.0413	-0.62911	-0.60076	-0.43954	-0.52564	0.58504	0.31342	-0.16578	-0.76461	1.7238	1.0658	1.1342	-1.0078	1.2913	-0.59446	0.36652	-0.58507	-0.84239	-0.65731	-0.2789	-0.1387	0.74563	-0.56282	-0.80813	-0.44569	0.86149	-0.91562	-1.0649	-0.50258	-0.61681	-0.64164	-0.49382	-0.52839	1
0.84356	-0.85002	1.2766	1.2439	1.3821	0.065516	-1.0809	-0.31162	2.3605	-1.6755	-0.34344	1.1889	-0.13945	-0.64909	0.13227	1.2501	-0.81397	0.64577	1.6056	0.31776	0.22063	3.1333	-1.3825	-0.80037	-0.85759	-0.57679	-0.81929	-1.0046	-1.3943	0.26485	-0.59446	-0.59319	-0.58507	1.4787	-0.65731	-0.74634	-0.61945	0.74563	-0.56282	-0.80813	-0.81069	-0.27385	-0.91562	-1.0649	-0.97545	0.26625	-0.64164	0.10176	-0.52839	0
-1.513	-0.85002	-0.52893	2.2032	-0.47665	0.59275	-0.35134	-1.4779	-1.0637	-0.65596	0.52314	0.3958	0.46163	0.23904	0.63946	0.95379	0.91804	1.6657	1.769	1.3591	0.71815	1.0628	1.0671	-0.031542	0.6145	-0.57679	-0.81929	-0.5209	-0.06433	-0.887	2.9749	1.3262	-0.58507	0.18921	-0.65731	-0.9253	-1.0068	2.0587	1.0843	-0.80813	1.5618	-0.43605	1.0867	0.93432	-0.029703	0.26625	1.5104	3.0797	2.2756	1
0.84356	0.92703	-0.46108	0.69716	-1.946	1.2697	-0.55583	-0.075948	0.86452	2.7597	-0.88255	-0.40471	0.073025	-0.41501	-0.52846	0.47607	1.005	0.45454	0.54327	-0.060889	0.46939	0.58504	0.31342	0.72915	-0.74566	-0.32782	0.44195	-0.57112	0.87495	-0.887	-0.59446	-0.59319	4.0032	-0.84239	-0.65731	-0.37549	1.3969	-0.56747	-0.56282	-0.22756	-0.99318	-0.43605	-0.91562	0.93432	1.1525	-0.61681	-0.64164	-0.49382	0.17261	0
0.84356	1.4065	0.34869	1.0137	-1.4464	-1.4511	2.4838	0.28663	-0.71376	0.5374	0.067889	1.7485	-0.71536	0.14036	0.24395	-0.33423	-0.53979	-0.11916	-0.92763	-0.43954	-0.52564	-0.37055	0.31342	0.89594	-0.33569	1.1968	-0.48235	0.8186	3.1016	-0.887	0.42535	-0.59319	-0.011528	0.18921	-0.65731	0.84093	1.8236	-0.56747	-0.56282	-0.22756	-0.62819	0.53711	-0.91562	0.93432	-0.50258	-0.61681	0.79304	-0.49382	-0.52839	0
0.84356	0.92703	1.2307	-1.9407	-0.56481	1.2306	-1.429	-0.47479	-0.42555	-1.8446	1.194	2.171	-0.094716	-0.02258	1.1094	-0.20724	-1.242	-0.94783	-0.43733	-1.0075	-0.15251	0.42578	1.0671	0.37525	-0.063017	-0.094329	0.24574	-0.51601	1.4179	0.26485	-0.59446	-0.59319	-0.58507	1.4787	0.42372	0.28512	-0.19965	0.74563	-0.56282	0.93358	-1.1757	-0.76043	1.0867	-1.0649	-0.26614	2.9154	0.075699	-0.49382	0.8736	0
0.84356	-0.85002	-0.0036733	-0.57863	-1.1819	1.4194	-0.799	-0.027603	-0.18538	0.03938	0.13178	2.3674	1.4345	0.45476	-0.64944	0.68167	0.062067	0.51828	-0.27389	1.1697	-0.65002	0.74431	0.12499	2.6451	0.88656	-0.28797	-0.61281	-0.65628	-0.81363	1.314	-0.59446	-0.59319	-0.58507	-0.32659	-0.65731	-0.16244	-0.29993	-0.56747	-0.56282	-0.22756	-0.2632	-0.11166	1.0867	-1.0649	-0.26614	-0.61681	0.79304	0.69734	-0.52839	1
-1.2522	0.92703	-0.68213	1.0329	-0.32237	-0.40965	0.11289	0.92115	0.020483	-0.24251	-0.32746	-0.37876	0.29668	0.0072538	0.10901	-0.21329	0.24931	-0.37414	-0.43733	0.2231	-0.028126	0.42578	0.69029	-0.33257	0.25984	-0.57679	-0.81929	-0.66366	0.45151	-0.887	-0.59446	-0.59319	-0.58507	0.96291	0.42372	1.6925	0.65861	-0.56747	1.0843	-0.22756	0.28429	0.86149	-0.91562	0.93432	-1.2119	-0.61681	-0.64164	-0.49382	-0.52839	0
0.84356	0.92703	-0.93819	-0.45392	0.00088604	-1.8156	-1.0035	-0.90988	-1.1049	-0.49622	-0.21964	-0.50847	0.92292	0.93899	0.23929	-0.69705	-2.8202	1.5382	0.37984	2.495	-0.27688	2.974	-1.3825	-0.73936	0.49457	1.3021	-0.81929	-1.5803	-0.89282	0.26485	0.93525	-0.59319	-0.58507	-0.84239	-0.65731	-1.0869	-0.81214	0.74563	-0.56282	0.35301	-0.44569	-0.76043	1.0867	-1.0649	0.44317	-0.61681	1.5104	1.2929	0.17261	0
0.84356	0.92703	0.213	-0.12779	-0.46196	-0.62445	-0.49504	1.1629	0.54886	-0.59488	-0.34743	0.062258	0.52034	0.58328	-0.16087	-0.33423	-0.21211	-1.1391	-1.6631	-0.91285	-0.65002	-1.0076	0.50185	-0.54816	-0.44767	-0.57679	0.11453	0.14315	-0.41327	-0.887	0.42535	-0.59319	-0.58507	0.18921	-0.65731	1.0691	0.95503	-0.56747	-0.56282	-0.80813	-0.62819	0.53711	-0.91562	-1.0649	-0.26614	-0.61681	-0.64164	-0.49382	-0.52839	0
0.058027	0.92703	-0.23347	0.71634	-0.95419	-0.25343	2.1467	-0.52917	0.69297	-0.096869	-0.24759	-0.16381	-0.68461	-0.87859	-0.11899	0.60911	0.05538	0.32705	1.4422	0.31776	-0.028126	0.74431	0.50185	-0.088492	0.3837	-0.36943	-0.81929	0.83413	2.5126	0.26485	-0.59446	-0.59319	-0.58507	0.96291	1.5048	-0.063648	2.4966	0.74563	-0.56282	-0.80813	0.28429	1.3481	1.0867	0.93432	-0.97545	-0.61681	-0.64164	0.10176	-0.52839	1
-1.0417	0.92703	0.046664	0.79308	0.44904	-0.70907	-0.83216	-0.11825	0.47338	0.8005	-0.091849	-0.59001	0.061842	0.073807	0.22068	0.25233	0.73748	0.26331	0.78842	0.69641	0.59377	0.58504	1.0671	-0.068153	-0.16691	-0.57679	-0.48235	0.3027	0.64228	-0.887	1.9551	1.3262	2.2826	-0.32659	-0.65731	0.91605	0.38039	2.0587	-0.56282	-0.80813	0.46679	-0.11166	-0.91562	0.93432	-0.73902	-0.61681	-0.64164	-0.49382	-0.52839	0
-1.0417	-0.85002	-0.72371	0.52449	0.24333	0.29984	0.013414	-0.92801	-1.3108	-0.41165	-0.34743	0.065964	0.28829	0.043973	-0.053849	-2.1362	-1.2486	0.26331	1.0336	0.69641	0.46939	0.58504	0.69029	0.08236	0.71954	0.21826	-0.81929	0.52752	2.1315	0.26485	0.42535	0.36652	0.56201	0.44711	1.5048	-1.447	-2.8231	2.0587	3.2804	0.35301	3.0217	0.86149	1.0867	0.93432	-0.73902	0.26625	0.79304	3.0797	-0.52839	0
0.84356	-0.85002	0.95054	-1.2309	-0.47665	0.28683	-0.63873	0.60087	-0.16479	0.20382	0.52714	-0.20458	-0.11429	0.70032	0.45799	0.54864	1.7473	-0.24665	-0.27389	0.41243	0.71815	-0.37055	0.50185	-0.52782	-0.42872	-0.57679	-0.81929	1.444	0.41058	0.17474	-0.59446	4.2054	-0.58507	0.18921	3.6668	0.54172	1.6491	0.74563	-0.56282	-0.80813	1.3793	0.6993	-0.91562	0.93432	-0.029703	-0.61681	-0.64164	-0.49382	-0.52839	1
-0.72751	-0.85002	0.86519	0.31346	0.21394	-1.054	0.70977	0.79425	1.0498	0.36826	0.27555	-0.26017	0.35259	-0.47927	0.14158	0.78447	0.256	0.32705	0.62499	0.9804	0.096253	-0.052022	1.0671	-0.35697	0.28091	-0.57679	-0.81929	0.12478	0.76794	-0.887	-0.59446	-0.59319	-0.58507	0.96291	0.42372	3.5733	2.0355	0.74563	-0.013795	-0.80813	-0.2632	2.4834	-0.91562	0.93432	-1.2119	-0.61681	-0.64164	-0.49382	-0.52839	0
0.84356	0.92703	-1.1767	-0.41556	-0.17544	-0.038629	0.22343	-0.89175	0.0067586	-0.15795	0.3035	0.0029611	0.0059286	0.78982	0.10435	-0.40074	-0.33917	1.2195	0.13469	0.12844	-0.15251	-0.52982	0.12499	-0.39765	-0.85759	2.4545	1.5638	-0.053819	0.2108	-0.887	-0.59446	-0.59319	-0.011528	-0.84239	-0.65731	-0.93667	-2.1777	0.74563	-0.56282	0.93358	0.28429	-0.76043	-0.91562	-1.0649	0.67961	0.26625	0.79304	-0.49382	0.17261	1
0.84356	-0.85002	-0.2094	0.90819	0.15517	-0.0060839	0.0023606	0.85468	-0.17852	-0.13915	0.19568	0.2698	0.23518	0.20003	-0.11434	-0.4854	-0.51973	-1.1391	-1.1728	-1.1968	-0.65002	-1.1669	-0.62874	-0.97529	1.156	-0.57679	-0.81929	-0.71239	-0.21754	1.1904	-0.59446	-0.59319	1.7091	-0.84239	-0.65731	0.44198	-0.41299	-0.56747	-0.56282	-0.80813	-0.2632	0.050532	1.0867	0.93432	-0.26614	-0.61681	-0.64164	-0.49382	-0.52839	0
-0.20277	0.92703	-0.89223	-0.82803	0.067007	-0.72859	0.27317	-0.86154	-0.652	0.12865	0.59103	-0.6456	-0.013641	0.29871	1.007	-0.63658	-0.0048054	0.072073	-1.4179	-0.060889	0.22063	-0.21129	1.444	0.10677	-0.7196	-0.39057	0.37008	0.19848	-0.58859	0.17474	-0.59446	-0.59319	1.1356	-0.068687	-0.65731	-0.67217	0.65468	-0.56747	-0.56282	0.35301	0.28429	-0.76043	1.0867	0.93432	2.0982	-0.61681	-0.64164	-0.49382	-0.52839	0
-0.20277	0.92703	0.28522	-0.72251	-0.2489	-0.22088	-0.51162	-0.62586	0.84393	0.17093	-0.9744	0.48475	0.52313	1.0078	-0.29581	1.3771	-0.79391	-0.50163	0.21641	0.31776	0.46939	0.90358	2.1977	0.17592	-0.70065	0.40447	-0.22242	0.28345	-0.39595	-0.887	-0.59446	1.3262	0.56201	-0.84239	-0.65731	-0.75676	1.7474	-0.56747	-0.56282	0.35301	-0.2632	0.050532	1.0867	-1.0649	1.1525	-0.61681	0.075699	-0.49382	0.17261	0
[truncated: 2 more columns]

## Sheet: internal_test_set
NNRS	SRW05	CIC5	MATS1p	MATS6i	MATS7i	MATS8i	GATS2m	GATS3m	GATS4m	GATS5m	GATS6m	GATS7m	GATS8m	GATS5p	GATS3i	GATS4i	JGI3	JGI4	JGI5	JGI6	JGI7	JGI9	SpMax1_Bh(m)	P_VSA_LogP_2	P_VSA_LogP_6	P_VSA_MR_7	P_VSA_v_3	P_VSA_s_3	P_VSA_s_5	nCconj	C-005	H-051	H-052	O-060	SssCH2	SaasC	NssssC	CATS2D_09_DL	CATS2D_02_AA	CATS2D_04_AL	CATS2D_08_LL	B02[N-O]	B10[C-O]	F03[C-N]	F03[N-O]	F04[N-O]	F04[O-O]	F05[N-O]	target_class
-0.72751	0.92703	-1.5554	0.064061	1.4482	0.032971	-0.003166	-0.32975	-1.098	1.4395	4.6763	-3.7365	-2.787	-2.2441	0.44403	1.9818	-3.2615	-0.31039	0.46155	-2.5221	-2.267	-2.1225	-1.3825	-0.83698	-0.55099	0.21826	-0.81929	-1.6531	-1.1317	1.401	1.9551	-0.59319	-0.58507	-0.84239	-0.65731	-0.86218	-0.81214	-0.56747	-0.56282	0.35301	-1.1757	-0.76043	1.0867	-1.0649	0.44317	-0.61681	1.5104	-0.49382	-0.52839	1
0.84356	-0.85002	0.77984	-0.24289	-2.3648	1.1656	0.6324	-0.83132	-0.74807	-0.19553	0.31548	0.16973	1.6107	-1.4867	-0.83091	1.7097	-0.19874	1.1557	0.7067	1.927	-1.1475	4.0889	-1.3825	-0.84105	0.9764	-0.28797	-0.81929	-1.2541	-0.54175	1.4167	-0.59446	-0.59319	-0.58507	-0.84239	-0.65731	-0.33635	-0.81214	0.74563	-0.56282	-0.80813	-0.2632	-0.76043	1.0867	-1.0649	0.20673	-0.61681	0.79304	1.2929	-0.52839	0
0.84356	-0.85002	-0.46108	0.56286	-0.013807	-0.26645	-0.72716	-0.31162	0.80276	1.3643	-0.33545	-0.045218	-0.25407	-0.41501	-0.63083	-0.8966	-0.3258	1.0282	0.95185	0.79108	0.59377	1.6999	0.87872	2.6736	-0.11532	0.43365	-0.60431	0.41585	-0.32246	1.3265	-0.59446	-0.59319	-0.58507	-0.068687	-0.65731	-1.2084	-2.4721	2.0587	-0.56282	-0.22756	0.64928	-0.11166	1.0867	0.93432	0.20673	0.26625	-0.64164	0.69734	0.8736	1
-1.6701	1.4065	-0.60334	0.889	0.50781	-0.16881	0.063154	0.020741	-0.24714	0.16623	0.611	0.043728	-0.10869	0.17478	0.51382	0.14349	1.2524	1.5382	1.197	0.79108	1.34	0.74431	0.69029	-0.080356	-0.27889	0.21826	0.19158	-0.52835	-0.14895	-0.887	1.9551	-0.59319	-0.58507	0.44711	-0.65731	0.34477	-0.81214	3.3718	1.6333	-0.22756	2.2917	0.050532	-0.91562	0.93432	-1.2119	-0.61681	-0.64164	0.69734	-0.52839	0
-2.2986	-0.85002	-0.98415	0.91778	0.074353	0.73595	1.583	-0.90384	0.94686	0.27899	-0.22363	0.48475	-0.56439	2.534	0.16484	-0.61239	0.6773	0.39079	1.0336	-0.060889	0.22063	-2.1225	-1.3825	-1.5163	1.522	-0.28797	-0.81929	-1.9886	-1.0812	0.26485	-0.59446	-0.59319	0.56201	-0.32659	-0.65731	-1.0273	-0.81214	-0.56747	-0.56282	0.35301	-0.62819	-0.76043	1.0867	-1.0649	-0.73902	1.1493	-0.64164	-0.49382	2.2756	0
-1.2522	-0.85002	-0.43044	-0.8568	-1.0056	-0.43568	-0.42319	-0.28141	-1.1255	-0.37876	0.63097	0.58111	-0.27644	0.046267	0.71856	-0.69705	1.8543	-0.24665	0.29812	-0.060889	0.84253	0.58504	0.31342	-0.2268	0.068881	-0.57679	0.37801	0.57473	0.91486	0.26485	2.9749	3.2456	1.1356	-0.32659	2.5858	-0.46165	0.82869	-0.56747	-0.56282	-0.80813	1.3793	-0.76043	1.0867	0.93432	-0.50258	-0.61681	-0.64164	0.10176	0.17261	0
-0.33474	1.4065	-0.089028	0.5149	0.36822	-0.48125	0.17369	0.51022	0.52141	0.44813	-0.10383	-0.22311	0.014316	0.085281	0.20672	0.33699	0.96485	0.77326	1.1153	0.033774	1.0913	0.42578	0.50185	-0.12104	0.48375	1.8084	-0.48235	-0.25528	0.60717	-0.887	0.93525	-0.59319	-0.58507	3.7998	0.42372	1.3715	-0.81214	3.3718	1.0843	1.5142	2.8392	0.6993	-0.91562	0.93432	-1.2119	-0.61681	-0.64164	3.6752	-0.52839	0
-2.2986	-0.85002	1.5918	0.21754	0.14782	-0.090702	0.029994	2.0391	-0.041276	-0.10157	-0.3075	-0.29352	0.064638	-0.15798	0.12762	-0.63053	-0.098428	-2.5414	-2.8071	-1.9541	-1.6451	-1.4854	-0.81717	-1.4106	-0.054978	-0.57679	3.2242	0.67187	-0.54724	-0.887	-0.59446	-0.59319	0.56201	-0.84239	-0.65731	1.2702	-0.81214	-0.56747	-0.013795	-0.22756	-0.81069	1.3481	-0.91562	0.93432	-1.2119	-0.61681	-0.64164	-0.49382	-0.52839	0
-2.2986	-0.85002	2.732	-2.7273	0.19925	0.032971	-0.003166	1.5678	-1.0775	-1.0647	3.2746	-3.7365	-2.787	-2.2441	0.57431	0.23419	-0.70028	1.0282	-0.19218	-2.5221	-2.267	-2.1225	-1.3825	-0.77597	-0.95062	0.21826	-0.81929	-1.0948	-1.6762	-0.887	-0.59446	-0.59319	-0.58507	-0.84239	-0.65731	-0.86218	-0.81214	0.74563	-0.56282	-0.80813	-1.1757	-0.76043	-0.91562	-1.0649	-1.2119	-0.61681	-0.64164	-0.49382	-0.52839	1
0.84356	0.92703	-0.3232	-0.25249	-0.32237	0.059007	-1.5727	-2.3481	-1.6676	-0.12976	2.8314	0.062258	-0.73493	-0.66286	2.4495	-0.93893	-0.66016	1.9844	0.46155	0.9804	1.2157	1.3814	0.50185	0.086427	0.12096	0.4529	-0.81929	1.5272	0.12948	1.3265	-0.084557	0.36652	-0.58507	0.70501	-0.65731	-0.86218	-2.2411	2.0587	-0.56282	0.35301	1.0143	0.21272	1.0867	0.93432	1.6254	0.26625	-0.64164	-0.49382	-0.52839	0
-0.72751	0.92703	-0.87035	-0.21412	-0.27094	-0.5203	0.06868	-1.1758	-0.42555	-0.78751	-0.7907	-0.13416	2.4354	1.0813	0.51382	-0.78775	0.50343	-0.94783	-0.92763	-0.34488	-0.15251	-0.52982	-1.3825	0.045748	-0.85759	-0.57679	1.7578	0.66524	-0.62008	-0.887	-0.084557	-0.59319	-0.58507	-0.84239	-0.65731	-0.70531	1.4363	-0.56747	-0.56282	0.35301	0.28429	-0.43605	-0.91562	-1.0649	1.1525	-0.61681	-0.64164	-0.49382	-0.52839	0
0.84356	1.4065	-0.010239	-0.96232	-0.46196	0.83359	-0.13028	-0.37206	1.3586	-0.69355	0.4872	-0.59742	0.50077	0.40198	0.12297	0.30071	-0.62004	1.4744	-0.84591	0.31776	-1.1475	-0.052022	0.87872	-0.4302	-0.76461	1.4441	1.5594	-0.43567	-0.30994	-0.887	-0.59446	-0.59319	-0.58507	-0.84239	-0.65731	-0.90889	-1.6075	0.74563	-0.56282	1.5142	-0.080702	-0.76043	-0.91562	-1.0649	0.67961	1.1493	0.79304	-0.49382	0.8736	1
0.84356	-0.85002	0.58505	0.66838	-0.10932	-0.22088	-0.47846	-0.045733	0.542	-0.37407	0.33545	-0.11193	-0.70977	0.54197	0.87211	0.79052	-0.62672	0.072073	0.29812	0.69641	2.7082	1.2221	-1.3825	-0.73122	-0.83864	-0.57679	-0.81929	-0.72359	-1.1531	-0.887	-0.59446	-0.59319	-0.011528	-0.84239	-0.65731	-0.53298	0.2398	-0.56747	0.53523	-0.22756	-0.44569	-0.43605	-0.91562	-1.0649	-1.2119	-0.61681	-0.64164	-0.49382	-0.52839	1
-1.513	0.92703	-0.57927	1.2631	0.91923	0.56672	-0.22976	0.5344	0.047931	0.88976	0.17172	-0.79014	-0.35192	0.071512	0.3975	0.0044061	1.239	0.45454	0.7067	0.50709	1.2157	1.0628	2.0093	-0.26748	0.056999	2.9437	0.12324	-0.41076	-0.017329	0.20218	0.93525	-0.59319	0.56201	-0.32659	-0.65731	2.0255	-0.81214	2.0587	-0.56282	-0.80813	-0.2632	0.21272	-0.91562	0.93432	-1.2119	-0.61681	-0.64164	-0.49382	-0.52839	0
0.84356	0.92703	-0.53331	0.67797	0.71352	0.29984	-0.81558	0.64317	-0.52162	0.06757	0.46723	-0.2194	0.14851	0.18626	0.17415	-0.66681	0.20919	-0.7566	-0.27389	-0.25021	-0.40126	-0.052022	-0.25187	-0.82071	1.6103	-0.57679	-0.81929	-0.62629	0.011075	0.26485	-0.59446	-0.59319	-0.58507	1.7366	-0.65731	0.59916	-0.30829	-0.56747	1.6333	0.93358	0.28429	0.37492	1.0867	0.93432	-0.26614	3.7985	-0.64164	-0.49382	-0.52839	1
0.84356	0.92703	0.38589	-0.83762	-0.58685	-0.65048	-0.92611	-0.11221	1.5782	-0.52441	1.3658	-0.79755	-0.85515	0.63836	0.64411	0.33095	-0.76716	1.1557	0.54327	-1.3862	0.59377	-0.21129	-0.44031	-0.80037	0.14084	-0.12	-0.81929	-0.78464	-0.33999	0.26485	-0.59446	-0.59319	-0.58507	-0.84239	1.5048	-0.57559	0.73481	-0.56747	-0.56282	-0.22756	-0.62819	-0.76043	1.0867	-1.0649	-0.97545	-0.61681	0.075699	-0.49382	-0.52839	0
0.84356	-0.85002	0.18892	-0.56903	-1.6962	-0.78718	-0.26844	1.2898	0.96745	-0.5526	0.32347	0.60705	-0.097512	0.21839	-0.92862	0.37327	-0.21211	-0.1829	-1.1728	-1.2915	-0.40126	0.74431	1.6324	-0.58884	-0.65475	-0.57679	-0.81929	0.33937	-0.81001	-0.887	-0.59446	1.3262	-0.58507	-0.84239	-0.65731	-0.34171	1.0194	-0.56747	-0.56282	-0.80813	-0.2632	-0.59824	-0.91562	-1.0649	-1.2119	0.26625	-0.64164	-0.49382	-0.52839	0
0.84356	-0.85002	-0.27943	0.86023	-0.58685	-0.70256	0.3008	0.64317	0.4871	0.0064926	0.087856	-1.2645	0.3498	0.87244	-0.11899	-0.47936	-0.21211	-1.5215	-1.9082	0.2231	0.22063	-0.052022	-1.3825	-0.97529	-0.61473	-0.57679	-0.81929	-1.027	-1.0528	-0.887	-0.59446	-0.59319	0.56201	-0.84239	-0.65731	-0.28301	-0.21882	-0.56747	-0.56282	-0.22756	-0.81069	-0.76043	-0.91562	-1.0649	-1.2119	-0.61681	-0.64164	-0.49382	-0.52839	0
-0.72751	0.92703	0.059795	-0.78966	-1.9387	-0.62445	0.0521	1.1327	1.187	-0.59488	-0.89054	-0.26758	0.20722	0.28723	-0.62618	0.6212	-0.11849	-0.11916	-0.11046	-0.060889	1.7132	0.90358	2.3862	2.5882	-0.7059	0.36307	-0.61281	-0.50473	-0.79013	1.2357	-0.59446	2.2859	-0.58507	-0.32659	-0.65731	-0.25744	0.18229	-0.56747	-0.56282	-0.22756	-0.2632	-0.76043	1.0867	0.93432	-0.029703	-0.61681	-0.64164	-0.49382	-0.52839	0
0.21513	1.4065	-0.23347	-1.135	0.62536	-0.54634	-0.030799	0.075128	0.26066	0.45283	0.33146	0.18456	0.19883	0.094461	0.91399	0.77238	-0.14524	0.837	0.29812	0.2231	0.22063	0.58504	0.50185	-0.36918	-0.066816	1.4701	0.37442	1.8093	0.83088	-0.887	-0.59446	2.2859	1.7091	3.5419	1.5048	0.15571	0.038263	2.0587	-0.013795	2.6753	3.0217	1.9968	1.0867	0.93432	2.0982	0.26625	2.2277	1.2929	-0.52839	1
-0.72751	0.92703	-0.27506	-1.087	-0.80726	0.52766	-0.95375	-0.14242	-0.453	-0.087472	0.50318	0.23274	-0.15063	0.17708	-1.0868	1.2622	-0.68691	-0.1829	-0.028745	0.12844	-0.028126	0.42578	0.31342	-0.38952	2.3424	1.1416	0.41798	-1.1308	-0.20352	0.26485	0.42535	-0.59319	-0.58507	-0.58449	0.42372	-1.0392	-0.58651	-0.56747	-0.56282	1.5142	-0.44569	-0.76043	1.0867	0.93432	1.6254	2.0324	2.9451	0.10176	0.8736	0
[truncated: 2 more columns]

## Sheet: internal_validation_set
NNRS	SRW05	CIC5	MATS1p	MATS6i	MATS7i	MATS8i	GATS2m	GATS3m	GATS4m	GATS5m	GATS6m	GATS7m	GATS8m	GATS5p	GATS3i	GATS4i	JGI3	JGI4	JGI5	JGI6	JGI7	JGI9	SpMax1_Bh(m)	P_VSA_LogP_2	P_VSA_LogP_6	P_VSA_MR_7	P_VSA_v_3	P_VSA_s_3	P_VSA_s_5	nCconj	C-005	H-051	H-052	O-060	SssCH2	SaasC	NssssC	CATS2D_09_DL	CATS2D_02_AA	CATS2D_04_AL	CATS2D_08_LL	B02[N-O]	B10[C-O]	F03[C-N]	F03[N-O]	F04[N-O]	F04[O-O]	F05[N-O]	target_class
-1.513	-0.85002	-0.9185	1.2631	-0.96888	-0.50078	0.73188	-0.24515	-0.5079	0.048777	-0.067889	0.49587	0.27711	0.67049	0.36493	-0.19515	1.0852	-0.31039	1.2787	0.033774	0.71815	0.74431	-1.3825	-0.068153	-0.63368	-0.57679	-0.81929	-0.62958	-0.44508	-0.887	-0.59446	0.36652	-0.58507	0.18921	-0.65731	0.087536	1.9829	-0.56747	-0.56282	-0.80813	0.64928	-0.76043	-0.91562	-1.0649	-0.50258	-0.61681	-0.64164	-0.49382	-0.52839	0
0.058027	0.92703	0.96805	-1.0966	-1.0644	0.16966	1.0082	0.81842	0.46652	-0.2754	0.50318	0.61817	-0.20095	-0.22683	-0.63083	0.19791	0.15569	-0.37414	-0.60076	-0.15555	-0.40126	0.10724	-0.25187	-0.67427	0.64113	-0.44852	0.37442	-0.77188	0.68017	-0.887	-0.59446	-0.59319	1.7091	0.18921	-0.65731	3.2485	-0.41397	0.74563	-0.56282	2.0947	0.83178	-0.43605	1.0867	-1.0649	1.3889	-0.61681	-0.64164	0.10176	-0.52839	0
0.84356	0.92703	-0.0014847	-0.17575	0.64005	-0.24692	-0.80453	-0.32975	-0.013828	-0.34588	-1.3258	-0.97544	0.13453	0.55804	-0.33769	-0.47331	0.363	0.26331	-1.4179	-0.81819	-0.028126	0.26651	-0.063442	-0.23494	-0.31886	-0.57679	0.57276	1.1155	-0.38806	-0.887	-0.59446	0.36652	-0.58507	0.96291	-0.65731	0.91037	0.69302	0.74563	-0.56282	-0.80813	-0.2632	1.0237	-0.91562	-1.0649	-0.97545	-0.61681	0.075699	-0.49382	-0.52839	0
0.84356	0.92703	0.30054	-2.0079	2.5429	-1.9002	0.26211	-0.92801	0.7959	-1.6426	1.0383	0.72564	1.127	1.5288	1.8958	2.6046	-2.76	0.13582	0.37984	0.12844	1.9619	-2.1225	-1.3825	-1.0363	0.50252	-0.57679	-0.81929	-1.5062	-1.1546	0.24919	1.4452	1.3262	-0.58507	-0.84239	-0.65731	-0.86218	-0.81214	-0.56747	-0.56282	0.93358	-1.1757	-0.76043	1.0867	-1.0649	0.67961	0.26625	0.79304	-0.49382	0.17261	1
0.84356	-0.85002	1.0359	-0.67455	1.2425	-1.2884	-0.56136	0.72173	-0.24028	1.0542	0.19568	-0.16381	0.33302	-0.30715	0.12762	-1.5073	1.8543	0.64577	-0.43733	-0.5342	-0.7744	0.10724	-1.3825	-0.82478	-0.76461	-0.57679	-0.81929	-0.47892	-1.0085	-0.887	-0.084557	-0.59319	-0.58507	1.4787	-0.65731	-0.28585	-0.41742	-0.56747	-0.56282	-0.80813	-0.44569	-0.43605	-0.91562	-1.0649	-0.97545	0.26625	-0.64164	-0.49382	-0.52839	0
-1.1203	1.6948	-0.69307	0.17917	-0.40318	0.6253	-0.5282	-0.25119	0.013621	0.14744	0.53512	-0.0081571	0.2855	0.20462	0.1695	-0.050017	0.35631	0.58203	0.87014	0.41243	0.34501	0.42578	0.50185	0.24101	0.86677	0.36307	-0.81929	0.74462	0.73629	1.3383	-0.59446	0.36652	-0.011528	1.4787	-0.65731	0.42368	0.87736	2.0587	0.53523	2.0947	2.1093	1.3481	1.0867	0.93432	2.0982	2.9154	0.79304	0.69734	0.8736	0
0.84356	-0.85002	-1.3869	3.4693	-0.85134	0.27381	1.6935	-0.66816	-0.42555	0.91326	-0.45525	0.15862	0.35819	0.58557	0.29978	0.71795	-0.13186	0.13582	1.1153	0.79108	1.2157	1.0628	-1.3825	-0.77597	0.50252	-0.57679	-0.81929	-1.5599	-1.458	-0.887	-0.59446	-0.59319	-0.58507	-0.84239	-0.65731	-0.86218	-1.14	-0.56747	-0.56282	-0.22756	-0.2632	-0.76043	-0.91562	-1.0649	-0.97545	2.0324	-0.64164	0.69734	-0.52839	0
-0.72751	1.4065	-0.68213	0.82186	-0.13136	-0.12976	0.0078873	1.0722	0.31555	-0.17674	-0.055908	-0.23052	0.11776	-0.1029	0.090396	-0.27376	-0.15193	0.51828	-0.92763	0.12844	-0.028126	-0.052022	0.31342	-0.63766	0.056999	-0.57679	0.37801	-0.88371	-0.13275	-0.887	-0.59446	-0.59319	0.56201	0.70501	-0.65731	1.3396	-0.81214	-0.56747	2.1823	-0.22756	0.28429	0.37492	-0.91562	0.93432	-1.2119	-0.61681	-0.64164	0.10176	-0.52839	0
-0.20277	-0.85002	0.02259	-1.3748	-0.13136	-0.64398	0.35607	0.90906	-0.096173	-0.64187	-0.25159	-0.048924	0.11776	0.36526	-0.44471	-0.013735	1.1855	-1.2028	-0.35561	-0.72353	-0.52564	-0.37055	-0.063442	-0.13324	-0.13917	3.101	0.98001	1.1879	0.55361	1.354	-0.59446	1.3262	-0.58507	-0.84239	1.5048	-0.31741	0.87588	-0.56747	-0.56282	-0.22756	-0.44569	-0.27385	-0.91562	0.93432	1.3889	-0.61681	0.075699	-0.49382	1.5746	1
-0.20277	0.92703	-0.40199	1.0041	-0.49869	-0.85227	-0.61662	-0.20285	0.20576	-0.8157	0.4872	-0.26388	-0.15343	0.10364	0.75578	-1.1506	-1.1684	1.2832	-0.27389	-0.43954	0.34501	0.10724	0.31342	0.27355	-0.72671	0.76468	-0.1454	0.62434	-0.13377	-0.887	0.42535	-0.59319	0.56201	0.70501	-0.65731	-1.0172	0.32632	-0.56747	3.2804	-0.22756	0.10179	0.21272	-0.91562	0.93432	-0.26614	-0.61681	-0.64164	1.2929	0.17261	1
-0.72751	-0.85002	-1.3365	2.3279	0.18455	1.0419	1.7101	0.0026116	-1.4068	0.56089	1.6493	1.2074	-1.1431	-2.2441	0.6348	-0.056064	2.1953	-0.7566	-0.19218	-0.15555	2.7082	-2.1225	-1.3825	-0.27562	-0.95062	-0.41955	1.0018	-1.1204	-1.2779	0.25699	-0.59446	-0.59319	-0.58507	-0.84239	-0.65731	-0.86218	-0.51474	-0.56747	-0.56282	-0.80813	-0.44569	-0.76043	-0.91562	-1.0649	0.44317	-0.61681	-0.64164	-0.49382	-0.52839	1
-0.72751	1.4065	-0.95789	-0.38678	1.1911	2.3567	1.6769	0.35311	0.23321	-0.36937	0.81866	-0.88279	2.4438	3.4795	-1.2497	0.28862	-0.55985	0.45454	0.46155	0.88574	2.5838	-2.1225	-1.3825	-0.85732	-0.54489	-0.57679	-0.81929	-2.0283	-1.1868	-0.887	-0.59446	-0.59319	-0.58507	-0.84239	-0.65731	-0.78769	-0.81214	-0.56747	-0.56282	0.93358	-1.1757	-0.76043	-0.91562	-1.0649	-0.73902	-0.61681	0.79304	-0.49382	-0.52839	0
-0.20277	-0.85002	-1.5554	1.0808	-0.96154	-0.29899	0.75951	-1.5081	-0.66573	-0.24721	-0.77872	0.87018	1.1885	1.3658	0.28117	-0.53378	0.24262	-0.69286	0.7067	-0.060889	0.71815	-0.37055	-1.3825	0.0050695	-0.15503	0.21826	1.9648	1.1635	-0.41908	0.26485	-0.084557	-0.59319	-0.58507	-0.84239	-0.65731	-0.86218	0.53327	-0.56747	-0.56282	-0.22756	0.28429	-0.43605	1.0867	-1.0649	0.44317	1.1493	-0.64164	-0.49382	-0.52839	0
-1.513	-0.85002	-0.058388	1.3302	-0.46196	0.045989	0.21237	-1.1818	-1.1049	-0.72174	0.7947	-0.11934	0.99001	-0.80744	0.7046	1.3106	0.79767	1.2832	1.3604	1.4537	0.096253	1.5406	1.6324	-0.051881	0.72643	-0.57679	-0.81929	-0.44498	0.21768	-0.887	2.9749	3.2456	-0.58507	-0.84239	-0.65731	-0.75992	-0.21342	0.74563	0.53523	-0.80813	1.5618	-0.59824	1.0867	0.93432	0.67961	0.26625	1.5104	3.0797	3.6776	1
-0.72751	-0.85002	0.37714	0.79308	-1.5419	0.74246	-0.15791	0.52231	1.6948	-0.64656	-0.55908	0.73676	-0.173	0.1197	0.56966	0.40351	-1.262	-0.88409	1.5239	-0.060889	0.096253	0.90358	1.0671	-0.53596	-0.43084	-0.57679	-0.81929	-0.6415	-0.43021	0.26485	-0.59446	-0.59319	-0.58507	2.5103	0.42372	-0.40105	0.46789	0.74563	-0.56282	-0.80813	-0.2632	0.21272	-0.91562	0.93432	-0.97545	0.26625	0.075699	-0.49382	-0.52839	0
-2.2986	-0.85002	0.05323	0.42857	-0.33706	-0.24041	-1.0366	-0.23307	0.50083	0.034682	0.7348	-0.55295	-0.57278	-0.59861	-1.7383	2.8646	-1.3289	0.90075	-0.84591	0.31776	0.22063	1.5406	-1.3825	-1.3373	0.049931	-0.57679	-0.81929	-1.6526	-1.1297	0.26485	-0.59446	-0.59319	0.56201	-0.84239	-0.65731	-1.0402	-0.81214	0.74563	-0.56282	-0.22756	-0.62819	-0.76043	1.0867	-1.0649	-0.73902	0.26625	0.79304	0.10176	0.17261	0
0.84356	-0.85002	0.16922	-0.61699	-0.53543	-0.50078	-1.5672	1.3381	1.2145	-0.51032	-0.079869	-0.011863	0.40292	0.43411	-0.58895	0.19791	-0.71366	-1.394	-0.92763	-1.2915	-0.65002	-0.68909	0.31342	-0.66207	-0.54277	-0.57679	-0.81929	0.25441	-0.5653	-0.887	-0.59446	1.3262	-0.58507	-0.84239	0.42372	-0.05197	0.93192	-0.56747	-0.56282	-0.80813	-0.81069	-0.59824	-0.91562	-1.0649	-1.2119	0.26625	-0.64164	-0.49382	-0.52839	0
-1.2522	-0.85002	0.41434	-0.63618	0.28006	-0.058157	0.14053	0.4921	0.33614	-0.14855	0.10782	0.59222	0.081412	-0.27502	0.56035	0.68167	0.53018	-0.69286	1.3604	0.12844	1.0913	1.0628	0.69029	-0.35291	-0.42872	-0.57679	-0.81929	-0.36273	0.12527	-0.887	-0.59446	1.3262	1.1356	-0.32659	1.5048	0.57581	1.1856	-0.56747	-0.56282	-0.80813	0.10179	0.050532	-0.91562	0.93432	-0.26614	-0.61681	0.075699	-0.49382	0.17261	0
-1.2522	0.92703	-0.53987	1.1192	-1.9387	0.28683	0.44449	-2.4388	-0.74121	-0.2801	0.75476	0.72935	0.19044	-0.0019259	0.38354	0.46398	0.49674	1.9844	1.197	1.643	0.71815	1.5406	-1.3825	-0.031542	-0.95062	-0.57679	-0.29588	-0.49963	0.48609	-0.887	1.4452	-0.59319	3.4297	-0.84239	0.42372	-0.86218	-1.4005	0.74563	-0.013795	-0.80813	1.5618	-0.59824	-0.91562	-1.0649	-1.2119	-0.61681	-0.64164	5.462	-0.52839	1
-0.41329	0.92703	-0.936	0.15039	0.20659	0.10457	0.090787	0.20203	-0.055	-0.0029039	0.21165	-0.078572	-0.019233	-0.059299	-0.0026656	-0.69705	-0.14524	-0.1829	-0.43733	0.12844	-0.028126	0.10724	0.31342	-0.33663	0.49563	0.89045	0.45148	0.78656	0.8248	0.26485	0.42535	-0.59319	-0.011528	1.9945	1.5048	0.36213	0.27175	-0.56747	-0.013795	0.35301	1.3793	1.6725	1.0867	0.93432	0.20673	-0.61681	-0.64164	-0.49382	-0.52839	0
[truncated: 2 more columns]

## Sheet: external_validation_set
NNRS	SRW05	CIC5	MATS1p	MATS6i	MATS7i	MATS8i	GATS2m	GATS3m	GATS4m	GATS5m	GATS6m	GATS7m	GATS8m	GATS5p	GATS3i	GATS4i	JGI3	JGI4	JGI5	JGI6	JGI7	JGI9	SpMax1_Bh(m)	P_VSA_LogP_2	P_VSA_LogP_6	P_VSA_MR_7	P_VSA_v_3	P_VSA_s_3	P_VSA_s_5	nCconj	C-005	H-051	H-052	O-060	SssCH2	SaasC	NssssC	CATS2D_09_DL	CATS2D_02_AA	CATS2D_04_AL	CATS2D_08_LL	B02[N-O]	B10[C-O]	F03[C-N]	F03[N-O]	F04[N-O]	F04[O-O]	F05[N-O]	target_class
0.84356	0.92703	-0.034313	0.23672	-0.10197	-0.90434	-0.39556	0.48001	0.34986	-0.70764	-0.69087	-0.17122	0.30786	0.31248	-0.12365	-0.31609	-0.1653	-1.2666	-1.1728	-0.5342	-0.52564	-0.68909	0.12499	-0.48308	-0.44767	-0.57679	0.78842	0.41553	-0.21791	-0.887	1.9551	-0.59319	-0.58507	0.18921	-0.65731	0.94446	1.0814	-0.56747	0.53523	-0.22756	-0.62819	1.0237	-0.91562	0.93432	-0.029703	-0.61681	-0.64164	-0.49382	0.8736	0
-0.72751	0.92703	-0.66024	0.19835	-0.087275	-0.5203	-0.34582	0.81842	1.7635	1.2985	-0.33545	-0.92355	-0.25687	0.018728	0.64876	0.74214	0.17575	0.072073	-0.92763	0.50709	0.22063	0.74431	0.12499	0.17185	-0.0033405	0.024817	-0.22242	-0.24001	0.99644	1.3383	-0.59446	0.36652	-0.58507	-0.32659	0.42372	-0.15834	-0.030556	-0.56747	-0.013795	-0.22756	-1.1757	-0.76043	1.0867	0.93432	0.91605	-0.61681	2.2277	-0.49382	-0.52839	1
-1.2522	-0.85002	2.5132	1.9921	3.7183	0.032971	-0.003166	1.3985	2.4702	-1.2198	0.35542	-3.7365	-2.787	-2.2441	-0.44936	1.5948	-1.4292	2.3031	1.1153	-2.5221	-2.267	-2.1225	-1.3825	-0.51562	1.1743	-0.57679	-0.81929	-1.9075	-0.86585	-0.887	-0.59446	-0.59319	-0.58507	0.70501	-0.65731	1.8427	-0.81214	0.74563	-0.56282	-0.80813	-1.1757	-0.76043	-0.91562	-1.0649	-0.50258	-0.61681	-0.64164	-0.49382	-0.52839	0
-0.20277	0.92703	-0.18751	1.618	2.1241	0.18268	-0.20765	0.087214	3.3349	-0.67945	0.0039935	-0.25276	0.092595	0.50525	-0.049196	1.1594	0.66392	2.4944	1.3604	0.50709	1.2157	0.74431	1.0671	0.24101	1.4361	0.21826	-0.81929	-0.18002	0.76037	0.26485	-0.59446	-0.59319	-0.58507	0.70501	-0.65731	-0.86218	-0.53588	0.74563	-0.013795	0.35301	0.64928	-0.11166	1.0867	0.93432	-0.029703	2.9154	-0.64164	-0.49382	0.17261	1
-0.72751	-0.85002	0.2502	-0.2333	0.15517	-0.077684	-0.036326	-0.51709	0.37731	-0.32708	0.28354	0.18826	0.17926	0.17708	0.19276	0.74819	0.84448	1.2195	0.7067	0.79108	0.84253	0.74431	0.69029	-0.055949	0.27172	-0.12	-0.81929	2.6644	1.3013	0.26485	-0.084557	1.3262	1.1356	1.4787	3.6668	-1.0172	-0.56144	5.998	2.7313	1.5142	5.0292	4.9163	1.0867	0.93432	-0.26614	0.26625	0.79304	1.8885	-0.52839	0
0.84356	-0.85002	0.56754	-0.39637	-1.4391	-0.46823	-0.30713	-0.23911	0.013621	-1.0412	-1.4416	-0.51959	-0.67342	1.6665	-0.5936	-0.14072	-0.12518	-0.37414	-0.76419	-1.7648	0.22063	1.0628	2.5746	-0.24714	-0.57855	-0.57679	0.57276	0.82038	-0.7013	-0.887	-0.59446	0.36652	-0.58507	-0.84239	-0.65731	0.53793	0.88965	-0.56747	-0.56282	-0.80813	-0.44569	-0.43605	-0.91562	-1.0649	-0.26614	-0.61681	-0.64164	-0.49382	-0.52839	0
-0.20277	0.92703	-0.0036733	0.84104	1.1837	-0.47474	-0.14133	1.459	1.1802	0.13804	-0.027954	-0.71231	0.16249	0.039383	0.36493	0.57887	0.44993	0.39079	-0.11046	-0.060889	-0.15251	0.26651	0.50185	-0.44647	0.97737	-0.57679	-0.1454	-0.056047	0.31877	-0.887	2.465	-0.59319	-0.58507	0.18921	-0.65731	3.4445	-0.81214	0.74563	1.6333	-0.80813	-0.81069	3.781	-0.91562	0.93432	-1.2119	-0.61681	-0.64164	-0.49382	-0.52839	0
-0.20277	-0.85002	-0.60553	-0.53066	-0.30768	-0.41616	-0.036326	-1.4175	-0.28145	-0.87208	-0.80668	-0.037806	3.0113	0.75999	0.25325	-0.3826	0.27606	0.13582	0.29812	0.033774	0.46939	-0.21129	-1.3825	-0.12917	-0.56265	-0.57679	0.57276	0.73898	-0.41247	-0.887	-0.59446	0.36652	0.56201	-0.84239	-0.65731	-0.91552	0.42611	-0.56747	-0.56282	0.35301	0.10179	-0.43605	1.0867	-1.0649	0.67961	-0.61681	0.79304	0.10176	-0.52839	0
-2.2986	-0.85002	2.0448	0.37102	2.2857	0.032971	-0.003166	0.95136	-1.249	1.1482	-0.29951	-3.7365	-2.787	-2.2441	-1.5894	-0.46121	-1.7836	-0.62911	-3.4608	-2.5221	-2.267	-2.1225	-1.3825	-1.2397	0.54228	-0.57679	-0.81929	-1.4024	-1.5798	-0.887	-0.59446	-0.59319	-0.58507	-0.84239	-0.65731	-0.80221	-0.81214	-0.56747	-0.56282	-0.22756	-1.1757	-0.76043	-0.91562	-1.0649	-1.2119	1.1493	-0.64164	-0.49382	-0.52839	0
0.84356	1.4065	-0.75873	0.15998	-0.66767	-1.5683	-0.25739	-0.8978	0.95373	0.57028	0.40733	-0.43065	-0.30719	0.18626	0.26721	-0.96312	-0.51304	0.072073	-0.68248	0.2231	-0.15251	-0.052022	0.12499	-0.30816	0.07056	0.44804	-0.29599	-0.32952	-0.18807	0.26485	-0.084557	-0.59319	-0.58507	-0.84239	0.42372	-0.90447	-0.052185	-0.56747	0.53523	0.35301	0.46679	-0.76043	1.0867	0.93432	-0.029703	2.0324	0.79304	0.10176	-0.52839	1
-0.20277	1.4065	-1.1023	-1.3268	0.32414	-0.46823	-0.40661	0.2262	-0.67259	-0.23782	0.41532	-0.063748	0.37496	0.74851	0.13693	0.0044061	-0.70697	-0.11916	-0.19218	-0.5342	-0.028126	0.74431	0.12499	-0.32443	-0.72671	0.21826	0.41798	-1.5685	-0.88445	0.26485	0.42535	-0.59319	-0.58507	-0.32659	-0.65731	-0.35402	-0.36285	-0.56747	-0.56282	0.93358	-0.81069	-0.76043	1.0867	-1.0649	0.91605	0.26625	2.2277	-0.49382	0.17261	1
0.84356	-0.85002	1.7012	-0.61699	-1.4611	-0.42267	-1.1306	1.6342	0.87138	-0.78751	0.35542	0.3958	-0.10031	0.42263	-0.67736	0.25233	-0.88753	-0.62911	-2.0717	-1.7648	-0.27688	0.10724	1.6324	-0.65393	-0.65475	-0.57679	-0.81929	0.28849	-0.97978	-0.887	-0.59446	1.3262	-0.58507	-0.84239	-0.65731	-0.3414	0.36908	-0.56747	-0.56282	-0.80813	-0.44569	-0.59824	-0.91562	-1.0649	-1.2119	0.26625	-0.64164	-0.49382	-0.52839	0
-2.2986	-0.85002	0.81266	0.19835	0.1919	-0.18183	0.024467	1.9908	-0.10303	-0.13915	-0.10383	-0.34541	-0.11149	0.011844	0.085743	-0.66681	-0.13855	-2.4777	-2.7254	-1.8595	-1.6451	-1.4854	-0.81717	-1.439	-0.054978	-0.57679	2.5502	0.2915	-0.54724	-0.887	-0.59446	-0.59319	0.56201	-0.84239	-0.65731	1.3005	-0.81214	-0.56747	-0.013795	-0.22756	-0.81069	1.0237	-0.91562	0.93432	-1.2119	-0.61681	-0.64164	-0.49382	-0.52839	0
-0.20277	0.92703	0.018212	-0.358	0.45638	0.059007	-0.2795	1.3139	-0.061862	-0.35997	-0.091849	-0.07116	0.40012	0.21839	0.30909	-0.63053	0.24931	-0.82035	-0.84591	-0.15555	-0.52564	-0.52982	-0.44031	-0.60511	1.4254	-0.57679	-0.81929	-0.37813	1.2097	0.26485	-0.59446	-0.59319	0.56201	0.18921	1.5048	3.0026	0.23046	-0.56747	-0.013795	-0.80813	-0.2632	0.53711	1.0867	0.93432	-0.50258	0.26625	0.075699	-0.49382	0.17261	0
0.84356	0.92703	-0.38011	-0.31963	0.91188	0.35843	-0.67189	0.36519	-0.26772	0.55149	0.91051	-0.22311	-0.25128	0.092166	0.56501	-0.95707	0.44993	-0.56537	-0.19218	-0.15555	-0.40126	-0.052022	0.12499	-0.84105	-0.068892	-0.57679	-0.81929	-0.24868	0.073156	0.26485	-0.59446	-0.59319	-0.58507	2.2524	0.42372	0.07712	-0.27388	-0.56747	-0.013795	0.93358	0.10179	0.21272	1.0867	0.93432	-0.73902	3.7985	-0.64164	-0.49382	-0.52839	1
0.84356	-0.85002	-0.1131	-0.54026	1.3086	-0.90434	0.096313	0.17182	0.89883	0.56558	0.28354	0.010373	0.073025	0.12659	1.0908	1.1231	-0.058304	1.1557	0.54327	0.31776	0.46939	0.74431	0.69029	-0.64986	-0.5028	1.0133	-0.81929	0.57922	-0.47919	-0.887	-0.59446	2.2859	1.1356	4.0577	0.42372	-0.66365	-0.81214	3.3718	3.2804	0.93358	2.8392	1.5103	-0.91562	0.93432	-0.73902	0.26625	0.79304	3.6752	-0.52839	1
0.84356	-0.85002	0.26552	-0.68414	-0.64563	0.63832	-0.097119	0.89093	0.9949	0.17093	-0.95843	0.3958	0.24077	-0.30256	0.64411	-0.44307	-0.88084	-2.2865	0.37984	-0.34488	-0.89878	1.0628	-0.25187	-0.84512	-0.43084	-0.57679	-0.81929	-0.32962	-0.21679	0.26485	-0.59446	0.36652	0.56201	0.70501	1.5048	-0.301	0.052518	-0.56747	0.53523	-0.22756	-0.62819	-0.11166	-0.91562	0.93432	-0.97545	0.26625	0.075699	-0.49382	-0.52839	0
0.84356	-0.85002	-0.52893	0.41898	1.4335	-0.4487	-1.2301	-0.18472	0.1989	0.44813	-0.33545	0.49587	-0.055577	-0.11438	-0.6634	0.4156	0.11557	-1.2666	0.7067	-0.62886	-0.27688	0.42578	0.50185	-0.66613	0.14084	0.89045	-0.17886	-0.021146	0.13758	1.4167	-0.59446	-0.59319	-0.58507	-0.068687	0.42372	-0.59674	0.37351	-0.56747	1.0843	-0.22756	-0.62819	-0.76043	1.0867	0.93432	0.91605	-0.61681	-0.64164	-0.49382	0.8736	0
0.84356	-0.85002	0.37495	-0.31963	-0.67501	-0.11023	0.21237	1.2535	0.35672	0.38705	0.19967	0.40692	-0.15902	-0.1947	0.42076	-0.41284	-0.17199	-0.88409	-0.84591	-1.1022	-0.40126	-0.052022	0.31342	-0.70274	-0.085722	-0.57679	-0.81929	0.41024	-0.23198	-0.887	-0.59446	-0.59319	0.56201	-0.32659	-0.65731	1.3456	0.38678	-0.56747	-0.56282	-0.22756	0.10179	0.050532	1.0867	0.93432	0.44317	-0.61681	-0.64164	-0.49382	-0.52839	0
-1.513	0.92703	0.34869	0.78349	0.54455	-1.6334	0.75398	0.10534	1.3998	-0.21433	0.46324	-0.33058	0.47561	-0.68352	0.048518	1.0203	0.38306	1.1557	0.87014	0.9804	1.0913	1.0628	1.2556	-0.25121	1.3123	-0.57679	-0.1454	-0.45267	-0.36445	1.4167	0.93525	-0.59319	-0.011528	1.9945	-0.65731	1.2718	-0.81214	3.3718	-0.013795	-0.80813	0.46679	0.21272	1.0867	0.93432	0.20673	-0.61681	-0.64164	-0.49382	-0.52839	0
0.058027	-0.85002	-0.33196	-1.1062	0.0082328	0.23475	-0.64426	-0.37206	-0.68631	-0.70294	-0.68687	-0.85684	-0.39945	0.14954	-0.20275	-0.15886	-0.2188	-1.2028	0.052972	-0.81819	-0.27688	0.10724	0.12499	-0.051881	0.04896	0.59089	1.7665	1.03	1.2834	0.26485	-0.59446	0.36652	-0.58507	-0.84239	1.5048	0.99969	0.15525	-0.56747	-0.56282	-0.22756	-0.44569	-0.59824	-0.91562	0.93432	1.6254	0.26625	0.79304	-0.49382	1.5746	1
0.058027	0.92703	-0.21596	-0.47311	-0.71909	-0.20787	0.074207	0.044913	-0.096173	0.18033	0.043928	0.014079	0.017111	0.11053	0.27652	-0.35237	-0.25224	-0.88409	-0.27389	-0.060889	-0.27688	0.42578	-0.25187	-0.031542	-0.13285	0.76029	-0.12247	0.46005	1.3403	-0.887	-0.084557	0.36652	1.7091	0.18921	2.5858	1.1553	0.40546	-0.56747	-0.56282	-0.80813	0.10179	-0.11166	-0.91562	0.93432	0.20673	-0.61681	0.075699	-0.49382	-0.52839	0
-0.72751	1.4065	-0.669	1.2151	-0.36645	-0.071175	-0.13581	0.89093	0.72728	-0.049886	-0.23162	-0.28241	-0.049985	0.28953	0.011294	0.60911	-0.14524	0.64577	-0.92763	-0.060889	0.34501	0.10724	0.50185	-0.54816	-0.16691	1.7238	1.4027	-0.16603	-0.51254	1.2913	-0.59446	-0.59319	0.56201	0.18921	-0.65731	0.78412	-0.81214	-0.56747	2.1823	-0.22756	0.10179	1.1859	-0.91562	0.93432	-1.2119	-0.61681	-0.64164	-0.49382	-0.52839	0
-1.2522	-0.85002	1.0468	-0.40596	0.23598	-1.0606	0.15711	1.1145	0.2881	0.06757	0.33146	-0.21199	-0.04719	0.25052	0.96517	0.40956	-1.0815	-0.82035	-0.92763	-1.1022	-0.52564	0.42578	1.6324	-0.38138	-0.42872	-0.57679	-0.81929	0.12147	-0.41327	-0.887	-0.59446	1.3262	-0.58507	-0.84239	-0.65731	0.9211	2.0006	-0.56747	-0.56282	-0.80813	-0.81069	-0.76043	-0.91562	-1.0649	0.67961	-0.61681	-0.64164	-0.49382	-0.52839	1
0.84356	-0.85002	-0.26849	1.5317	1.4335	2.5585	-0.003166	0.31081	-0.86473	1.3596	0.95444	-0.30094	-0.72375	-2.2441	-0.23532	0.39746	2.4427	-0.7566	-1.2545	1.0751	2.7082	-2.1225	-1.3825	-0.99563	-0.16046	-0.57679	-0.22242	-1.3108	-1.2558	0.25699	-0.084557	-0.59319	-0.58507	-0.84239	-0.65731	-0.86218	-0.56046	-0.56747	-0.56282	-0.80813	-1.1757	-0.76043	1.0867	-1.0649	-0.26614	0.26625	-0.64164	-0.49382	0.17261	1
0.84356	-0.85002	-1.2052	2.9705	-0.97623	0.18268	1.7764	-0.71046	0.10969	0.77231	-0.63895	0.25127	0.064638	0.85408	0.56501	0.51236	-0.4261	-0.43788	1.769	0.41243	1.7132	1.0628	-1.3825	-0.81665	0.6145	-0.57679	-0.81929	-1.5091	-1.3229	-0.887	-0.59446	-0.59319	-0.58507	-0.32659	-0.65731	-0.8262	-0.78805	-0.56747	-0.56282	-0.22756	-0.2632	-0.76043	-0.91562	-1.0649	-0.97545	1.1493	-0.64164	-0.49382	-0.52839	0
0.84356	-0.85002	1.4189	-0.76088	0.95596	2.3958	-1.9154	0.29872	0.82335	0.44343	-0.075876	0.82571	-0.31558	1.0331	0.29513	-0.18305	1.219	0.64577	0.7067	-1.2915	1.34	0.26651	1.6324	-0.73529	0.12401	-0.57679	-0.81929	-0.52925	-0.60244	0.26485	-0.59446	-0.59319	-0.58507	0.70501	-0.65731	-0.1495	0.74464	-0.56747	-0.56282	-0.80813	-0.81069	0.53711	1.0867	-1.0649	-0.26614	0.26625	-0.64164	-0.49382	-0.52839	0
0.84356	-0.85002	0.14515	-0.070231	-0.68971	-0.49427	0.31738	-0.081991	0.24693	-0.86268	-0.95444	-0.54924	-0.50289	0.8472	0.10435	0.3249	-0.011493	-0.37414	-0.92763	-1.6702	0.096253	0.26651	-0.063442	-0.23087	-0.48553	-0.57679	0.57276	1.7599	-0.24962	-0.887	-0.59446	-0.59319	-0.58507	-0.84239	-0.65731	0.82263	2.2292	-0.56747	-0.56282	-0.80813	-0.080702	0.86149	-0.91562	-1.0649	0.20673	-0.61681	-0.64164	-0.49382	-0.52839	0
0.84356	-0.85002	0.46249	1.359	1.0221	0.25428	-1.0035	0.19599	0.88511	-1.1822	-0.055908	1.0777	-0.25687	-0.33928	0.15554	0.046735	0.24931	0.45454	1.1153	0.033774	-0.27688	2.1777	-1.3825	-0.80851	-0.85759	-0.57679	-0.81929	-1.1817	-1.3943	0.26485	-0.59446	-0.59319	-0.58507	0.70501	-0.65731	-0.7394	-0.61306	-0.56747	-0.56282	-0.80813	-0.81069	-0.43605	-0.91562	-1.0649	-0.97545	0.26625	-0.64164	0.10176	-0.52839	0
-0.20277	0.92703	0.064172	-0.40596	0.25068	-1.2754	-0.58899	1.1689	1.1665	-0.69825	-0.85859	-0.35653	-0.32117	0.014139	-0.044543	0.034641	-0.35923	-1.2028	0.13469	-0.15555	-0.028126	1.0628	0.87872	2.5841	-0.38897	0.36307	-0.61281	-0.52925	-0.40778	1.2357	-0.59446	1.3262	-0.58507	0.70501	-0.65731	0.81189	0.39465	-0.56747	0.53523	-0.22756	-0.62819	-0.76043	1.0867	0.93432	-0.029703	-0.61681	-0.64164	-0.49382	-0.52839	0
0.84356	-0.85002	0.23269	-0.53066	-1.4611	-0.33805	-0.42319	-0.60169	-0.37752	-0.90027	0.5511	0.021491	0.19883	-0.03176	0.21603	-0.062111	0.24262	0.64577	-0.028745	0.41243	-0.028126	1.2221	0.87872	-0.26748	-0.54489	-0.57679	-0.42161	0.30573	0.52963	0.26485	2.465	0.36652	-0.58507	2.2524	1.5048	-0.7858	-0.68089	-0.56747	-0.56282	0.93358	2.4742	-0.11166	-0.91562	0.93432	-0.029703	-0.61681	2.2277	-0.49382	-0.52839	0
-0.20277	-0.85002	-0.99072	1.0521	-0.87338	-0.17532	0.74293	-1.1214	-0.61769	-0.78751	-1.0103	0.52552	1.3115	1.8294	0.56035	-0.46726	0.17575	-1.0116	0.62499	-0.34488	0.46939	-0.37055	-1.3825	-0.12917	-0.15503	0.21826	0.57276	0.49772	-0.60564	0.26485	-0.084557	-0.59319	-0.58507	-0.84239	-0.65731	-0.86218	0.47674	-0.56747	-0.56282	-0.22756	0.10179	-0.43605	1.0867	-1.0649	0.44317	1.1493	-0.64164	-0.49382	-0.52839	0
-2.2986	-0.85002	0.4603	0.25591	2.8735	2.3567	-0.003166	0.52835	-0.096173	-0.12036	0.29951	1.8115	-2.787	-2.2441	-2.3757	-1.072	-1.4626	0.64577	0.87014	-2.5221	-2.267	-2.1225	-1.3825	-2.0777	-0.72671	-0.57679	-0.81929	-2.0927	-1.3576	-0.887	-0.59446	-0.59319	0.56201	-0.32659	-0.65731	-0.74003	-0.81214	-0.56747	-0.56282	-0.22756	-1.1757	-0.76043	-0.91562	-1.0649	-1.2119	-0.61681	-0.64164	-0.49382	-0.52839	0
-0.72751	-0.85002	-0.37792	0.32305	-1.226	0.56672	-0.79348	0.99367	0.53514	-0.35997	-0.019967	0.67746	-0.27644	0.26887	0.51848	-1.0357	-1.1818	-1.2028	-0.35561	-0.81819	-0.40126	-0.21129	0.69029	-0.20239	-0.65475	-0.57679	-0.81929	-0.18419	-0.76567	0.26485	-0.59446	-0.59319	-0.58507	0.70501	0.42372	-0.59611	-0.40857	-0.56747	-0.013795	-0.80813	-0.62819	-0.11166	-0.91562	-1.0649	-0.97545	0.26625	0.075699	-0.49382	-0.52839	0
0.058027	0.92703	-0.4392	-0.38678	0.4123	-0.45521	0.40028	-1.1274	-1.3519	0.67834	0.4912	-0.7049	0.40012	0.066922	-0.03989	1.105	1.112	0.39079	-0.11046	-0.43954	0.46939	-0.052022	0.69029	0.11897	-0.7196	1.2049	1.5638	0.25881	0.34664	-0.887	-0.59446	1.3262	-0.58507	-0.84239	0.42372	-0.81136	-0.4474	-0.56747	0.53523	2.0947	0.28429	-0.27385	1.0867	0.93432	3.2804	-0.61681	-0.64164	-0.49382	5.0796	0
-2.2986	-0.85002	4.4194	-3.7441	0.19925	0.032971	-0.003166	-0.53522	0.88511	-2.4272	4.7682	-3.7365	-2.787	-2.2441	-4.3207	1.2078	-0.41273	4.6617	-1.1728	-2.5221	-2.267	-2.1225	-1.3825	-1.3292	-0.48557	1.0133	-0.81929	-1.6899	-1.1152	-0.887	-0.59446	-0.59319	-0.58507	-0.84239	-0.65731	-1.536	-0.81214	2.0587	-0.56282	-0.80813	-1.1757	-0.76043	-0.91562	-1.0649	-1.2119	-0.61681	-0.64164	-0.49382	-0.52839	1
0.84356	-0.85002	-0.75654	0.035284	0.067007	1.0289	-0.2187	-1.4658	-0.47359	0.24141	-0.70684	-0.045218	-0.95299	-0.020285	-0.13295	-1.0478	0.60374	0.072073	-0.35561	-0.25021	0.96691	-0.68909	0.50185	-0.15765	1.4361	-0.28797	1.1696	1.4814	0.15821	2.5685	-0.084557	0.36652	-0.58507	-0.84239	0.42372	-0.86218	-0.90652	0.74563	0.53523	-0.80813	-0.44569	-0.11166	1.0867	0.93432	0.67961	0.26625	0.075699	-0.49382	0.8736	1
-0.72751	0.92703	-0.60553	-0.041454	-0.58685	-0.64398	0.20132	0.62504	-0.46673	0.22731	-0.28354	-0.20828	0.39453	0.21609	-0.0026656	-0.37656	1.0184	-0.82035	-0.92763	-0.34488	-0.27688	-0.52982	0.12499	-0.43426	1.3311	0.34652	-0.4976	-0.36201	-0.29177	1.401	0.93525	0.36652	-0.58507	-0.32659	0.42372	0.44577	0.54064	-0.56747	-0.013795	-0.80813	-0.81069	-0.43605	-0.91562	0.93432	0.91605	-0.61681	-0.64164	-0.49382	0.17261	0
-0.72751	0.92703	-1.2818	1.148	1.2278	1.2306	-0.003166	-1.9614	-1.1049	0.97433	5.8864	0.56628	-2.787	-2.2441	5.8974	-0.70914	1.2658	0.64577	1.4422	1.2644	-2.267	-2.1225	-1.3825	-0.027474	0.50252	-0.10507	0.41798	-0.97824	-1.2661	1.3383	0.42535	-0.59319	-0.58507	-0.84239	-0.65731	-0.86218	-0.1446	-0.56747	-0.56282	-0.80813	-1.1757	-0.76043	-0.91562	-1.0649	0.44317	-0.61681	-0.64164	-0.49382	-0.52839	1
0.84356	-0.85002	0.77765	-0.47311	-1.777	1.4975	-0.39003	0.15369	-0.28145	-0.33178	-0.8546	2.8863	2.1418	0.90457	-1.7987	0.15558	0.52349	0.0083284	-0.60076	0.88574	-0.028126	0.42578	-0.25187	2.6451	1.1981	-0.28797	-0.61281	-0.68941	-0.43128	1.3061	-0.59446	-0.59319	-0.58507	0.18921	-0.65731	0.96434	-0.29895	-0.56747	-0.56282	-0.22756	-0.44569	-0.11166	1.0867	-1.0649	0.20673	0.26625	0.79304	0.69734	0.8736	1
0.84356	-0.85002	-0.34947	-0.54026	0.030273	-0.22739	-2.3962	-0.26932	0.18517	-0.63247	1.1182	1.6522	0.56786	0.55345	-0.23067	1.1412	-1.048	1.4107	-0.84591	0.50709	-0.52564	0.90358	1.0671	2.6492	0.56962	-0.28797	-0.015934	0.04085	-0.90214	2.4658	-0.59446	-0.59319	-0.58507	0.70501	-0.65731	-0.86218	0.17246	-0.56747	0.53523	-0.22756	-0.44569	-0.43605	1.0867	0.93432	0.67961	-0.61681	3.6624	0.69734	-0.52839	0
[truncated: 2 more columns]
